# Supplementary material for: A point mutation decouples the lipid transfer activities of microsomal triglyceride transfer protein
Source: PLoS Genet. 2020 Aug 6;16(8):e1008941. doi: 10.1371/journal.pgen.1008941 (PMC7444587; doi:10.1371/journal.pgen.1008941)
Supplement: S2 File — (XLSX) [file pgen.1008941.s002.xlsx]

## Sheet: lipid_analysis_summary_FT
name	ret_time	lipidion	class	fattyacid	fa1	fa2	fa3	calcmz	ionformula	area[WT intestine-1]	area[WT intestine-2]	area[WT intestine-3]	area[stl intestine-1]	area[stl intestine-2]	area[stl intestine-3]	area[c655 intestine-1]	area[c655 intestine-2]	area[c655 intestine-3]	area[tHet intestine-1]	area[tHet intestine-2]	area[tHet intestine-3]	area[WT liver-1]	area[WT liver-2]	area[WT liver-3]	area[stl liver-1]	area[stl liver-2]	area[stl liver-3]	area[c655 liver-1]	area[c655 liver-2]	area[c655 liver-3]	area[tHet liver-1]	area[tHet liver-2]	area[tHet liver-3]
AcCa(13:0)+H_24.41	24.41	AcCa(13:0)+H	AcCa	(13:0)	(13:0)			358.295	C20 H40 O4 N1	1.18689e+07	3.50311e+06	4.00329e+06	1.91021e+07	1.52644e+06	2.27852e+07	1.3214e+07	5.69972e+06	9.39107e+06	2.2085e+07	1.60658e+07	2.3912e+07	0	0	0	0	0	0	0	0	0	0	121158	914612
AcCa(14:0)+H_26.11	26.11	AcCa(14:0)+H	AcCa	(14:0)	(14:0)			372.311	C21 H42 O4 N1	1.29347e+08	5.67692e+07	7.91925e+07	8.77898e+07	4.38361e+07	1.84925e+08	1.28666e+08	8.19843e+07	6.95848e+07	1.93069e+08	1.48368e+08	3.26229e+08	1.59155e+07	1.29385e+07	1.39588e+07	7.1314e+06	4.40964e+06	5.69743e+06	6.6617e+06	1.6598e+07	8.53549e+06	1.52033e+07	1.78695e+07	1.67759e+07
AcCa(14:1)+H_23.81	23.81	AcCa(14:1)+H	AcCa	(14:1)	(14:1)			370.295	C21 H40 O4 N1	6.66515e+07	3.19852e+07	2.43167e+07	3.99294e+07	1.33378e+07	6.10086e+07	6.97365e+07	4.49969e+07	4.25368e+07	1.05265e+08	6.99736e+07	1.00305e+08	3.42135e+06	6.27779e+06	2.34702e+06	244316	0	655488	2.45456e+06	9.84221e+06	3.60688e+06	4.70274e+06	5.62778e+06	4.31164e+06
AcCa(14:3)+H_20.17	20.17	AcCa(14:3)+H	AcCa	(14:3)	(14:3)			366.264	C21 H36 O4 N1	1.02812e+08	9.58035e+07	5.15925e+07	6.30008e+07	1.1433e+07	7.47024e+07	1.68443e+08	1.09111e+08	6.03455e+07	2.97439e+08	2.02195e+08	2.91624e+08	0	0	0	0	0	0	0	660501	0	0	0	0
AcCa(14:4)+H_17.7	17.7	AcCa(14:4)+H	AcCa	(14:4)	(14:4)			364.248	C21 H34 O4 N1	3.44141e+07	3.21644e+07	2.21141e+07	0	8.68432e+06	2.08495e+07	0	3.19041e+07	8.84978e+06	5.78206e+06	4.96084e+06	6.78595e+07	0	8.56445e+06	4.2083e+06	94394.6	16532.7	273844	75425.1	5.57556e+06	29297	4.73142e+06	5.05796e+06	3.80724e+06
AcCa(15:0)+H_29.32	29.32	AcCa(15:0)+H	AcCa	(15:0)	(15:0)			386.326	C22 H44 O4 N1	5.99493e+08	1.11362e+08	1.42568e+08	8.57247e+08	1.1235e+08	5.23354e+08	4.58717e+08	1.93325e+08	2.42849e+08	1.0316e+09	3.7087e+08	7.44258e+08	7.3872e+07	1.27524e+08	2.96891e+07	1.63934e+08	8.69852e+07	9.97785e+07	8.11847e+07	2.0924e+08	4.72927e+07	1.16131e+08	1.17174e+08	1.46386e+08
AcCa(16:0)+H_28.71	28.71	AcCa(16:0)+H	AcCa	(16:0)	(16:0)			400.342	C23 H46 O4 N1	6.39349e+08	4.64397e+08	8.42789e+08	6.5858e+08	474578448	1.25732e+09	8.73605e+08	7.2655e+08	7.12897e+08	1.74725e+09	1.10646e+09	1.67135e+09	2.09444e+07	4.60386e+07	1.70694e+07	1.36313e+06	2.34471e+07	1.84373e+07	3.98302e+07	1.79643e+08	2.47776e+07	4.49007e+07	3.11557e+07	1.62139e+07
AcCa(16:1)+H_26.9	26.9	AcCa(16:1)+H	AcCa	(16:1)	(16:1)			398.326	C23 H44 O4 N1	2.02395e+08	9.82816e+07	1.45685e+08	1.79729e+08	7.26642e+07	2.7064e+08	2.36832e+08	1.48185e+08	1.40611e+08	3.4859e+08	2.30709e+08	4.65401e+08	2.37744e+06	95192.6	0	531273	1.14425e+06	979929	5.34513e+06	1.57231e+07	3.25986e+06	3171659	4.19703e+06	0
AcCa(17:0)+H_30.42	30.42	AcCa(17:0)+H	AcCa	(17:0)	(17:0)			414.358	C24 H48 O4 N1	2.29528e+07	9.10132e+07	7.41649e+07	9.36558e+07	6.02699e+07	1.62876e+08	2.17816e+08	6.56246e+07	7.63732e+07	4.71224e+07	1.22635e+08	1.72799e+08	1.49953e+07	4.42631e+07	1.16781e+07	1.81042e+07	1.16217e+06	5.2698e+06	3.03866e+07	3.6506e+07	1.35678e+07	6.68336e+07	3.9292e+07	4.42287e+07
AcCa(17:1)+H_29.12	29.12	AcCa(17:1)+H	AcCa	(17:1)	(17:1)			412.342	C24 H46 O4 N1	3.55207e+07	1.93942e+07	3.42937e+07	2.63651e+07	1.32301e+07	5.08427e+07	4.84917e+07	2.61738e+07	3.22021e+07	6.64003e+07	4.22297e+07	5.99814e+07	2.30756e+06	3.65099e+06	1.32083e+06	3.83396e+06	2.54548e+06	1.76462e+06	6.22707e+06	1.13269e+07	1.52298e+06	4.52729e+06	4.58191e+06	6.43752e+06
AcCa(18:0)+H_31.3	31.3	AcCa(18:0)+H	AcCa	(18:0)	(18:0)			428.373	C25 H50 O4 N1	2.33384e+08	1.82781e+08	3.2043e+08	2.12794e+08	3.38063e+08	5.0882e+08	3.49943e+08	2.11383e+08	2.53706e+08	6.30586e+08	3.76765e+08	6.35446e+08	7.59963e+06	7.31615e+07	7.91521e+06	4.31314e+06	1.82318e+07	2.28756e+07	2.5454e+07	2.35813e+08	2.49943e+07	8.42235e+07	6.80151e+07	2.73446e+07
AcCa(18:1)+H_29.63	29.63	AcCa(18:1)+H	AcCa	(18:1)	(18:1)			426.358	C25 H48 O4 N1	6.08182e+08	3.89188e+08	7.61749e+08	4.43678e+08	3.2809e+08	9.64559e+08	9.09526e+08	6.29285e+08	6.55704e+08	1.39024e+09	9.44745e+08	1.33914e+09	1.29346e+06	7.39772e+06	1.55925e+06	131311	977685	2.51405e+06	7.71521e+06	2.89111e+07	3.62876e+06	5.90138e+06	5.87747e+06	2.24585e+06
AcCa(18:2)+H_28.05	28.05	AcCa(18:2)+H	AcCa	(18:2)	(18:2)			424.342	C25 H46 O4 N1	8.73514e+08	3.94591e+08	7.77674e+08	6.81295e+08	2.45556e+08	1.06272e+09	1.25842e+09	6.99354e+08	6.90149e+08	1.41561e+09	8.97487e+08	1.43237e+09	1.85647e+06	3.50926e+06	1.4191e+06	147387	215835	528883	1.01135e+07	9.53603e+06	3.18064e+06	4.01352e+06	3.53779e+06	3.02866e+06
AcCa(18:3)+H_27.45	27.45	AcCa(18:3)+H	AcCa	(18:3)	(18:3)			422.326	C25 H44 O4 N1	1.2771e+08	5.38447e+07	7.06531e+07	1.0436e+08	3.32799e+07	1.44095e+08	1.28753e+08	7.72328e+07	6.67782e+07	1.54004e+08	1.08046e+08	1.94931e+08	357103	886756	115834	1.18672e+06	1.22029e+06	417535	1.54395e+06	3.30995e+06	319432	1.2264e+06	1.5895e+06	2.04147e+06
AcCa(18:4)+H_26.38	26.38	AcCa(18:4)+H	AcCa	(18:4)	(18:4)			420.311	C25 H42 O4 N1	8.72012e+07	4.33453e+07	2.87478e+07	6.99163e+07	1.15784e+07	6.83969e+07	7.46528e+07	5.06327e+07	3.64886e+07	1.42304e+08	9.13904e+07	9.43484e+07	0	374464	0	134211	0	0	1.84427e+06	3.86287e+06	190736	1.3792e+06	755914	662558
AcCa(19:0)+H_33.53	33.53	AcCa(19:0)+H	AcCa	(19:0)	(19:0)			442.389	C26 H52 O4 N1	7.53616e+07	1.21155e+07	2.41259e+07	7.7438e+07	1.19167e+07	4.60951e+07	5.06194e+07	2.25765e+07	3.01686e+07	9.00789e+07	4.06741e+07	7.70906e+07	3.3262e+06	1.89905e+07	2.62623e+06	3.77663e+06	1.38045e+06	1.073e+06	7.55124e+06	5.82311e+07	8.68719e+06	3.12031e+07	2.44021e+07	9.59592e+06
AcCa(20:0)+H_33.82	33.82	AcCa(20:0)+H	AcCa	(20:0)	(20:0)			456.405	C27 H54 O4 N1	3.97372e+07	2.24936e+07	4.5801e+07	1.28853e+07	2.06896e+07	4.04215e+07	4.86765e+07	4.2632e+07	5.8142e+07	8.13453e+07	5.19563e+07	4.3931e+07	2.53349e+06	4.14046e+07	5.24991e+06	5.29063e+06	1.45553e+07	1.27234e+07	2.68584e+07	1.32563e+08	4.04826e+07	8.07546e+07	6.96409e+07	1.27337e+07
AcCa(20:1)+H_28.45	28.45	AcCa(20:1)+H	AcCa	(20:1)	(20:1)			454.389	C27 H52 O4 N1	1.83324e+08	8.2988e+07	206975511	9.29147e+07	1.05914e+08	2.69712e+08	1.64962e+08	1.28252e+08	1.32961e+08	2.5501e+08	1.7878e+08	2.31415e+08	529062	3.47377e+07	1.06318e+06	1.19658e+06	6.42596e+06	6.72898e+06	5.50744e+06	1.63483e+08	6.83141e+06	2.6339e+07	3.28581e+07	2.67264e+06
AcCa(20:2)+H_30.59	30.59	AcCa(20:2)+H	AcCa	(20:2)	(20:2)			452.373	C27 H50 O4 N1	9.88788e+06	2.69845e+07	5.74736e+07	7.28752e+07	1.24614e+08	2.87992e+08	4.60256e+07	4.07472e+07	4.03777e+07	9.47465e+07	4.51536e+07	9.90845e+07	0	629660	33983.7	564605	2.27821e+06	1.40703e+06	273985	8.40116e+06	66004.4	137164	368467	105433
AcCa(20:3)+H_26.18	26.18	AcCa(20:3)+H	AcCa	(20:3)	(20:3)			450.358	C27 H48 O4 N1	2.24515e+07	4.01625e+07	4.39648e+07	4.23691e+07	3.62487e+07	1.12211e+08	6.71214e+07	4.16234e+07	3.69866e+07	5.74813e+07	3.80639e+07	5.70288e+07	0	325051	94886.6	15401.7	4.94266e+06	28658.6	32374.2	1.10924e+06	136041	28062.9	65033.5	89304.7
AcCa(20:4)+H_28.63	28.63	AcCa(20:4)+H	AcCa	(20:4)	(20:4)			448.342	C27 H46 O4 N1	1.62134e+08	1.03376e+08	1.37176e+08	1.15422e+08	3.68871e+07	1.4611e+08	2.1245e+08	1.29293e+08	1.13554e+08	1.83945e+08	1.47604e+08	1.53617e+08	405232	8.53709e+06	1.33815e+06	81983.1	139119	572905	7.27215e+06	1.69081e+07	1.73962e+06	4.70434e+06	4.67362e+06	2.06095e+06
AcCa(20:5)+H_26.61	26.61	AcCa(20:5)+H	AcCa	(20:5)	(20:5)			446.326	C27 H44 O4 N1	3.55473e+08	3.71272e+08	3.1343e+08	2.84436e+08	5.80272e+07	2.54663e+08	6.82336e+08	4.01325e+08	3.46449e+08	4.22045e+08	4.025e+08	2.78875e+08	5.1104e+06	3.57197e+07	4.02889e+06	803310	1.94041e+06	1.76527e+06	3.26025e+07	6.52627e+07	1.15437e+07	2.49506e+07	3.97268e+07	2.0528e+07
AcCa(22:1)+H_34.27	34.27	AcCa(22:1)+H	AcCa	(22:1)	(22:1)			482.42	C29 H56 O4 N1	1.43917e+08	2.17458e+07	6.68139e+07	4.57719e+07	2.59611e+07	9.13146e+07	6.00515e+07	4.52675e+07	5.66841e+07	1.08475e+08	7.9212e+07	1.19e+08	1.34558e+07	4.10951e+07	2.08178e+07	580523	2.26877e+06	886484	2.55493e+07	1.30863e+08	3.82213e+07	6.39773e+07	6.01622e+07	2.58408e+07
AcCa(22:2)+H_29.03	29.03	AcCa(22:2)+H	AcCa	(22:2)	(22:2)			480.405	C29 H54 O4 N1	2.17952e+06	6.1086e+06	3.97897e+06	1.48398e+07	1.70166e+07	4.90475e+07	2.63072e+06	3.1827e+06	6.91793e+06	3.69401e+06	4.58454e+06	5.28123e+06	898037	4.02371e+06	3.31857e+06	2.48501e+06	1.13863e+06	283424	1.5933e+06	1.28444e+07	1.68723e+06	9.121e+06	8.35857e+06	7.54606e+06
AcCa(22:5)+H_28.67	28.67	AcCa(22:5)+H	AcCa	(22:5)	(22:5)			474.358	C29 H48 O4 N1	6.88597e+07	8.60904e+07	1.30629e+08	1.01502e+08	2.60412e+07	1.28855e+08	1.74455e+08	1.25068e+08	8.46732e+07	5.46769e+07	7.91967e+07	1.25811e+07	50129.8	479269	35335	0	43771.8	64423.7	2.10183e+06	1.83103e+07	39037.1	142139	145664	111247
AcCa(22:6)+H_27.97	27.97	AcCa(22:6)+H	AcCa	(22:6)	(22:6)			472.342	C29 H46 O4 N1	3.52546e+08	6.88674e+08	6.18222e+08	5.93451e+08	1.0104e+08	3.04516e+08	1.18009e+09	6.83086e+08	5.43546e+08	3.00806e+08	4.52015e+08	1.62802e+08	2.25162e+06	2.769e+07	6.14103e+06	1.61181e+06	925070	1.9453e+06	3.78105e+07	7.5183e+07	9.34169e+06	1.37959e+07	1.00193e+07	2.90185e+07
AcCa(24:0)+H_34.7	34.7	AcCa(24:0)+H	AcCa	(24:0)	(24:0)			512.467	C31 H62 O4 N1	2.90194e+06	641029	1.71487e+06	317626	173892	291702	1.9684e+06	2.04606e+06	4.50015e+06	1.15632e+07	5.62058e+06	4.79624e+06	1.21016e+07	2.04199e+07	1.22824e+07	255879	1.26754e+06	235145	2.32643e+07	4.85025e+07	2.53583e+07	2.93192e+07	3.39605e+07	4.23705e+06
AGlcSiE(0:0)+NH4_34.29	34.29	AGlcSiE(0:0)+NH4	AGlcSiE	(0:0)	(0:0)			594.473	C35 H64 O6 N1	4.13132e+08	2.20693e+08	1.72941e+08	3.19794e+08	4.57923e+07	2.29082e+08	1.58869e+08	8.53276e+07	4.60756e+08	2.26658e+08	1.96684e+08	1.48179e+08	7.32585e+06	2.55427e+07	1.59325e+07	2.787e+06	404014	286410	2.27462e+07	2.01967e+07	1.06583e+07	1.59653e+07	2.68236e+07	6.07874e+06
BisMePA(14:0e/18:2)+Na_42.67	42.67	BisMePA(14:0e/18:2)+Na	BisMePA	(14:0e/18:2)	(14:0e)	(18:2)		681.483	C37 H71 O7 N0 P1 Na1	9.12204e+08	8.51816e+08	6.60895e+08	1.40832e+09	1.02904e+09	9.75173e+08	8.82471e+08	8.15131e+08	1.17644e+09	8.68149e+08	8.87285e+08	8.70413e+08	1.27654e+09	1.13216e+09	1.12662e+09	1.28675e+09	1.35943e+09	1.58639e+09	1.33497e+09	1.53605e+09	1.11563e+09	1.517e+09	1.7785e+09	1.89659e+09
BisMePA(18:0/20:5)+NH4_41.93	41.93	BisMePA(18:0/20:5)+NH4	BisMePA	(18:0/20:5)	(18:0)	(20:5)		768.554	C43 H79 O8 N1 P1	4.61627e+09	4.39309e+09	4.67175e+09	5.7278e+09	4.96392e+09	4.47274e+09	4.94815e+09	4.50697e+09	5.22165e+09	7.27152e+09	7.03265e+09	7.39319e+09	2.09446e+09	2.49636e+09	2.55134e+09	2.20361e+09	2.6335e+09	9.71994e+08	3.5095e+09	3.49654e+09	3.14053e+09	3.10386e+09	2.86991e+09	2.57432e+09
BisMePA(18:0e/20:4)+NH4_39.13	39.13	BisMePA(18:0e/20:4)+NH4	BisMePA	(18:0e/20:4)	(18:0e)	(20:4)		756.59	C43 H83 O7 N1 P1	3.01071e+08	1.40425e+08	1.91794e+08	5.94737e+08	3.21895e+08	8.38556e+08	7.39399e+07	7.49351e+07	9.56551e+07	3.05375e+08	1.58118e+08	4.18231e+08	0	0	66125.2	62024.5	374067	0	0	14010.1	0	0	24627.6	0
Cer(d16:1/16:0)+H_38.55	38.55	Cer(d16:1/16:0)+H	Cer	(d16:1/16:0)	(d16:1)	(16:0)		510.488	C32 H64 O3 N1	4.49705e+08	1.18588e+08	1.54407e+08	4.62983e+08	7.0508e+07	3.04475e+08	2.19423e+08	8.22141e+07	1.40628e+08	2.63182e+08	2.14738e+08	2.19139e+08	1.48961e+07	1.14025e+07	1.00655e+07	8.45675e+06	3.06299e+06	2.84493e+06	4.42753e+07	3.41602e+07	3.86444e+07	2.39076e+07	4.13687e+07	4.70407e+07
Cer(d16:1/16:0+O)+H_37.11	37.11	Cer(d16:1/16:0+O)+H	Cer	(d16:1/16:0+O)	(d16:1)	(16:0+O)		526.483	C32 H64 O4 N1	3.09475e+07	7.73481e+06	1.26602e+07	2.42896e+07	5.15043e+06	3.02236e+07	1.03262e+07	4.32521e+06	1.04304e+07	1.82315e+07	1.63128e+07	2.40671e+07	304929	155759	285761	86212.4	188777	536763	500371	603056	684944	331385	217789	659777
Cer(d16:1/24:1)+H_43.11	43.11	Cer(d16:1/24:1)+H	Cer	(d16:1/24:1)	(d16:1)	(24:1)		620.598	C40 H78 O3 N1	9.03523e+07	3.62397e+07	4.65171e+07	1.04192e+08	1.58925e+06	1.82724e+06	1.48321e+08	5.54967e+07	1.19558e+08	2.4931e+07	1.07387e+08	6.36874e+07	2.24308e+07	1.8708e+07	3.121e+07	4.43551e+06	451687	591926	9.48125e+07	1.69863e+08	2.12623e+07	1.86764e+08	1.15849e+08	1.02432e+08
Cer(d17:1/16:0)+H_39.29	39.29	Cer(d17:1/16:0)+H	Cer	(d17:1/16:0)	(d17:1)	(16:0)		524.504	C33 H66 O3 N1	1.55181e+08	5.54373e+07	7.79528e+07	1.53645e+08	3.31182e+07	1.2337e+08	9.23487e+07	3.52328e+07	6.49451e+07	1.1437e+08	8.93128e+07	9.70056e+07	9.46149e+06	4.74661e+06	5.33199e+06	2.5489e+06	1.94715e+06	1.00707e+06	2.00223e+07	1.5635e+07	1.83208e+07	1.42965e+07	2.02439e+07	2.15097e+07
Cer(d18:0+pO/16:0)+H_39.04	39.04	Cer(d18:0+pO/16:0)+H	Cer	(d18:0+pO/16:0)	(d18:0+pO)	(16:0)		556.53	C34 H70 O4 N1	2.18102e+08	9.64052e+07	1.25387e+08	6.00732e+08	2.85261e+08	6.73776e+08	1.36981e+08	1.07606e+08	1.21031e+08	1.85893e+08	1.8252e+08	3.71534e+08	8.46656e+06	6.72069e+06	3.11745e+06	8.94221e+06	1.83747e+07	2.05453e+07	2.10501e+07	2.68808e+07	2.30559e+07	8.91156e+06	1.45614e+07	2.46124e+07
Cer(d18:0+pO/16:0+O)+H_37.08	37.08	Cer(d18:0+pO/16:0+O)+H	Cer	(d18:0+pO/16:0+O)	(d18:0+pO)	(16:0+O)		572.525	C34 H70 O5 N1	6.39658e+07	2.17257e+07	2.68781e+07	7.18718e+07	3.92739e+07	1.07216e+08	3.96417e+07	2.11193e+07	2.67801e+07	4.00306e+07	4.50052e+07	1.25291e+08	41204.6	46500.5	69861.2	78296.6	532352	389290	139763	272566	41045.1	44249.8	57627.9	149747
Cer(d18:0+pO/23:0)+H_44.05	44.05	Cer(d18:0+pO/23:0)+H	Cer	(d18:0+pO/23:0)	(d18:0+pO)	(23:0)		654.639	C41 H84 O4 N1	2.16066e+08	7.27198e+07	1.28683e+08	2.57373e+08	1.31909e+08	217039765	1.10414e+08	7.98522e+07	1.46061e+08	1.18669e+08	1.28114e+08	1.65927e+08	1.9193e+06	285148	776676	281719	1.4346e+06	0	886203	4.68813e+06	1.95936e+07	1.36236e+07	1.1629e+07	4.86836e+06
Cer(d18:1/16:0)+H_40.08	40.08	Cer(d18:1/16:0)+H	Cer	(d18:1/16:0)	(d18:1)	(16:0)		538.519	C34 H68 O3 N1	1.27984e+09	5.95453e+08	7.04763e+08	1.42861e+09	7.59138e+08	1.38941e+09	1.04344e+09	5.20226e+08	7.50331e+08	1.09345e+09	9.00655e+08	9.73214e+08	1.92635e+08	1.51154e+08	1.29396e+08	3.52923e+08	4.19141e+08	2.8365e+08	2.54559e+08	2.19848e+08	2.59703e+08	1.74073e+08	2.09767e+08	2.2845e+08
Cer(d18:1/22:0)+H_44.38	44.38	Cer(d18:1/22:0)+H	Cer	(d18:1/22:0)	(d18:1)	(22:0)		622.613	C40 H80 O3 N1	9.70356e+07	3.58032e+07	4.56531e+07	6.54104e+07	4.03373e+07	6.7332e+07	9.76356e+07	5.97881e+07	1.69204e+08	1.47899e+08	9.92669e+07	9.67177e+07	5.16631e+07	4.64869e+07	3.85813e+07	5.25481e+07	8.61531e+07	5.90467e+07	8.83108e+07	1.88315e+08	1.34703e+08	1.86525e+08	1.34103e+08	1.53955e+08
Cer(d18:1/24:0)+H_45.53	45.53	Cer(d18:1/24:0)+H	Cer	(d18:1/24:0)	(d18:1)	(24:0)		650.645	C42 H84 O3 N1	1.58628e+08	5.77343e+07	7.04137e+07	8.85393e+07	6.27447e+07	8.80556e+07	9.13855e+07	7.2027e+07	1.49623e+08	1.80654e+08	1.0455e+08	1.54742e+08	1.30487e+08	1.34487e+08	9.8637e+07	7.15592e+07	1.09999e+08	5.1786e+07	1.38148e+08	2.79947e+08	3.15284e+08	2.74935e+08	2.2169e+08	2.9761e+08
Cer(d18:1/24:1)+H_44.17	44.17	Cer(d18:1/24:1)+H	Cer	(d18:1/24:1)	(d18:1)	(24:1)		648.629	C42 H82 O3 N1	3.26115e+08	1.37911e+08	1.50679e+08	4.39545e+08	1.0555e+08	1.36501e+08	3.31458e+08	2.19682e+08	3.02448e+08	4.18678e+08	2.82603e+08	3.39991e+08	1.99141e+08	2.11996e+08	1.94854e+08	2.10246e+08	2.04682e+08	9.88168e+07	2.74074e+08	4.6285e+08	2.92039e+08	3.71839e+08	3.28793e+08	4.43278e+08
Cer(d18:1/24:2)+H_43.11	43.11	Cer(d18:1/24:2)+H	Cer	(d18:1/24:2)	(d18:1)	(24:2)		646.613	C42 H80 O3 N1	1.27948e+06	747369	2.74054e+06	5.01954e+06	1.30818e+07	7.86819e+06	2.29204e+07	6.28267e+06	2.24636e+06	6.40669e+06	609212	1.02051e+06	1.42634e+06	654506	3.13441e+06	1.96957e+07	3.70324e+07	1.75264e+07	8.87598e+06	9.93496e+07	9.35983e+06	2.46313e+07	4.95223e+07	1.36507e+07
CerG1(d16:0+pO/24:2)+H_41.8	41.8	CerG1(d16:0+pO/24:2)+H	CerG1	(d16:0+pO/24:2)	(d16:0+pO)	(24:2)		798.645	C46 H88 O9 N1	2.83359e+08	1.05997e+08	2.20096e+08	4.00236e+08	6.00415e+07	2.73473e+08	1.41319e+08	1.66596e+08	1.33558e+08	2.16936e+08	2.37337e+08	2.49646e+08	2.66351e+07	6.49043e+07	6.0693e+07	1.93515e+07	1.99061e+07	1.06301e+07	1.56562e+08	2.29446e+08	3.77137e+07	1.32839e+08	1.39329e+08	8.32195e+07
CerG1(d16:1/16:1)+H_36.65	36.65	CerG1(d16:1/16:1)+H	CerG1	(d16:1/16:1)	(d16:1)	(16:1)		670.525	C38 H72 O8 N1	1.60195e+08	6.61115e+07	9.45394e+07	2.47351e+08	6.86904e+07	2.89103e+08	7.20177e+07	5.03123e+07	7.30666e+07	1.57916e+08	1.27362e+08	2.04678e+08	226204	173083	25990.3	2.09783e+06	653888	2.20819e+06	1.51519e+06	1.07976e+06	679236	1.58716e+06	592913	627151
CerG1(d17:1/16:0+O)+H_36.95	36.95	CerG1(d17:1/16:0+O)+H	CerG1	(d17:1/16:0+O)	(d17:1)	(16:0+O)		702.551	C39 H76 O9 N1	1.75387e+08	8.03218e+07	1.18409e+08	1.86126e+08	8.99139e+07	2.98593e+08	6.93391e+07	4.34319e+07	8.13873e+07	1.7119e+08	1.20372e+08	2.35311e+08	108205	194944	55796.7	1.06326e+06	1.44763e+06	867325	2.22513e+06	1.63101e+06	747446	1.61137e+06	1.65676e+06	849112
CerG1(d17:1/16:1)+H_36.95	36.95	CerG1(d17:1/16:1)+H	CerG1	(d17:1/16:1)	(d17:1)	(16:1)		684.541	C39 H74 O8 N1	2.91675e+07	1.74485e+07	2.33359e+07	2.38346e+07	1.31793e+07	5.3348e+07	1.11579e+07	7.10685e+06	1.34133e+07	3.75195e+07	1.86235e+07	5.80308e+07	27213.7	1.89382e+06	8593.62	48449.1	0	0	78077.6	9.98797e+06	88222.3	1.60277e+06	4.25052e+06	2.29219e+06
CerG1(d17:1/18:0+O)+H_39.14	39.14	CerG1(d17:1/18:0+O)+H	CerG1	(d17:1/18:0+O)	(d17:1)	(18:0+O)		730.583	C41 H80 O9 N1	9.26677e+07	4.67976e+07	1.77616e+07	9.61996e+07	4.64882e+07	2.09654e+08	23784873	1.52297e+07	3.14985e+07	1.24443e+08	4.40533e+07	1.18091e+08	0	8165.96	0	10174.1	82036.9	87218.9	21349.1	0	0	0	83533.1	33802.5
CerG1(d18:0+pO/16:0+O)+H_37.06	37.06	CerG1(d18:0+pO/16:0+O)+H	CerG1	(d18:0+pO/16:0+O)	(d18:0+pO)	(16:0+O)		734.578	C40 H80 O10 N1	5.65618e+08	3.29213e+08	3.83731e+08	7.78635e+08	4.93061e+08	1.124e+09	4.37149e+08	3.46985e+08	3.34037e+08	6.46541e+08	7.10899e+08	1.42213e+09	0	0	0	188802	1.14334e+07	2.84148e+06	139457	3.92545e+06	0	0	0	0
CerG1(d18:0+pO/17:0+O)+H_38.57	38.57	CerG1(d18:0+pO/17:0+O)+H	CerG1	(d18:0+pO/17:0+O)	(d18:0+pO)	(17:0+O)		748.593	C41 H82 O10 N1	1.4364e+07	3.56082e+06	1.44524e+07	6.16508e+06	1.45101e+07	5.84537e+07	3.19942e+06	2.45513e+06	2.2303e+06	1.14875e+07	1.69192e+07	3.91066e+07	0	0	31356.2	0	9201.85	0	140651	168440	17015.9	155523	0	0
CerG1(d18:0+pO/18:0+O)+H_39.46	39.46	CerG1(d18:0+pO/18:0+O)+H	CerG1	(d18:0+pO/18:0+O)	(d18:0+pO)	(18:0+O)		762.609	C42 H84 O10 N1	2.79419e+07	2.77444e+07	2.39786e+07	9.52504e+07	1.27262e+08	1.33587e+08	2.00903e+07	2.45459e+07	1.23622e+07	4.03084e+07	4.93215e+07	1.38797e+08	0	0	0	0	0	179913	0	0	0	0	0	0
CerG1(d18:0+pO/22:0+O)+H_42.76	42.76	CerG1(d18:0+pO/22:0+O)+H	CerG1	(d18:0+pO/22:0+O)	(d18:0+pO)	(22:0+O)		818.672	C46 H92 O10 N1	8.01664e+08	7.59661e+08	5.64251e+08	8.58498e+08	8.11594e+08	6.31731e+08	9.41345e+08	1.1649e+09	9.87477e+08	8.7266e+08	1.15096e+09	1.03474e+09	441433	514593	0	2.9234e+06	2.18206e+07	2.72392e+06	0	1.14247e+06	68659.9	847937	1.44511e+06	2.1703e+06
CerG1(d18:0+pO/24:0+O)+H_43.7	43.7	CerG1(d18:0+pO/24:0+O)+H	CerG1	(d18:0+pO/24:0+O)	(d18:0+pO)	(24:0+O)		846.703	C48 H96 O10 N1	1.44548e+09	1.14213e+09	9.58502e+08	1.09389e+09	7.94148e+08	6.57268e+08	1.18479e+09	1.40043e+09	1.47068e+09	1.40756e+09	1.53988e+09	1.47238e+09	2.44545e+06	7.00196e+06	1.03302e+06	3.09797e+06	5.79649e+07	3.35757e+06	5.85238e+06	2.00145e+07	1.62838e+07	4.72396e+06	3.10317e+07	5.92981e+06
CerG1(d18:0+pO/24:2)+H_43.12	43.12	CerG1(d18:0+pO/24:2)+H	CerG1	(d18:0+pO/24:2)	(d18:0+pO)	(24:2)		826.677	C48 H92 O9 N1	3.24635e+08	1.9688e+08	2.51557e+08	3.31868e+08	1.88713e+08	2.16465e+08	2.23564e+08	2.32809e+08	2.31716e+08	2.61536e+08	2.85198e+08	3.38643e+08	2.45619e+08	4.22802e+08	347544820	3.82474e+08	3.96084e+08	341451445	4.64155e+08	5.33092e+08	2.19527e+08	3.32259e+08	3.43899e+08	3.33329e+08
CerG1(d18:0+pO/26:0+O)+H_45.16	45.16	CerG1(d18:0+pO/26:0+O)+H	CerG1	(d18:0+pO/26:0+O)	(d18:0+pO)	(26:0+O)		874.734	C50 H100 O10 N1	1.89335e+08	1.00667e+08	9.97574e+07	4.49581e+07	5.47823e+07	5.12613e+07	1.05513e+08	1.31639e+08	1.69231e+08	1.5051e+08	1.43002e+08	1.63186e+08	2.41953e+06	6.82922e+06	232275	0	767075	0	1.06971e+06	1.4936e+07	2.37461e+06	1.21749e+07	2.41813e+07	2.21226e+07
CerG1(d18:0/22:0+O)+H_43.12	43.12	CerG1(d18:0/22:0+O)+H	CerG1	(d18:0/22:0+O)	(d18:0)	(22:0+O)		802.677	C46 H92 O9 N1	1.63402e+08	1.01001e+08	1.5687e+08	1.25595e+08	1.05254e+08	1.30152e+08	1.13568e+08	1.67622e+08	1.20563e+08	6.19807e+07	5.0806e+07	2.79416e+08	623689	2.18407e+06	7.56678e+06	4.05907e+06	5.79734e+06	2.8243e+06	5.04343e+06	7.95735e+06	1.60248e+06	1.02795e+07	3.42587e+06	2.45421e+06
CerG1(d18:0/23:0+O)+H_43.5	43.5	CerG1(d18:0/23:0+O)+H	CerG1	(d18:0/23:0+O)	(d18:0)	(23:0+O)		816.692	C47 H94 O9 N1	4.9839e+08	3.08027e+08	3.96414e+08	3.57378e+08	1.64186e+08	2.18696e+08	2.6054e+08	3.69906e+08	2.20812e+08	2.20672e+08	1.42554e+08	1.07959e+06	1.37983e+07	1.32476e+07	1.05767e+07	1.49564e+06	8.48438e+06	1.083e+07	1.43815e+07	1.78221e+07	2.88915e+07	1.23501e+07	3.00847e+07	1.45776e+07
CerG1(d18:1+hO/24:0+O)+H_41.74	41.74	CerG1(d18:1+hO/24:0+O)+H	CerG1	(d18:1+hO/24:0+O)	(d18:1+hO)	(24:0+O)		844.687	C48 H94 O10 N1	7.58916e+07	5.85681e+07	2.99235e+08	1.47253e+08	3.74308e+08	4.41178e+08	1.04469e+08	7.53682e+07	3.64749e+08	4.30211e+08	5.35384e+08	1.44315e+08	532175	771314	599625	474655	1.85547e+06	2.22594e+06	628373	3.73642e+06	539793	704758	1.98794e+06	785186
CerG1(d18:1/16:0)+H_34.85	34.85	CerG1(d18:1/16:0)+H	CerG1	(d18:1/16:0)	(d18:1)	(16:0)		700.572	C40 H78 O8 N1	1.21185e+08	2.75748e+07	1.05788e+08	1.80923e+08	7.46995e+07	1.40083e+08	7.90305e+07	2.82381e+07	7.98942e+07	1.05501e+08	1.26077e+08	1.31232e+08	6.20563e+07	3.11816e+07	2.35429e+07	7.35018e+07	8.4927e+07	4.89468e+07	1.08459e+08	6.2849e+07	6.15565e+07	4.52767e+07	6.79419e+07	6.0199e+07
CerG1(d18:1/16:0+O)+H_38.54	38.54	CerG1(d18:1/16:0+O)+H	CerG1	(d18:1/16:0+O)	(d18:1)	(16:0+O)		716.567	C40 H78 O9 N1	7.90355e+08	3.6415e+08	4.61593e+08	1.12185e+09	7.92908e+08	1.76906e+09	3.31012e+08	2.35978e+08	3.65611e+08	8.89792e+08	6.15469e+08	1.37137e+09	2.36031e+07	2.64372e+07	1.40441e+07	7.61186e+07	1.10639e+08	6.89509e+07	7.20655e+07	4.20382e+07	3.22354e+07	3.21763e+07	2.76992e+07	4.33482e+07
CerG1(d18:1/16:1)+H_38.4	38.4	CerG1(d18:1/16:1)+H	CerG1	(d18:1/16:1)	(d18:1)	(16:1)		698.557	C40 H76 O8 N1	1.13955e+08	5.00678e+07	6.26785e+07	1.74223e+08	1.28176e+08	280874343	4.5411e+07	3.07045e+07	4.90139e+07	1.34611e+08	9.1653e+07	2.17056e+08	926034	1.08573e+06	53697.4	8.9677e+06	1.45225e+07	7.78248e+06	7.34753e+06	3.6958e+06	1.6947e+06	2.15743e+06	1.57279e+06	3.13399e+06
CerG1(d18:1/18:0+O)+H_40.14	40.14	CerG1(d18:1/18:0+O)+H	CerG1	(d18:1/18:0+O)	(d18:1)	(18:0+O)		744.598	C42 H82 O9 N1	2.25292e+08	1.02656e+08	2.15595e+08	2.79745e+08	4.34923e+08	4.96143e+08	1.09654e+08	7.88731e+07	1.18131e+08	3.08598e+08	1.9319e+08	3.3648e+08	3.23144e+06	4.12331e+06	2.46804e+06	1.2259e+07	5.41802e+07	3.90873e+07	1.5984e+06	5.86054e+06	3.82364e+06	1.50199e+07	4.10738e+06	1.22695e+07
CerG1(d18:1/22:0+O)+H_43.62	43.62	CerG1(d18:1/22:0+O)+H	CerG1	(d18:1/22:0+O)	(d18:1)	(22:0+O)		800.661	C46 H90 O9 N1	4.43329e+08	3.19647e+08	3.47795e+08	3.74996e+08	2.42794e+08	1.94758e+08	2.83905e+08	2.95456e+08	3.66663e+08	4.19219e+08	4.07756e+08	3.98608e+08	2.65778e+08	3.86863e+08	3.29099e+08	3.36895e+08	3.9955e+08	2.9492e+08	5.24773e+08	6.86876e+08	4.54307e+08	5.68163e+08	5.30585e+08	4.24515e+08
CerG1(d18:1/24:0+O)+H_44.66	44.66	CerG1(d18:1/24:0+O)+H	CerG1	(d18:1/24:0+O)	(d18:1)	(24:0+O)		828.692	C48 H94 O9 N1	5.72298e+08	4.12986e+08	4.33159e+08	4.67414e+08	2.94207e+08	3.22405e+08	3.47479e+08	3.37453e+08	4.90479e+08	517416414	4.60219e+08	5.42654e+08	442803877	6.71704e+08	5.02307e+08	5.12212e+08	5.84218e+08	4.30143e+08	5.84088e+08	7.35938e+08	7.52246e+08	6.06243e+08	6.90782e+08	7.15309e+08
CerG1(d30:0+pO+O)+NH4_29.96	29.96	CerG1(d30:0+pO+O)+NH4	CerG1	(d30:0+pO+O)	(d30:0+pO+O)			695.542	C36 H75 O10 N2	7.53527e+07	1.7388e+07	1.72417e+07	8.66652e+07	648844	4.25324e+07	5.2808e+07	3.21675e+07	2.77869e+07	1.13388e+08	4.3543e+07	6.57623e+07	0	55423.7	0	0	110038	30098.9	0	163874	0	7031.68	12542.6	4110.67
CerG1(d31:0+pO+O)+NH4_30.74	30.74	CerG1(d31:0+pO+O)+NH4	CerG1	(d31:0+pO+O)	(d31:0+pO+O)			709.557	C37 H77 O10 N2	1.81227e+09	4.32789e+08	4.48918e+08	2.66231e+09	1.15318e+08	1.02188e+09	1.0362e+09	7.6981e+08	6.80911e+08	2.32612e+09	9.41217e+08	1.72896e+09	6.66906e+06	2.16194e+07	367810	4.80851e+06	1.25544e+06	1.34529e+06	8.58631e+06	5.41119e+07	1.37884e+06	8.67858e+06	1.04488e+07	1.17254e+07
CerG1(d33:0+pO+O)+NH4_32.32	32.32	CerG1(d33:0+pO+O)+NH4	CerG1	(d33:0+pO+O)	(d33:0+pO+O)			737.589	C39 H81 O10 N2	1.55881e+08	2.89672e+07	3.02524e+07	2.82695e+08	6.84171e+06	6.7039e+07	8.47367e+07	5.9095e+07	5.16759e+07	2.58815e+08	7.4242e+07	1.84164e+08	0	316910	0	449913	48458	222337	12726.1	643335	0	0	90924.8	44662
CerG1(d33:1+pO+O)+NH4_31.15	31.15	CerG1(d33:1+pO+O)+NH4	CerG1	(d33:1+pO+O)	(d33:1+pO+O)			735.573	C39 H79 O10 N2	5.9629e+08	8.96283e+07	2.28868e+07	9.502e+08	7.46923e+06	2.36232e+08	2.47597e+08	1.91293e+08	1.74741e+08	8.29466e+08	2.23289e+08	6.22722e+08	1.07343e+06	0	1.28307e+06	0	102076	0	6.93416e+06	488564	4.83664e+06	0	7750.2	0
CerG1(d35:0+pO+O)+NH4_33.24	33.24	CerG1(d35:0+pO+O)+NH4	CerG1	(d35:0+pO+O)	(d35:0+pO+O)			765.62	C41 H85 O10 N2	1.20341e+09	2.95192e+08	3.11176e+08	1.12314e+09	4.68613e+07	4.09213e+08	6.64678e+08	4.59805e+08	3.9864e+08	1.06776e+09	5.23868e+08	7.66551e+08	2.11695e+06	2.84746e+07	1.02005e+06	8.63841e+06	33007.3	337966	3.75702e+06	1.41091e+08	254082	1.83713e+07	1.14855e+07	1.59312e+07
CerG1(d35:1)+Na_39.68	39.68	CerG1(d35:1)+Na	CerG1	(d35:1)	(d35:1)			736.57	C41 H79 O8 N1 Na1	3.42497e+08	1.55846e+08	217464244	6.9542e+08	3.82222e+08	1.01741e+09	7.7636e+07	7.73713e+07	1.10646e+08	3.50438e+08	1.87165e+08	4.83727e+08	587646	1.71575e+06	1.06932e+06	2.7524e+06	4.06746e+06	2.92371e+06	529353	3.59011e+06	820672	4.08531e+06	4.35441e+06	3.5522e+06
CerG1(d37:0+pO+O)+NH4_33.17	33.17	CerG1(d37:0+pO+O)+NH4	CerG1	(d37:0+pO+O)	(d37:0+pO+O)			793.651	C43 H89 O10 N2	4.91935e+07	2.74794e+06	4.80606e+06	4.54316e+07	0	1.68479e+07	6.59686e+06	1.41054e+07	1.36331e+07	5.63708e+07	5.91017e+07	8.53472e+07	0	97511.2	0	0	0	0	0	463375	0	0	0	0
CerG1(d38:0+pO+O)+NH4_34.43	34.43	CerG1(d38:0+pO+O)+NH4	CerG1	(d38:0+pO+O)	(d38:0+pO+O)			807.667	C44 H91 O10 N2	4.65643e+07	993970	2.81765e+06	2.38004e+07	2305.88	4.63782e+06	1.91423e+07	6.14978e+06	1.62288e+06	3.1283e+07	1.18967e+07	1.51699e+07	1451.24	36599	33148.3	36288.2	127364	0	22924	310311	40185.8	95167.7	16098.3	0
CerG1(d39:0+pO+O)+NH4_35.38	35.38	CerG1(d39:0+pO+O)+NH4	CerG1	(d39:0+pO+O)	(d39:0+pO+O)			821.682	C45 H93 O10 N2	2.55525e+08	1.33006e+07	2.06235e+07	1.83602e+08	792633	4.58261e+07	1.03214e+08	3.87735e+07	2.5657e+07	2.09257e+08	6.83039e+07	1.60622e+08	0	23412.9	0	0	0	0	0	5.13881e+06	0	0	0	0
CerG1(d39:4+pO)+NH4_31.93	31.93	CerG1(d39:4+pO)+NH4	CerG1	(d39:4+pO)	(d39:4+pO)			797.625	C45 H85 O9 N2	0	0	0	8.88296e+07	0	4.85253e+07	0	0	7240.01	0	2.4836e+07	1.16476e+08	0	0	0	0	0	0	0	0	0	0	0	0
CerG1(d49:7)+NH4_35.97	35.97	CerG1(d49:7)+NH4	CerG1	(d49:7)	(d49:7)			915.74	C55 H99 O8 N2	6.45749e+07	2.53051e+08	4.99679e+07	2.58311e+08	7.33353e+07	1.17957e+08	1.95423e+08	7.20888e+07	337317764	1.66895e+08	1.51692e+08	1.47354e+08	2.32146e+08	5.12909e+08	8.88577e+08	1.14635e+07	1.07926e+06	0	3.91805e+08	5.04225e+08	4.42151e+08	8.94193e+08	1.1356e+09	1.4623e+09
ChE(18:2)+NH4_50.48	50.48	ChE(18:2)+NH4	ChE	(18:2)	(18:2)			666.618	C45 H80 O2 N1	2.87217e+08	3.32731e+08	8.15052e+08	4.62674e+06	1.78707e+07	3.76976e+08	1.10293e+08	4.49941e+07	4.03123e+08	8.36687e+07	6.97307e+07	1.59492e+08	5.42039e+08	4.91769e+08	1.21062e+09	1.58364e+08	6.87669e+08	3.39286e+08	2.62129e+08	3.48e+07	1.09597e+09	6.44589e+08	2.67636e+08	1.56505e+08
ChE(18:3)+NH4_49.69	49.69	ChE(18:3)+NH4	ChE	(18:3)	(18:3)			664.603	C45 H78 O2 N1	868206	2.03877e+07	4.89587e+07	261009	369016	711123	419225	556342	4.70974e+06	6.37732e+06	391294	677134	3.03729e+07	6.51595e+06	1.3548e+08	746406	5.99385e+07	6.45337e+06	1.66986e+07	437125	1.3384e+08	5.30663e+07	876173	1.48378e+07
ChE(20:5)+NH4_48.98	48.98	ChE(20:5)+NH4	ChE	(20:5)	(20:5)			688.603	C47 H78 O2 N1	1.87215e+08	2.8041e+08	7.52981e+08	2.36522e+07	2.28088e+08	5.49036e+08	4.62022e+07	1.12171e+07	7.2726e+08	3.70642e+08	3.44875e+08	3.15147e+08	1.12992e+09	8.24992e+08	2.5828e+09	3.6112e+08	1.71808e+09	1.2933e+08	8.83969e+08	1.48748e+08	4.76352e+09	2.97086e+09	1.10521e+09	2.42855e+09
ChE(22:1)+NH4_53.31	53.31	ChE(22:1)+NH4	ChE	(22:1)	(22:1)			724.697	C49 H90 O2 N1	7.78299e+06	1.77536e+06	3.27432e+07	0	249426	7.06056e+06	820318	0	3.6238e+07	7.90652e+06	1.07994e+06	5.74348e+06	6.61511e+07	3.01297e+07	1.08419e+08	138284	2.27596e+07	0	7.00098e+06	156553	4.32566e+08	2.22142e+08	3.06613e+07	1.03321e+08
ChE(22:5)+NH4_50.17	50.17	ChE(22:5)+NH4	ChE	(22:5)	(22:5)			716.634	C49 H82 O2 N1	1.08094e+08	1.70708e+08	5.18465e+08	1.06515e+06	429838	1.25609e+08	3.06025e+07	3.04197e+06	2.46307e+08	2.8914e+07	1.06623e+07	4.73499e+07	4.95634e+08	4.41069e+08	1.44097e+09	3.02054e+08	1.86034e+09	3.62482e+08	250822921	4.14712e+06	2.22538e+09	1.10245e+09	2.87158e+08	3.42624e+08
ChE(22:6)+NH4_49.87	49.87	ChE(22:6)+NH4	ChE	(22:6)	(22:6)			714.618	C49 H80 O2 N1	1.1029e+09	1.21682e+09	2.9379e+09	1.32462e+08	5.84424e+07	1.48371e+09	4.23174e+08	3.01673e+08	2.50266e+09	8.2835e+08	4.30054e+08	1.05815e+09	2.63363e+09	1.93158e+09	5.76333e+09	1.99553e+09	6.45956e+09	2.39905e+09	1.68766e+09	5.86563e+08	9.20923e+09	4.20569e+09	1.60166e+09	1.80255e+09
ChE(24:5)+NH4_46.08	46.08	ChE(24:5)+NH4	ChE	(24:5)	(24:5)			744.665	C51 H86 O2 N1	8.86429e+06	1.32012e+07	9.02491e+07	0	0	9.9298e+07	809291	602502	2.53162e+07	6.66092e+06	1.29447e+06	6.37112e+06	9.2632e+07	9.95662e+07	3.01551e+08	729126	4.92235e+08	4.80802e+06	3.60212e+06	0	3.13026e+08	2.18269e+08	1.23534e+07	1.91762e+08
DG(12:0/12:0)+NH4_36.59	36.59	DG(12:0/12:0)+NH4	DG	(12:0/12:0)	(12:0)	(12:0)		474.415	C27 H56 O5 N1	9.71674e+06	2.96217e+06	4.36816e+07	3.50534e+06	2.49419e+06	7.19266e+06	2.47288e+06	1.66173e+07	3.04797e+06	7.33436e+06	2.93725e+06	4.27136e+06	561473	1.44212e+06	54932.4	1.02631e+06	86546.6	640244	1.55913e+06	857487	1.21385e+06	1.48886e+07	1.43782e+06	225145
DG(12:0/14:0)+NH4_34.32	34.32	DG(12:0/14:0)+NH4	DG	(12:0/14:0)	(12:0)	(14:0)		502.447	C29 H60 O5 N1	5.31933e+07	4.40682e+06	1.84091e+07	6.45248e+07	3.83461e+06	4.06155e+07	1.23405e+07	1.8074e+07	1.20007e+07	3.40157e+07	1.20357e+07	3.14556e+07	239601	6.08791e+06	147638	239475	0	205767	918781	1.32752e+07	259462	6.42112e+06	499888	366910
DG(12:0/18:2)+NH4_39.39	39.39	DG(12:0/18:2)+NH4	DG	(12:0/18:2)	(12:0)	(18:2)		554.478	C33 H64 O5 N1	2.63702e+08	1.09425e+08	9.13587e+07	4.57185e+08	1.68504e+08	5.20578e+08	1.23639e+08	1.94121e+08	142541726	2.79243e+08	1.60835e+08	3.36467e+08	6.41649e+06	1.37473e+08	1.06607e+06	5.58886e+06	254713	139473	2.24621e+07	2.35993e+08	5.68158e+06	65650477	3.19634e+07	5.17819e+07
DG(13:0)+NH4_19.86	19.86	DG(13:0)+NH4	DG	(13:0)	(13:0)			320.243	C16 H34 O5 N1	3.33074e+07	2.77504e+07	2.64562e+07	2.75271e+07	2.38542e+07	2.59219e+07	3.75408e+07	3.07854e+07	3.6913e+07	3.17239e+07	24613811	2.90682e+07	3.43904e+07	2.94195e+07	2.80372e+07	3.20728e+07	2.43953e+07	2.71177e+07	4.37354e+07	4.35486e+07	4.1355e+07	4.12157e+07	4.03678e+07	4.38448e+07
DG(14:0/14:0)+NH4_39.75	39.75	DG(14:0/14:0)+NH4	DG	(14:0/14:0)	(14:0)	(14:0)		530.478	C31 H64 O5 N1	7.55397e+08	1.45734e+08	2.12027e+08	1.06012e+09	1.00866e+08	6.00261e+08	3.40397e+08	3.54449e+08	2.59425e+08	5.89038e+08	3.05651e+08	4.79217e+08	6.13029e+06	1.25273e+08	1.14947e+06	7.4936e+06	762646	348319	7.59807e+06	2.43734e+08	4.72636e+06	6.12543e+07	1.74721e+07	4.18502e+06
DG(14:0/18:2)+NH4_40.64	40.64	DG(14:0/18:2)+NH4	DG	(14:0/18:2)	(14:0)	(18:2)		582.509	C35 H68 O5 N1	2.41086e+09	1.34086e+09	1.09247e+09	7.43015e+09	2.26156e+09	4.71335e+09	1.30289e+09	2.66738e+09	2.26203e+09	2.58465e+09	1.80098e+09	3.25039e+09	2.41204e+08	1.96021e+09	1.09422e+08	1.99538e+08	1.08432e+08	5.63675e+07	4.28942e+08	3.16287e+09	1.904e+08	1.09442e+09	6.09789e+08	7.51916e+08
DG(14:0/18:3)+NH4_40.05	40.05	DG(14:0/18:3)+NH4	DG	(14:0/18:3)	(14:0)	(18:3)		580.494	C35 H66 O5 N1	4.73197e+08	2.66849e+08	1.87693e+08	1.83819e+09	5.64078e+08	1.31113e+09	2.10914e+08	4.59467e+08	4.37292e+08	5.22919e+08	3.2801e+08	7.41164e+08	2.2203e+07	3.53212e+08	1.52233e+07	3.3579e+07	7.82869e+06	1.69942e+06	7.92516e+07	7.08235e+08	4.96872e+07	1.81319e+08	1.2572e+08	1.96289e+08
DG(14:0/20:5)+NH4_39.96	39.96	DG(14:0/20:5)+NH4	DG	(14:0/20:5)	(14:0)	(20:5)		604.494	C37 H66 O5 N1	3.32409e+08	1.83995e+08	1.58989e+08	1.67416e+09	5.29874e+08	9.76155e+08	1.31586e+08	2.9458e+08	3.20633e+08	3.39488e+08	1.71197e+08	5.0158e+08	5.96082e+07	3.05673e+08	2.94677e+07	3.32978e+07	3.06442e+06	4.54396e+06	1.31839e+08	7.52737e+08	8.06871e+07	2.17441e+08	1.60859e+08	2.48657e+08
DG(15:0/11:3)+H_33.14	33.14	DG(15:0/11:3)+H	DG	(15:0/11:3)	(15:0)	(11:3)		479.373	C29 H51 O5	3.75067e+07	1.91443e+07	2.38474e+07	8.81453e+07	1.11935e+07	2.04722e+07	2.36765e+07	1.31954e+07	6.70431e+07	4.59913e+07	3.93814e+07	8.69022e+07	7.63495e+07	1.33474e+08	4.95438e+07	2.30454e+06	3.53383e+06	616383	7.21899e+07	2.23877e+08	9.18597e+07	1.93965e+08	3.19286e+08	1.96662e+08
DG(15:0/14:0)+NH4_40.43	40.43	DG(15:0/14:0)+NH4	DG	(15:0/14:0)	(15:0)	(14:0)		544.494	C32 H66 O5 N1	2.05832e+08	4.09745e+07	5.80464e+07	3.56402e+08	4.02466e+07	2.77914e+08	1.2625e+08	1.19615e+08	9.02313e+07	2.38308e+08	1.39254e+08	1.95832e+08	923790	2.5983e+07	259927	303652	0	0	604462	9.18293e+07	144768	1.67088e+07	3.23147e+06	1.44591e+06
DG(15:0/16:0)+NH4_41.94	41.94	DG(15:0/16:0)+NH4	DG	(15:0/16:0)	(15:0)	(16:0)		572.525	C34 H70 O5 N1	6.36775e+08	1.97374e+08	1.79923e+08	1.67731e+09	2.60476e+08	1.2409e+09	6.62498e+08	5.69145e+08	4.57045e+08	1.08943e+09	6.34774e+08	9.5903e+08	1.3603e+06	1.76593e+08	944422	2.51912e+06	1.85602e+06	302595	1.24245e+07	5.14535e+08	2.11001e+06	1.18075e+08	3.73413e+07	2.56289e+07
DG(15:0/16:1)+NH4_40.78	40.78	DG(15:0/16:1)+NH4	DG	(15:0/16:1)	(15:0)	(16:1)		570.509	C34 H68 O5 N1	1.2529e+08	6.98348e+07	2.12025e+07	7.15708e+08	1.45013e+08	5.93391e+08	3.13848e+07	1.81985e+08	1.31564e+07	3.12681e+08	2.03741e+08	3.74268e+08	864888	6.05839e+07	195089	309415	258794	267362	881701	1.77682e+08	396762	1.89572e+07	3.96683e+07	4.24432e+06
DG(15:0/18:3)+NH4_40.59	40.59	DG(15:0/18:3)+NH4	DG	(15:0/18:3)	(15:0)	(18:3)		594.509	C36 H68 O5 N1	1.37423e+08	3.08006e+07	2.57288e+07	5.80022e+08	2.15626e+08	3.85287e+08	1.60227e+07	1.43878e+08	1.21012e+08	1.58354e+08	1.34516e+08	2.59223e+08	853877	1.00071e+08	739182	628804	223699	202228	7.73015e+06	2.23128e+08	1.17983e+06	2.52826e+07	2.90682e+07	3.35955e+07
DG(16:0/14:0)+NH4_41.02	41.02	DG(16:0/14:0)+NH4	DG	(16:0/14:0)	(16:0)	(14:0)		558.509	C33 H68 O5 N1	2.92078e+09	9.04312e+08	9.63829e+08	6.21785e+09	7.65184e+08	3.27472e+09	2.13368e+09	2.24592e+09	1.68866e+09	3.29913e+09	2.07154e+09	3.05232e+09	8.456e+07	9.38912e+08	4.57374e+07	1.09849e+08	3.13528e+07	3.18506e+07	1.67099e+08	1.93027e+09	4.3804e+07	5.151e+08	2.403e+08	1.93813e+08
DG(16:0/14:3)+NH4_39.04	39.04	DG(16:0/14:3)+NH4	DG	(16:0/14:3)	(16:0)	(14:3)		552.462	C33 H62 O5 N1	4.51966e+07	1.20839e+07	1.28723e+07	1.54041e+08	2.47967e+07	1.13116e+08	9.8399e+06	2.74019e+07	2.4325e+07	2.25528e+07	2.07323e+07	8.12778e+07	73459.5	2.77858e+07	185650	442349	68547.6	79079	6.30543e+06	6.31418e+07	251400	1.16602e+07	1.12123e+06	9.71411e+06
DG(16:0/16:0)+NH4_42.76	42.76	DG(16:0/16:0)+NH4	DG	(16:0/16:0)	(16:0)	(16:0)		586.541	C35 H72 O5 N1	7.54989e+09	3.51119e+09	3.54604e+09	3.55401e+10	6.42488e+09	1.76195e+10	7.30899e+09	6.46666e+09	5.80928e+09	1.76368e+10	6.71538e+09	1.88058e+10	5.1377e+08	2.88163e+09	4.62225e+08	1.05537e+09	5.71392e+08	3.59872e+08	1.00968e+09	8.30416e+09	4.81961e+08	2.28717e+09	1.36082e+09	1.48314e+09
DG(16:0/16:1)+NH4_41.66	41.66	DG(16:0/16:1)+NH4	DG	(16:0/16:1)	(16:0)	(16:1)		584.525	C35 H70 O5 N1	2.95956e+09	1.35503e+09	1.13633e+09	9.62149e+09	2.1504e+09	5.57964e+09	1.72099e+09	2.57021e+09	2.33339e+09	3.04812e+09	2.40855e+09	4.0579e+09	1.14059e+08	1.48766e+09	2.07438e+07	3.81619e+08	118097283	1.66657e+08	4.25018e+08	2.68429e+09	6.87147e+07	8.53526e+08	6.33505e+08	8.58556e+08
DG(16:0/17:0)+NH4_43.47	43.47	DG(16:0/17:0)+NH4	DG	(16:0/17:0)	(16:0)	(17:0)		600.556	C36 H74 O5 N1	1.05456e+09	4.32539e+08	4.11133e+08	3.61158e+09	7.73157e+08	2.69753e+09	8.85982e+08	7.60533e+08	7.20172e+08	1.74455e+09	8.60605e+08	1.93694e+09	3.02712e+07	3.188e+08	2.2795e+07	7.61926e+07	3.79957e+07	3.85687e+07	9.3471e+07	7.44588e+08	1.72066e+07	2.65324e+08	1.22685e+08	1.88628e+08
DG(16:0/18:1)+NH4_43.25	43.25	DG(16:0/18:1)+NH4	DG	(16:0/18:1)	(16:0)	(18:1)		612.556	C37 H74 O5 N1	1.48935e+10	6.80419e+09	3.8677e+09	4.96577e+10	1.55912e+10	2.73492e+10	7.73242e+09	1.42945e+10	1.42091e+10	1.9987e+10	1.5971e+10	3.39083e+10	1.29937e+09	6.30721e+09	1.25144e+09	3.81011e+09	1.76881e+09	1.78995e+09	2.52328e+09	1.57144e+10	1.31704e+09	4.84948e+09	4.36302e+09	7.77224e+09
DG(16:0/18:2)+NH4_43.26	43.26	DG(16:0/18:2)+NH4	DG	(16:0/18:2)	(16:0)	(18:2)		610.541	C37 H72 O5 N1	16747885669	1.18649e+10	8.62165e+09	6.294e+10	2.50193e+10	3.34398e+10	1.01087e+10	1.87676e+10	1.86204e+10	2.29231e+10	1.60027e+10	2.96259e+10	2.17832e+09	1.1986e+10	1.71134e+09	3.45809e+09	2.46893e+09	1.20198e+09	4.22829e+09	2.1801e+10	2.32216e+09	9.34259e+09	5.68648e+09	8.28499e+09
DG(16:0/18:3)+NH4_41.11	41.11	DG(16:0/18:3)+NH4	DG	(16:0/18:3)	(16:0)	(18:3)		608.525	C37 H70 O5 N1	2.70329e+09	2.12073e+09	1.42277e+09	1.24048e+10	5.52117e+09	7.44963e+09	1.59268e+09	3.46185e+09	3.34809e+09	3.41472e+09	2.40699e+09	4.92647e+09	4.26344e+08	2.79787e+09	2.46905e+08	6.5561e+08	3.82675e+08	1.52609e+08	9.26364e+08	5.25019e+09	4.33881e+08	2.03343e+09	1.33832e+09	2.15137e+09
DG(16:0/20:1)+NH4_44.54	44.54	DG(16:0/20:1)+NH4	DG	(16:0/20:1)	(16:0)	(20:1)		640.587	C39 H78 O5 N1	9.01379e+09	3.10151e+09	2.65668e+09	2.82655e+10	7.05911e+09	1.14302e+10	4.09869e+09	4.92327e+09	5.05225e+09	1.18997e+10	6.14112e+09	1.96339e+10	5.48917e+08	2.82306e+09	5.01821e+08	1.1473e+09	5.81681e+08	5.09509e+08	1.22767e+09	7.12019e+09	8.131e+08	2.48117e+09	1.99153e+09	4.91198e+09
DG(16:0/21:0)+NH4_45.95	45.95	DG(16:0/21:0)+NH4	DG	(16:0/21:0)	(16:0)	(21:0)		656.619	C40 H82 O5 N1	2.88907e+08	5.50709e+07	9.97157e+07	1.05779e+09	1.77105e+08	4.32841e+08	1.91175e+08	1.54772e+08	1.33309e+08	5.58847e+08	2.45788e+08	8.21479e+08	2.61266e+06	1.47753e+08	1.46392e+06	9.61893e+06	794666	5.03242e+06	1.20745e+07	1.89996e+08	1.20851e+06	2.96279e+07	2.39354e+07	3.74163e+07
DG(16:0/22:1)+NH4_45.49	45.49	DG(16:0/22:1)+NH4	DG	(16:0/22:1)	(16:0)	(22:1)		668.619	C41 H82 O5 N1	5.91034e+09	1.06796e+09	1.2992e+09	1.92181e+10	2.32528e+09	4.87949e+09	1.70352e+09	2.01017e+09	2.22659e+09	5.31404e+09	2.5902e+09	1.17822e+10	2.15809e+08	1.17241e+09	1.80503e+08	3.32724e+08	1.44632e+08	9.70598e+07	3.97592e+08	2.88661e+09	3.1611e+08	9.63913e+08	9.05113e+08	1.7075e+09
DG(16:0/23:0)+NH4_47.43	47.43	DG(16:0/23:0)+NH4	DG	(16:0/23:0)	(16:0)	(23:0)		684.65	C42 H86 O5 N1	2.16661e+08	4.38869e+07	4.25601e+07	4.74258e+08	6.14499e+07	1.91433e+08	1.22246e+08	1.00364e+08	9.69735e+07	3.30001e+08	1.25802e+08	4.95125e+08	2.05508e+06	4.03449e+07	558549	3.6439e+06	609702	1.77276e+06	3.32563e+06	9.7002e+07	991829	2.31726e+07	4.713e+06	8.36619e+06
DG(16:0/23:1)+NH4_46.1	46.1	DG(16:0/23:1)+NH4	DG	(16:0/23:1)	(16:0)	(23:1)		682.634	C42 H84 O5 N1	4.44418e+08	9.56408e+07	9.78629e+07	1.53412e+09	2.91603e+08	5.30401e+08	1.82962e+08	1.80225e+08	3.16421e+08	5.92552e+08	2.90387e+08	1.18574e+09	3.12508e+06	5.31366e+07	2.13247e+06	1.84083e+07	804967	2.61507e+06	2.51245e+07	2.54254e+08	5.90213e+06	6.92822e+07	4.40243e+07	1.03363e+08
DG(16:0/24:1)+NH4_46.59	46.59	DG(16:0/24:1)+NH4	DG	(16:0/24:1)	(16:0)	(24:1)		696.65	C43 H86 O5 N1	1.49811e+09	1.76698e+08	2.67607e+08	5.08261e+09	7.73424e+08	1.51116e+09	5.78738e+08	5.4381e+08	5.91747e+08	1.88159e+09	8.84471e+08	4.16152e+09	6.22168e+07	3.68721e+08	4.49321e+07	74397202	3.42262e+07	1.66165e+07	1.26968e+08	1.12864e+09	8.03954e+07	3.45708e+08	2.49468e+08	4.37277e+08
DG(16:0p)+H_29.36	29.36	DG(16:0p)+H	DG	(16:0p)	(16:0p)			329.269	C19 H37 O4	1.26869e+09	1.85433e+08	2.49343e+08	1.90602e+09	2.67186e+07	7.14823e+08	5.687e+08	3.1706e+08	2.96071e+08	1.77125e+09	3.70769e+08	6.99311e+08	5.32444e+06	9.1238e+06	1.50714e+06	9.55786e+06	2.9447e+06	518885	1.43985e+06	2.06361e+07	1.88955e+06	5.22401e+06	2.80503e+06	2.53377e+06
DG(16:1/12:0)+NH4_38.78	38.78	DG(16:1/12:0)+NH4	DG	(16:1/12:0)	(16:1)	(12:0)		528.462	C31 H62 O5 N1	5.00704e+07	8.3398e+06	6.89282e+06	1.00834e+08	1.27785e+07	7.4687e+07	7.92845e+06	1.78897e+07	1.67883e+07	2.71686e+07	1.39776e+07	4.62065e+07	164329	1.29215e+07	177310	43908.9	0	57326	218347	2.83526e+07	231524	3.3294e+06	231508	556765
DG(16:1/14:0)+NH4_40.05	40.05	DG(16:1/14:0)+NH4	DG	(16:1/14:0)	(16:1)	(14:0)		556.494	C33 H66 O5 N1	6.10836e+08	1.98845e+08	1.69855e+08	1.48417e+09	2.67296e+08	1.00359e+09	2.67347e+08	4.50092e+08	3.84378e+08	5.14585e+08	3.94389e+08	7.12489e+08	1.91064e+07	2.45869e+08	6.7155e+06	9.50361e+06	3.844e+06	2.10328e+06	3.87421e+07	4.43273e+08	5.86883e+06	1.44603e+08	4.87569e+07	7.91668e+07
DG(16:1/18:3)+NH4_40.96	40.96	DG(16:1/18:3)+NH4	DG	(16:1/18:3)	(16:1)	(18:3)		606.509	C37 H68 O5 N1	6.20622e+08	4.9951e+08	2.98428e+08	3.44593e+09	1.51621e+09	2.32906e+09	3.51682e+08	9.12287e+08	8.18506e+08	8.20499e+08	5.40113e+08	1.24635e+09	8.82138e+07	8.36369e+08	4.20979e+07	1.06465e+08	6.49053e+07	2.03678e+07	2.00001e+08	1.55952e+09	9.63434e+07	5.38818e+08	3.55501e+08	6.46494e+08
DG(17:0/18:1)+NH4_43.92	43.92	DG(17:0/18:1)+NH4	DG	(17:0/18:1)	(17:0)	(18:1)		626.572	C38 H76 O5 N1	1.23093e+09	5.33944e+08	4.2905e+08	4.06848e+09	1.18158e+09	2.67691e+09	6.60716e+08	8.48037e+08	8.88328e+08	1.9254e+09	1.06316e+09	2.76363e+09	5.85264e+07	4.7211e+08	5.19319e+07	1.73657e+08	7.26698e+07	8.48577e+07	1.65129e+08	1.12233e+09	7.89729e+07	3.8982e+08	2.81314e+08	6.04986e+08
DG(17:0/18:2)+NH4_43.08	43.08	DG(17:0/18:2)+NH4	DG	(17:0/18:2)	(17:0)	(18:2)		624.556	C38 H74 O5 N1	1.0529e+09	6.54864e+08	4.87857e+08	4.1408e+09	1.75533e+09	2.98128e+09	5.61906e+08	9.73348e+08	1.02249e+09	1.53905e+09	1.01872e+09	2.30032e+09	5.05282e+07	5.72593e+08	3.08431e+07	1.47675e+08	7.06864e+07	3.57801e+07	1.98229e+08	1.32013e+09	6.56542e+07	4.88802e+08	3.45519e+08	7.17602e+08
DG(17:0p)+H_30.62	30.62	DG(17:0p)+H	DG	(17:0p)	(17:0p)			343.284	C20 H39 O4	6.65391e+08	8.07809e+07	8.63591e+07	8.56491e+08	1.04679e+07	3.29063e+08	3.60913e+08	1.79235e+08	1.69372e+08	1.01334e+09	2.77874e+08	5.24784e+08	4.1132e+06	5.94836e+06	3.36908e+06	1.00951e+07	8.58786e+06	5.5241e+06	4.04356e+06	1.35482e+07	4.28501e+06	5.2199e+06	5.20583e+06	5.64783e+06
DG(17:1/16:0)+NH4_42.53	42.53	DG(17:1/16:0)+NH4	DG	(17:1/16:0)	(17:1)	(16:0)		598.541	C36 H72 O5 N1	3.72861e+08	3.15431e+08	9.41529e+07	2.40551e+09	6.86618e+08	1.66978e+09	3.06577e+08	7.16065e+08	6.5821e+08	9.27344e+08	5.74992e+08	1.31883e+09	4.25522e+06	3.31409e+08	3.33438e+06	1.53881e+07	9.51654e+06	3.86065e+06	4.65027e+07	8.25844e+08	1.27002e+07	2.63819e+08	6.7505e+07	1.69208e+08
DG(17:1/18:2)+NH4_42.59	42.59	DG(17:1/18:2)+NH4	DG	(17:1/18:2)	(17:1)	(18:2)		622.541	C38 H72 O5 N1	2.8395e+08	2.06748e+08	7.95049e+07	1.66029e+09	7.30356e+08	1.03475e+09	1.23036e+08	4.5721e+08	4.60647e+08	5.18959e+08	3.82066e+08	8.21036e+08	4.38171e+06	2.80401e+08	648902	2.63324e+07	6.95769e+06	392770	5.59127e+07	8.14591e+08	1.13495e+07	2.0422e+08	1.76214e+08	3.71552e+08
DG(17:1/18:3)+NH4_42.39	42.39	DG(17:1/18:3)+NH4	DG	(17:1/18:3)	(17:1)	(18:3)		620.525	C38 H70 O5 N1	4.1272e+07	2.46532e+07	0	6.04097e+08	1.50723e+08	3.30106e+08	1.67482e+06	1.16688e+08	1.19009e+08	1.06901e+08	65202156	2.24264e+08	0	7.23329e+07	0	0	0	0	0	3.35105e+08	0	4.86289e+07	3.5662e+07	91620175
DG(17:1/22:6)+NH4_43.47	43.47	DG(17:1/22:6)+NH4	DG	(17:1/22:6)	(17:1)	(22:6)		670.541	C42 H72 O5 N1	2.13581e+06	1.41374e+08	1.04791e+07	4.40959e+08	1.69541e+06	3.7297e+06	1.16744e+06	1.76364e+08	1.1034e+07	2.88135e+06	9.76237e+06	2.8307e+08	1.8367e+06	411223	253166	2.70141e+06	198839	4.27882e+06	3.12363e+06	2.26748e+08	4.70258e+06	9.70426e+07	1.212e+08	1.71718e+07
DG(18:0/16:0)+NH4_44.11	44.11	DG(18:0/16:0)+NH4	DG	(18:0/16:0)	(18:0)	(16:0)		614.572	C37 H76 O5 N1	5.92553e+09	2.07395e+09	2.16796e+09	2.33177e+10	4.73917e+09	8.71476e+09	5.6374e+09	2.2032e+09	4.77751e+09	1.03356e+10	4208129538	1.62062e+10	7.57127e+08	2.75661e+09	5.18165e+08	9.87294e+08	7.70574e+08	8.74264e+08	1.49155e+09	4.33414e+09	5.35667e+08	2.10885e+09	1.53133e+09	2.06304e+09
DG(18:0/17:0)+NH4_44.66	44.66	DG(18:0/17:0)+NH4	DG	(18:0/17:0)	(18:0)	(17:0)		628.587	C38 H78 O5 N1	6.4962e+08	1.36311e+08	2.56378e+08	1.73652e+09	4.32803e+08	1.17853e+09	3.55444e+08	3.55628e+08	3.01051e+08	1.03563e+09	4.55269e+08	1.38095e+09	3.97066e+07	7.32818e+07	2.28307e+07	214680	5.2801e+07	7.177e+07	1.21536e+08	4.62677e+08	1.98392e+07	1.70783e+08	1.42288e+08	1.54499e+08
DG(18:0/18:0)+NH4_45.56	45.56	DG(18:0/18:0)+NH4	DG	(18:0/18:0)	(18:0)	(18:0)		642.603	C39 H80 O5 N1	3.02646e+09	9.02141e+08	1.71509e+09	7.31227e+09	2.41407e+09	3.35922e+09	2.38729e+09	4.27978e+07	1.92389e+09	4.8571e+09	2.31738e+09	5.98806e+09	1.00712e+09	2.38432e+09	6.17838e+08	1.51795e+09	1034311688	1.42656e+09	1.94942e+09	2.00786e+09	6.85471e+08	1.67989e+09	1.9962e+09	1.55556e+09
DG(18:0/18:1)+NH4_44.32	44.32	DG(18:0/18:1)+NH4	DG	(18:0/18:1)	(18:0)	(18:1)		640.587	C39 H78 O5 N1	1.08047e+10	2.8449e+09	2.41331e+09	3.15247e+10	8.15049e+09	1.01818e+10	4.8261e+09	4.61693e+09	5.93478e+09	1.42562e+10	7.54277e+09	2.32471e+10	6.19732e+08	3.44408e+09	4.91264e+08	1.20311e+09	5.68335e+08	4.82216e+08	1.44263e+09	8.82469e+09	5.05571e+08	2.85246e+09	1.98527e+09	5.57669e+09
DG(18:0/20:4)+NH4_43.94	43.94	DG(18:0/20:4)+NH4	DG	(18:0/20:4)	(18:0)	(20:4)		662.572	C41 H76 O5 N1	3.15785e+09	2.47267e+09	2.14584e+09	8.6909e+09	4.43871e+09	5.69592e+09	1.42891e+09	2.94501e+09	2.76361e+09	3.15692e+09	3.50956e+09	6.99725e+09	5.60664e+08	1.82823e+09	5.26468e+08	9.13311e+08	1.55274e+09	7.98886e+08	1.00417e+09	3.9564e+09	8.57759e+08	2.19468e+09	1.7717e+09	1.91232e+09
DG(18:0/20:5)+NH4_43.23	43.23	DG(18:0/20:5)+NH4	DG	(18:0/20:5)	(18:0)	(20:5)		660.556	C41 H74 O5 N1	5.23796e+09	3.61802e+09	2.71353e+09	1.01381e+10	3.58952e+09	4477416867	2.37577e+09	4097627777	3.88374e+09	3.32106e+09	4.28861e+09	5.70331e+09	7.8943e+08	2.13927e+09	7.13e+08	1.67135e+09	6.44319e+08	6.86147e+08	1.15674e+09	3.60868e+09	1.06097e+09	1.37488e+09	1.62846e+09	2.94135e+09
DG(18:0/22:6)+NH4_44.54	44.54	DG(18:0/22:6)+NH4	DG	(18:0/22:6)	(18:0)	(22:6)		686.572	C43 H76 O5 N1	9.94217e+09	5.76423e+09	3.31111e+09	1.28699e+10	2.50873e+09	7.04973e+09	2.81254e+09	7.29795e+09	3.58439e+09	4.04422e+09	6.57669e+09	1.45322e+10	2.46792e+08	1.55494e+09	5.18595e+08	7.91252e+08	3.63558e+08	2.14905e+08	6.24741e+08	2.68281e+09	9.43315e+08	1.26245e+09	1.20728e+09	2.84852e+09
DG(18:0/24:1)+NH4_48.08	48.08	DG(18:0/24:1)+NH4	DG	(18:0/24:1)	(18:0)	(24:1)		724.681	C45 H90 O5 N1	3.88259e+08	7.69714e+07	8.47342e+07	8.74423e+08	1.20429e+08	2.82957e+08	1.8593e+08	1.68971e+08	1.67324e+08	5.38813e+08	2.78772e+08	9.45119e+08	6.32658e+06	4.96277e+07	3.43573e+06	5.82412e+06	1.51314e+06	821811	2.01811e+07	2.4847e+08	9.99777e+06	5.97973e+07	3.76218e+07	6.24705e+07
DG(18:0p)+H_30.99	30.99	DG(18:0p)+H	DG	(18:0p)	(18:0p)			357.3	C21 H41 O4	1.60588e+10	2.99826e+09	2.90326e+09	2.25592e+10	5.01291e+08	9.9774e+09	9.23529e+09	5.97203e+09	5.72808e+09	2.22837e+10	8.55624e+09	1.80849e+10	1.2722e+07	6.67015e+07	0	1.4215e+07	6.09719e+06	0	1.63519e+06	3.62468e+08	92245.1	3.0524e+07	2.29131e+07	4.85175e+07
DG(18:1/18:1)+NH4_43.62	43.62	DG(18:1/18:1)+NH4	DG	(18:1/18:1)	(18:1)	(18:1)		638.572	C39 H76 O5 N1	1.15598e+10	5.86044e+09	5.10545e+09	4.3171e+10	1.88593e+10	2.12955e+10	4.67049e+09	8.25294e+09	1.06739e+10	1.50383e+10	1.01081e+10	2.94064e+10	9.14273e+08	5.00282e+09	5.99743e+08	2.66154e+09	1.17006e+09	8.97166e+08	2.22986e+09	1.03259e+10	1.29626e+09	3.94939e+09	3.6729e+09	9.78892e+09
DG(18:1/18:2)+NH4_42.86	42.86	DG(18:1/18:2)+NH4	DG	(18:1/18:2)	(18:1)	(18:2)		636.556	C39 H74 O5 N1	9.29065e+09	7.51776e+09	3.60845e+09	4.10834e+10	2.48996e+10	2.25322e+10	4.68375e+09	1.3224e+10	1.07454e+10	1.28735e+10	9.07793e+09	2.41821e+10	1.18274e+09	9.36215e+09	8.05179e+08	1.96411e+09	1.31469e+09	6.07482e+08	2.58494e+09	1.86894e+10	1.33532e+09	5.821e+09	3.93405e+09	1.04021e+10
DG(18:1/22:1)+NH4_45.7	45.7	DG(18:1/22:1)+NH4	DG	(18:1/22:1)	(18:1)	(22:1)		694.634	C43 H84 O5 N1	2.40951e+09	7.80898e+08	6.2653e+08	8.69698e+09	1.63031e+09	2.51278e+09	6.88582e+08	1.18824e+09	1.23398e+09	2.24642e+09	1.20325e+09	4.61195e+09	1.19098e+08	8.20652e+08	9.95057e+07	2.1334e+08	7.19868e+07	4.28177e+07	2.44452e+08	2.01659e+09	1.96243e+08	6.80125e+08	5.62501e+08	1.05465e+09
DG(18:1/22:6)+NH4_44.05	44.05	DG(18:1/22:6)+NH4	DG	(18:1/22:6)	(18:1)	(22:6)		684.556	C43 H74 O5 N1	4.69359e+09	3.47095e+09	2.0785e+09	6.85127e+09	2.18307e+09	2.56214e+09	1.97151e+09	4.35148e+09	4.27841e+09	3.53033e+09	2.64076e+09	4.41253e+09	8.80011e+08	2.99567e+09	8.63916e+08	1.94982e+09	7.67054e+08	7.86684e+08	1.12311e+09	6.34863e+09	1.61323e+09	2.42566e+09	2.55343e+09	5.75502e+09
DG(18:1/23:0)+NH4_47.24	47.24	DG(18:1/23:0)+NH4	DG	(18:1/23:0)	(18:1)	(23:0)		710.666	C44 H88 O5 N1	1.68844e+08	3.62386e+07	8.72546e+07	4.35167e+08	6.18493e+07	1.67518e+08	9.8657e+07	7.33413e+07	8.75858e+07	2.55015e+08	1.21163e+08	4.37194e+08	607880	3.27814e+07	89248.4	1.39446e+06	136771	66081.4	2.04149e+06	1.0534e+08	620688	3.52714e+07	6.37647e+06	2.02833e+07
DG(18:1/23:1)+NH4_46.85	46.85	DG(18:1/23:1)+NH4	DG	(18:1/23:1)	(18:1)	(23:1)		708.65	C44 H86 O5 N1	2.12202e+08	5.78065e+07	4.8218e+07	7.01326e+08	1.36701e+08	2.58408e+08	6.74165e+07	1.05011e+08	1.1501e+08	256299131	1.35791e+08	5.00941e+08	1537794	5.65325e+07	425922	9.22115e+06	901726	134645	1.07551e+07	1.53854e+08	3.12146e+06	4.23255e+07	2.14953e+07	5.11912e+07
DG(18:1/24:1)+NH4_47.01	47.01	DG(18:1/24:1)+NH4	DG	(18:1/24:1)	(18:1)	(24:1)		722.666	C45 H88 O5 N1	6.37951e+08	1.78122e+08	1.46465e+08	2.12995e+09	3.47449e+08	6.44244e+08	1.91504e+08	2.10452e+08	2.8176e+08	7.23917e+08	4.37856e+08	1.53698e+09	2.10671e+07	1.78524e+08	1.31915e+07	3.11297e+07	9.2021e+06	1.41583e+06	6.59614e+07	6.10948e+08	3.37651e+07	1.84108e+08	1.71018e+08	2.5699e+08
DG(18:1p)+H_29.28	29.28	DG(18:1p)+H	DG	(18:1p)	(18:1p)			355.284	C21 H39 O4	8.39143e+09	1.38163e+09	1.55791e+09	1.31559e+10	1.52219e+08	3.97002e+09	3.03635e+09	2.20487e+09	2.11348e+09	9.02468e+09	2.19084e+09	4.64504e+09	1.03304e+07	3.10513e+07	4.25157e+06	580346	7.04349e+06	7.82973e+06	4.58621e+07	8.54753e+07	2.65991e+06	1.0046e+07	1.85031e+07	2.69497e+07
DG(18:2/13:0)+NH4_40.08	40.08	DG(18:2/13:0)+NH4	DG	(18:2/13:0)	(18:2)	(13:0)		568.494	C34 H66 O5 N1	1.0811e+08	3.92403e+07	1.3944e+07	3.57228e+08	8.49189e+07	3.52111e+08	4.13355e+07	7.42057e+07	1.09932e+08	1.62262e+08	1.13082e+08	1.77991e+08	157815	3.48778e+07	33391.9	299138	327049	25650.2	2.1277e+06	8.30118e+07	179369	1.14749e+07	7.57379e+06	2.69679e+06
DG(18:2/14:3)+NH4_38.62	38.62	DG(18:2/14:3)+NH4	DG	(18:2/14:3)	(18:2)	(14:3)		576.462	C35 H62 O5 N1	5.8448e+07	2.93801e+06	4.90401e+06	1.04671e+08	1.48405e+07	1.0134e+08	2.27981e+06	6.79231e+06	5.4441e+06	1.44092e+07	2.06775e+06	4.95604e+07	435720	2.62894e+07	213449	69684.6	20543.6	2889.54	6.92119e+06	6.07332e+07	1.97611e+06	1.2141e+07	9.80676e+06	2.0659e+07
DG(18:2/18:2)+Na_44.55	44.55	DG(18:2/18:2)+Na	DG	(18:2/18:2)	(18:2)	(18:2)		639.496	C39 H68 O5 Na1	7.48966e+08	2.50655e+09	5.12969e+08	2.68549e+09	3.54788e+09	1.63134e+09	5.41223e+08	2.38843e+09	1.87881e+09	1.61714e+09	6.7753e+08	1.41485e+09	4.27514e+08	1.34525e+09	800561	8.03369e+08	2.04872e+08	1.8504e+08	6.76462e+08	1.88827e+09	3.8582e+08	7.73871e+08	5.5019e+08	8.47449e+08
DG(18:2/18:2)+NH4_42.64	42.64	DG(18:2/18:2)+NH4	DG	(18:2/18:2)	(18:2)	(18:2)		634.541	C39 H72 O5 N1	7.0096e+09	6.12899e+09	3.85408e+09	3.27282e+10	1.94054e+10	1.63289e+10	4.46669e+09	1.01025e+10	9.76704e+09	8.89012e+09	6.56247e+09	1.31046e+10	1.40221e+09	7.85235e+09	9.90634e+08	2.03753e+09	1.41715e+09	4.77098e+08	2.92359e+09	1.35335e+10	1.58646e+09	6.13198e+09	4.02077e+09	6.75557e+09
DG(18:2/21:0)+NH4_45.54	45.54	DG(18:2/21:0)+NH4	DG	(18:2/21:0)	(18:2)	(21:0)		680.619	C42 H82 O5 N1	3.86867e+08	1.0741e+08	9.90797e+07	1.40809e+09	3.6798e+08	6.25976e+08	1.16627e+08	1.71216e+08	5.37237e+07	4.43098e+08	2.00955e+08	6.82853e+08	2.16809e+06	8.15343e+07	1.04156e+06	8.00648e+06	1.53607e+06	1.1207e+06	1.22014e+07	2.67843e+08	5.25279e+06	5.94335e+07	4.98843e+07	8.91967e+07
DG(18:2/21:1)+NH4_44.65	44.65	DG(18:2/21:1)+NH4	DG	(18:2/21:1)	(18:2)	(21:1)		678.603	C42 H80 O5 N1	1.22517e+08	4.27212e+07	4.62654e+06	4.90827e+08	1.00096e+08	1.70859e+08	6.5677e+06	8.01134e+07	7.03875e+07	1.23869e+08	6.4437e+07	1.74885e+08	114768	2.25033e+06	83489.7	737763	159977	160393	628607	1.30527e+08	261577	1.68235e+07	1.08721e+07	1.28965e+07
DG(18:2/22:6)+NH4_43.53	43.53	DG(18:2/22:6)+NH4	DG	(18:2/22:6)	(18:2)	(22:6)		682.541	C43 H72 O5 N1	3.2834e+09	2.32288e+09	1.62169e+09	5.45345e+09	1.75468e+09	1.68835e+09	1.43477e+09	3.27754e+09	3.2188e+09	2.24953e+09	1.61719e+09	2.57391e+09	8.01158e+08	2.72544e+09	7.47656e+08	8.96153e+08	4.78284e+08	2.1233e+08	1.03935e+09	5.6247e+09	1.38182e+09	2.10121e+09	2.34678e+09	4.37071e+09
DG(18:2/23:1)+NH4_46.27	46.27	DG(18:2/23:1)+NH4	DG	(18:2/23:1)	(18:2)	(23:1)		706.634	C44 H84 O5 N1	8.65155e+07	2.24684e+07	2.04066e+07	5.77398e+08	1.39728e+08	2.00914e+08	2.18184e+07	4.13127e+07	4.24419e+07	9.35979e+07	4.7153e+07	2.39835e+08	0	1.30172e+07	30964.9	1.40785e+06	200806	0	548932	6.22695e+07	18566.1	4.1662e+06	3.17712e+06	1.3076e+07
DG(18:3/18:2)+NH4_41.32	41.32	DG(18:3/18:2)+NH4	DG	(18:3/18:2)	(18:3)	(18:2)		632.525	C39 H70 O5 N1	2.25171e+09	2169768850	1.53213e+09	9.96501e+09	3.78683e+09	3.64894e+09	1.36817e+09	2.88444e+09	2.76251e+09	2.18632e+09	1.97359e+09	3.24937e+09	6.65914e+08	2.3628e+09	5.62584e+08	1.00074e+09	3.98611e+08	1.41546e+08	1.10096e+09	4.95594e+09	7.87754e+08	1.74634e+09	1.77082e+09	2.8216e+09
DG(18:3/20:5)+NH4_40.61	40.61	DG(18:3/20:5)+NH4	DG	(18:3/20:5)	(18:3)	(20:5)		654.509	C41 H68 O5 N1	2.79646e+07	2.62078e+07	1.54189e+07	3.75597e+08	5.8946e+07	8.22562e+07	9.58887e+06	4.68755e+07	4.59588e+07	3.05932e+07	1.47797e+07	5.13321e+07	6.71466e+06	7.54847e+07	4.43234e+06	7.77536e+06	1.26138e+06	434623	2.23762e+07	2.77293e+08	1.80257e+07	4.49717e+07	8.21129e+07	2.04106e+08
DG(18:3/22:6)+NH4_37.11	37.11	DG(18:3/22:6)+NH4	DG	(18:3/22:6)	(18:3)	(22:6)		680.525	C43 H70 O5 N1	2.10679e+07	1.39373e+07	8.14039e+06	2.44932e+08	1.30687e+07	1.82845e+07	6.90675e+06	4.14518e+07	3.35907e+07	1.46657e+07	4.76496e+06	2.47015e+07	2.54758e+06	5.44215e+07	917676	1.04807e+07	0	933483	4.14521e+06	2.99458e+08	7.78153e+06	2.80787e+07	4.83146e+07	2.13577e+08
DG(18:4/18:2)+NH4_36.16	36.16	DG(18:4/18:2)+NH4	DG	(18:4/18:2)	(18:4)	(18:2)		630.509	C39 H68 O5 N1	3.90282e+08	2.46748e+08	2.08907e+08	1.85898e+09	4.82772e+08	6.99802e+08	1.5298e+08	4.73218e+08	4.31157e+08	3.27036e+08	1.84128e+08	4.15862e+08	8.98047e+07	4.50598e+08	4.36319e+07	6.37857e+07	1.48934e+07	8.91769e+06	1.3603e+08	1.22761e+09	1.2184e+08	3.26423e+08	3.78631e+08	6.71869e+08
DG(19:0/18:1)+NH4_44.99	44.99	DG(19:0/18:1)+NH4	DG	(19:0/18:1)	(19:0)	(18:1)		654.603	C40 H80 O5 N1	6.83244e+08	1.68561e+08	1.77724e+08	2.15707e+09	3.57704e+08	9.35209e+08	2.53755e+08	3.26036e+08	3.56186e+08	9.44417e+08	4.28856e+08	1.2664e+09	1.09509e+07	1.62947e+08	9.23245e+06	4.13529e+07	4.63595e+06	2.98815e+06	6.62784e+07	5.80825e+08	2.7554e+07	1.83416e+08	1.28892e+08	2.35313e+08
DG(19:0/18:2)+NH4_44.17	44.17	DG(19:0/18:2)+NH4	DG	(19:0/18:2)	(19:0)	(18:2)		652.587	C40 H78 O5 N1	6.56658e+08	2.99514e+08	2.28475e+08	2.0685e+09	5.51158e+08	1.00915e+09	2.45633e+08	4.15775e+08	4.33446e+08	7.44704e+08	4.7719e+08	1.3163e+09	1.91528e+07	2.45839e+08	1.44267e+07	6.60387e+07	1.28963e+07	1.37495e+07	9.4179e+07	7.37818e+08	3.8348e+07	2.23932e+08	2.19718e+08	4.13148e+08
DG(19:0/22:6)+NH4_45.57	45.57	DG(19:0/22:6)+NH4	DG	(19:0/22:6)	(19:0)	(22:6)		700.587	C44 H78 O5 N1	4.4752e+08	2.21354e+08	1.11941e+08	4.79075e+08	1.31513e+08	3.07196e+08	1.44177e+08	2.33023e+08	2.34636e+08	2.91668e+08	2.75984e+08	4.66503e+08	4.10017e+07	1.30164e+08	5.38953e+07	2.44188e+07	2.71849e+07	8.22535e+06	5.74739e+07	2.85254e+08	9.27265e+07	2.0834e+08	1.30483e+08	3.08758e+08
DG(19:1/18:2)+NH4_44.1	44.1	DG(19:1/18:2)+NH4	DG	(19:1/18:2)	(19:1)	(18:2)		650.572	C40 H76 O5 N1	2.32752e+08	1.31077e+08	6.60184e+07	1.04042e+09	3.23412e+08	4.79975e+08	7.53699e+07	2.08534e+08	2.06138e+08	2.82896e+08	1.76189e+08	4.91726e+08	0	1.29609e+08	0	1.85813e+07	0	0	3.70994e+07	4.14907e+08	1.90737e+06	9.05254e+07	9.98279e+07	2.14792e+08
DG(20:1/18:1)+NH4_44.74	44.74	DG(20:1/18:1)+NH4	DG	(20:1/18:1)	(20:1)	(18:1)		666.603	C41 H80 O5 N1	3.76024e+09	1.09645e+09	1.02878e+09	1.2494e+10	3.21388e+09	4.058e+09	1.15679e+09	2.17344e+09	1.88923e+09	3.53307e+09	2.0431e+09	7.92738e+09	2.06823e+08	1.48108e+09	1.96429e+08	6.08675e+08	1.54249e+08	2.09035e+08	6.29206e+08	3.98613e+09	4.47003e+08	1.22873e+09	1.4663e+09	3.2132e+09
DG(20:1/18:2)+NH4_44.04	44.04	DG(20:1/18:2)+NH4	DG	(20:1/18:2)	(20:1)	(18:2)		664.587	C41 H78 O5 N1	3.51805e+09	1.80563e+09	1.50319e+09	1.38575e+10	4.28836e+09	5.72403e+09	1.37591e+09	2.81208e+09	2.74553e+09	3.40086e+09	1.68618e+09	5.24233e+09	3.39144e+08	1.73801e+09	709501	4.89481e+08	2.03967e+08	2.6806e+06	6.35584e+08	4.28278e+09	4.36386e+08	1.13132e+09	1.72543e+09	3.01931e+09
DG(20:1p)+H_31.58	31.58	DG(20:1p)+H	DG	(20:1p)	(20:1p)			383.316	C23 H43 O4	6.07648e+08	1.21595e+08	1.12958e+08	6.70853e+08	1.38431e+07	1.82747e+08	3.89664e+08	2.1211e+08	1.8145e+08	5.40703e+08	2.36897e+08	3.67126e+08	1.83695e+06	2.90899e+06	1.75742e+06	1.11903e+06	978630	715362	2.90109e+06	2.36706e+07	2.28043e+06	4.21272e+06	2.22106e+06	4.57956e+06
DG(20:5/18:2)+NH4_41.01	41.01	DG(20:5/18:2)+NH4	DG	(20:5/18:2)	(20:5)	(18:2)		656.525	C41 H70 O5 N1	3.37301e+08	6.78401e+08	2.4449e+08	3.46083e+09	1.05014e+09	7.37403e+08	1.30146e+08	5.10222e+08	5.23124e+08	2.63659e+08	2.12151e+08	5.38269e+08	9.02707e+07	8.14745e+08	3.46768e+07	3.7695e+08	1.40764e+07	8.85738e+06	4.48203e+08	1.82265e+09	1.62937e+08	5.94554e+08	7.91452e+08	1.41905e+09
DG(20:5/20:5)+NH4_40.76	40.76	DG(20:5/20:5)+NH4	DG	(20:5/20:5)	(20:5)	(20:5)		678.509	C43 H68 O5 N1	2.7417e+08	946132	4.72468e+06	3.52473e+07	1.7697e+06	2.37384e+06	524564	439604	758794	421925	562309	1.16039e+06	346407	1.23196e+07	422124	1.81157e+06	250137	188601	1.02154e+06	1.55416e+07	329267	1.13705e+06	8.25845e+07	1.34476e+08
DG(22:1/18:2)+NH4_45.2	45.2	DG(22:1/18:2)+NH4	DG	(22:1/18:2)	(22:1)	(18:2)		692.619	C43 H82 O5 N1	2.68546e+09	8.92546e+08	6.10563e+08	1.26897e+10	1.44206e+09	3.28227e+09	7.04291e+08	1.40186e+09	1.20829e+09	2.12076e+09	1.11135e+09	4.3257e+09	1.51865e+08	6.494e+08	358491	2.07224e+08	1.42776e+06	188094	2.24107e+08	2.0228e+09	1.17647e+08	6.62459e+08	5.01148e+08	8.09939e+08
DG(22:1/22:6)+NH4_46.56	46.56	DG(22:1/22:6)+NH4	DG	(22:1/22:6)	(22:1)	(22:6)		740.619	C47 H82 O5 N1	6.87378e+08	3.18616e+08	2.06066e+08	7.13377e+08	1.31384e+08	1.68701e+08	2.22062e+08	4.15151e+08	4.62725e+08	4.03611e+08	2.42469e+08	5.89517e+08	2.21828e+08	6.20956e+08	3.95185e+08	3.73444e+08	2.17614e+08	4.92027e+07	1.18605e+08	5.86427e+08	5.39366e+08	1.03017e+09	7.07611e+08	1.10823e+09
DG(22:6/22:6)+NH4_44.6	44.6	DG(22:6/22:6)+NH4	DG	(22:6/22:6)	(22:6)	(22:6)		730.541	C47 H72 O5 N1	3.87969e+08	3.03975e+08	3.41434e+08	5.97344e+08	1.18503e+08	1.4701e+08	1.47642e+08	3.40343e+08	3.73178e+08	2.05735e+08	1.96474e+08	2.84949e+08	1.25543e+08	2.24653e+08	2.10287e+08	2.19233e+08	9.44936e+07	8.12509e+07	1.3791e+08	6.86223e+08	4.40508e+08	2.65393e+08	3.93716e+08	841682200
DG(24:1/18:2)+NH4_46.3	46.3	DG(24:1/18:2)+NH4	DG	(24:1/18:2)	(24:1)	(18:2)		720.65	C45 H86 O5 N1	5.33366e+08	1.62266e+08	1.50365e+08	2.70125e+09	5.11841e+08	8.26143e+08	1.66009e+08	2.82204e+08	3.02416e+08	5.9732e+08	3.43813e+08	1.29375e+09	1.87613e+07	1.61398e+08	8.3581e+06	3.0982e+07	8.36148e+06	1.44057e+06	6.00531e+07	5.49617e+08	2.99596e+07	1.56151e+08	1.42886e+08	1.95946e+08
DG(24:1/22:6)+NH4_47.84	47.84	DG(24:1/22:6)+NH4	DG	(24:1/22:6)	(24:1)	(22:6)		768.65	C49 H86 O5 N1	1.0955e+08	7.4863e+07	7.12171e+07	1.01367e+08	1.15234e+07	1.53107e+07	3.41561e+07	5.32115e+07	1.80064e+08	1.65717e+08	1.62375e+08	3.92391e+08	3.20257e+08	4.88098e+08	7.90042e+08	3.81397e+08	2.61631e+08	3.58099e+07	1.54498e+08	1.08393e+08	1.20137e+09	2.45947e+09	1.73777e+09	1.41313e+09
DG(30:0p)+Na_48.97	48.97	DG(30:0p)+Na	DG	(30:0p)	(30:0p)			547.47	C33 H64 O4 Na1	1.9187e+07	1.80156e+07	1.76371e+07	9.79218e+07	1.01831e+08	1.78299e+08	3.03837e+07	1.89414e+07	2.76873e+07	7.05471e+07	3.79369e+07	9.89504e+07	3.01522e+07	9.36574e+06	4961201	626591	1740757	65480.3	1.25232e+07	5.03678e+07	2.15052e+07	5.52921e+07	3.15335e+07	4.94442e+06
DG(32:0p)+Na_49.74	49.74	DG(32:0p)+Na	DG	(32:0p)	(32:0p)			575.501	C35 H68 O4 Na1	4.50305e+08	2.7437e+08	1.93815e+08	1.22353e+09	7.14173e+08	9.33895e+08	3.39463e+08	3.92378e+08	2.90081e+08	7.0459e+08	4.45817e+08	5.39177e+08	3.58294e+08	4.44202e+08	2.12619e+08	8.05542e+07	2.45372e+08	6.671e+07	4.00604e+08	3.60439e+08	3.70756e+08	4.73619e+08	3.29283e+08	3.08695e+08
DG(34:1p)+Na_43.37	43.37	DG(34:1p)+Na	DG	(34:1p)	(34:1p)			601.517	C37 H70 O4 Na1	1.35025e+08	1.25122e+08	5.05018e+07	1.01379e+09	8.87695e+08	4.84901e+08	7.08479e+07	2.48134e+08	2.51846e+08	2.40643e+08	1.39323e+08	4.79937e+08	1.04455e+07	1.92542e+08	4.82583e+06	4.24905e+07	8.61064e+06	2.4528e+06	4.21133e+07	3.42191e+08	1.28578e+07	1.24162e+08	9.57175e+07	2.95042e+08
DG(34:1p)+Na_50.34	50.34	DG(34:1p)+Na	DG	(34:1p)	(34:1p)			601.517	C37 H70 O4 Na1	1.6248e+08	1.33958e+08	1.23383e+08	4.54383e+08	3.2758e+08	4.08213e+08	4.05205e+07	1.77142e+08	2.098e+08	2.91178e+08	1.42095e+08	2.90974e+08	1.41069e+08	3.3613e+08	5.86385e+07	1.47899e+08	1.38931e+08	7.73779e+07	2.2571e+08	2.44962e+08	1.91475e+08	2.48981e+08	1.14969e+08	2.58462e+08
DG(34:2p)+Na_39.74	39.74	DG(34:2p)+Na	DG	(34:2p)	(34:2p)			599.501	C37 H68 O4 Na1	1.78147e+08	9.46854e+07	1.46111e+08	9.6384e+07	8.0428e+07	1.06544e+08	1.10847e+08	1.02956e+08	6.93596e+07	1.27184e+08	8.07671e+07	1.546e+08	4.3851e+07	7.17659e+07	5.16769e+07	4.84467e+07	6.14544e+07	4.52133e+07	6.75133e+07	7.54714e+07	6.40677e+07	9.72003e+07	8.16683e+07	3.75207e+07
DG(36:2p)+Na_40.66	40.66	DG(36:2p)+Na	DG	(36:2p)	(36:2p)			627.532	C39 H72 O4 Na1	5.85548e+08	5.54234e+08	6.80287e+08	9.24128e+08	1.18322e+09	9.93892e+08	7.01584e+08	8.4438e+08	8.49716e+08	1.22645e+09	1.09032e+09	1.29641e+09	8.55879e+08	1.09816e+09	1.11138e+09	7.55925e+08	2.07349e+09	1.14552e+09	1.23304e+09	2.02392e+09	1.44836e+09	2.13465e+09	1.431e+09	2357587007
DG(36:3)+K_42.86	42.86	DG(36:3)+K	DG	(18:1/18:2)	(18:1)	(18:2)		657.485	C39 H70 O5 K1	1.36191e+06	5.54055e+06	299052	3.74826e+06	2.4192e+08	682729	727679	473196	509605	1.50204e+06	2.65994e+06	720185	2.60375e+07	428654	294032	345265	1.00565e+06	125038	721442	1.77541e+06	257579	631640	1.93727e+07	868125
DG(38:0)+NH4_43.38	43.38	DG(38:0)+NH4	DG	(38:0)	(38:0)			670.634	C41 H84 O5 N1	1.66582e+08	5.58245e+07	7.79396e+07	7.54155e+08	3.15572e+07	4.89603e+07	8.74687e+07	76892296	1.16131e+08	1.46435e+08	2.79045e+08	6.71161e+08	25213.3	245256	65395.2	27495.3	199758	0	1.69287e+07	479369	4.35521e+06	4.26552e+07	1.00909e+06	8.58168e+07
DG(38:6)+K_43.55	43.55	DG(38:6)+K	DG	(16:0/22:6)	(16:0)	(22:6)		679.47	C41 H68 O5 K1	2.03191e+06	2.71252e+08	554854	776972	3.80455e+06	773303	603897	2.6432e+08	1.06859e+06	2.89071e+06	1.58933e+08	1.40577e+06	891519	1.39231e+06	1.35023e+06	539530	4.69787e+06	1.48066e+08	456386	2.57278e+06	370475	4.48778e+06	1.92266e+07	3.10265e+07
DG(39:0)+H_50.48	50.48	DG(39:0)+H	DG	(39:0)	(39:0)			667.624	C42 H83 O5	9.12045e+07	1.58142e+08	3.96438e+08	1.87408e+06	9.49145e+06	8.63154e+07	3.22456e+07	1.63231e+07	1.62952e+08	2.03424e+07	1.40738e+07	2.17883e+07	2.52451e+08	1.61395e+08	5.61739e+08	5.2367e+07	3.6236e+08	1.53802e+08	7.4157e+07	1.95605e+07	4.80055e+08	2.97017e+08	8.69779e+07	2.91107e+07
DG(42:10)+H_45.06	45.06	DG(42:10)+H	DG	(42:10)	(42:10)			689.514	C45 H69 O5	1.62242e+09	2.02731e+09	1.22828e+09	1.17444e+09	8.09616e+08	6.44424e+08	1.08886e+09	2.12963e+09	1.9336e+09	1.16612e+09	1.23101e+09	1.12847e+09	4.90093e+08	1.17545e+09	5.82013e+08	1.28535e+09	5.11484e+08	678379521	5.49126e+08	1.76793e+09	6.06146e+08	7.33106e+08	7.19261e+08	1.23659e+09
DG(49:2)+K_49.85	49.85	DG(49:2)+K	DG	(49:2)	(49:2)			841.705	C52 H98 O5 K1	2.93839e+07	9.69743e+07	2.70737e+07	4.73152e+09	2.78196e+09	8.4263e+07	6.47351e+07	3.34642e+07	5.98369e+08	1.21083e+09	5.22725e+08	6.33638e+06	1.58251e+07	1.90065e+07	2.2711e+07	2.24793e+08	2.53894e+07	5.65014e+07	1.54535e+09	1.62392e+09	1.03366e+09	1.59906e+07	1.31268e+09	1.9412e+07
DG(50:1)+K_48.49	48.49	DG(50:1)+K	DG	(50:1)	(50:1)			857.736	C53 H102 O5 K1	8.11316e+08	2.31649e+08	2.80424e+08	2.20999e+09	2.96535e+09	2.49927e+09	5.81195e+08	6.54626e+08	4.57179e+08	9.95153e+08	5.50002e+08	1.4419e+09	1.08756e+09	1.23815e+09	4.10756e+08	1.84125e+08	1.57021e+08	1.65991e+08	6.35105e+08	1.87864e+09	7.00231e+08	1.047e+09	9.66225e+08	1.41418e+09
DG(52:3)+K_49.24	49.24	DG(52:3)+K	DG	(52:3)	(52:3)			881.736	C55 H102 O5 K1	5.64107e+08	1.65579e+08	2.38623e+08	1.58813e+09	1.08211e+09	1.005e+09	2.54667e+08	2.88915e+08	3.43174e+08	5.35446e+08	2.53584e+08	5.2317e+08	6.61188e+08	7.45357e+08	3.25532e+08	2.73507e+08	1.41219e+08	6.56935e+07	1.48514e+09	1.40159e+09	9.58053e+08	1.12437e+09	1.35588e+09	1.9638e+09
DG(53:0)+K_50.87	50.87	DG(53:0)+K	DG	(53:0)	(53:0)			901.798	C56 H110 O5 K1	2.70567e+10	17375798487	1.37773e+10	5.16032e+10	6.44893e+10	4.93595e+10	2.00882e+10	2.29189e+10	2.19886e+10	3.12525e+10	2.36781e+10	5.77677e+10	3.05836e+10	4.5784e+10	1.45505e+10	2.03065e+10	1.54346e+10	7.92598e+09	3.63741e+10	3.09253e+10	2.42018e+10	3.24465e+10	3.07568e+10	4.5503e+10
DG(53:3)+K_49.5	49.5	DG(53:3)+K	DG	(53:3)	(53:3)			895.752	C56 H104 O5 K1	1.66434e+10	7.62858e+09	8.90196e+09	4.02805e+10	2.91723e+10	2.46538e+10	10170515888	1.16606e+10	1.27181e+10	1.67432e+10	9.40525e+09	1.57459e+10	1.87965e+10	2.10464e+10	1.07897e+10	1.17529e+10	6364500998	1.70713e+09	3.25469e+10	3.09079e+10	2.46415e+10	2.71646e+10	2.99952e+10	3.89451e+10
DG(53:4)+K_49.28	49.28	DG(53:4)+K	DG	(53:4)	(53:4)			893.736	C56 H102 O5 K1	5.29442e+09	1.99727e+09	2.71346e+09	1.30909e+10	8.01666e+09	7.88957e+09	2.81412e+09	3.40783e+09	3.56839e+09	4.91103e+09	2.4503e+09	4.67474e+09	7.80301e+09	9.00231e+09	3.48024e+09	2.79628e+09	1.46046e+09	3.41208e+08	1.02643e+10	1.13513e+10	7.98289e+09	8.63206e+09	9.92563e+09	1.44908e+10
DG(54:2)+K_50.77	50.77	DG(54:2)+K	DG	(54:2)	(54:2)			911.783	C57 H108 O5 K1	9.14745e+08	4.99699e+08	5.82799e+08	1.11249e+09	9.17269e+08	8.47117e+08	5.36812e+08	6.47845e+08	7.6813e+08	8.50984e+08	5.57246e+08	7.7891e+08	1.27495e+09	1.31233e+09	8.81065e+08	1.025e+09	6.28041e+08	2.5546e+08	1.73672e+09	1.74471e+09	1.74721e+09	1.70987e+09	1.93664e+09	2.26062e+09
DG(55:2)+K_51.3	51.3	DG(55:2)+K	DG	(55:2)	(55:2)			925.798	C58 H110 O5 K1	1.16122e+10	6.57906e+09	6.68083e+09	1.53924e+10	1.35029e+10	9.19106e+09	7.21213e+09	8.70159e+09	9.67861e+09	9.94512e+09	6.70906e+09	9.16872e+09	1.31715e+10	1.42879e+10	9.56782e+09	1.46379e+10	8.70791e+09	3.88633e+09	2.13898e+10	2.252e+10	2.07553e+10	2.01223e+10	2.22661e+10	3.22922e+10
DG(55:3)+K_50.56	50.56	DG(55:3)+K	DG	(55:3)	(55:3)			923.783	C58 H108 O5 K1	1.97627e+10	1.14537e+10	1.23059e+10	2.13248e+10	1.63559e+10	1.13072e+10	1.2976e+10	1.62254e+10	1.87388e+10	1.70612e+10	1.13462e+10	1.33993e+10	2.39415e+10	2.48021e+10	1.76239e+10	2.91838e+10	1.42375e+10	7.57689e+09	3.3711e+10	3.7729e+10	3.87243e+10	3.36733e+10	3.57883e+10	4.92244e+10
DG(55:5)+K_48.75	48.75	DG(55:5)+K	DG	(55:5)	(55:5)			919.752	C58 H104 O5 K1	8.09144e+09	3.50944e+09	3.88781e+09	1.91683e+10	1.12019e+10	8.68289e+09	4.03294e+09	4963702554	5.52513e+09	7.96939e+09	3.45737e+09	6.86248e+09	9.61162e+09	1.01225e+10	5.89704e+09	5.72542e+09	3.07577e+09	9.57983e+08	1.83756e+10	1.97043e+10	1.35702e+10	1.53694e+10	1.79876e+10	2.70804e+10
DG(57:1)+K_52.56	52.56	DG(57:1)+K	DG	(57:1)	(57:1)			955.845	C60 H116 O5 K1	5.0728e+09	2.05449e+09	2.13481e+09	1.80291e+10	1.03011e+10	9.54682e+09	2.33514e+09	2.91342e+09	2.71032e+09	4.18669e+09	2.4933e+09	6.46915e+09	3.365e+09	4.77144e+09	1.9513e+09	1.30187e+09	1.2656e+09	2.68174e+08	4.67559e+09	6.14842e+09	4.14095e+09	4.88694e+09	4.72708e+09	6.04381e+09
DG(57:4)+K_51.06	51.06	DG(57:4)+K	DG	(57:4)	(57:4)			949.798	C60 H110 O5 K1	9.49697e+09	4.68923e+09	5039632721	8159513598	6.00981e+09	3.69039e+09	5.27661e+09	7.1704e+09	8.53796e+09	7.76995e+09	4.91338e+09	6.62142e+09	1.07893e+10	1.15317e+10	7.77602e+09	1.43316e+10	6.84136e+09	3.24854e+09	1.54689e+10	2.07528e+10	2.11345e+10	1.70968e+10	1.87047e+10	2.7796e+10
DG(57:5)+K_50.52	50.52	DG(57:5)+K	DG	(57:5)	(57:5)			947.783	C60 H108 O5 K1	1.36696e+10	6.95356e+09	8.04661e+09	1.09827e+10	7.64339e+09	4.75898e+09	8.31451e+09	1.14089e+10	1.24328e+10	1.09386e+10	6.69559e+09	7.59105e+09	1.44627e+10	1.5207e+10	1.05026e+10	1.39595e+10	7.67768e+09	2.61157e+09	1.87029e+10	2.66828e+10	2.70652e+10	2.1669e+10	2.29454e+10	3.07348e+10
DG(59:2)+K_53.45	53.45	DG(59:2)+K	DG	(59:2)	(59:2)			981.861	C62 H118 O5 K1	1.93851e+09	8.40284e+08	8.59482e+08	5.67622e+09	3.39757e+09	2.85225e+09	5.9968e+08	1.1119e+09	1.24892e+09	1.71514e+09	6.75962e+08	2.08918e+09	1.32302e+09	2.34655e+09	1.31845e+09	1.42755e+09	8.40004e+08	2.41939e+08	3.08198e+09	4.27974e+09	1.16873e+09	4.32545e+09	2.62552e+09	8.03104e+09
DG(59:7)+K_50.59	50.59	DG(59:7)+K	DG	(59:7)	(59:7)			971.783	C62 H108 O5 K1	2.13925e+09	9.54477e+08	1.58588e+09	1.70337e+09	9.74612e+08	5.76899e+08	1.05918e+09	1.48423e+09	1.96967e+09	1.68048e+09	9.88911e+08	1.25049e+09	2.98723e+09	2.40227e+09	2.66583e+09	4.80485e+09	1.72111e+09	4.91237e+08	3.53356e+09	5.58259e+09	6.39839e+09	4170640306	4.57945e+09	7.03545e+09
DG(61:1)+K_55.17	55.17	DG(61:1)+K	DG	(61:1)	(61:1)			1011.91	C64 H124 O5 K1	2.59111e+08	1.49141e+08	1.69337e+08	2.55727e+09	3.87256e+08	1.07317e+09	2.93696e+08	1.00853e+08	1.76156e+08	4.01452e+08	1.17656e+08	5.67344e+07	1.45782e+08	2.91641e+08	7.05965e+07	1.13929e+08	6.063e+07	5231632	5.13342e+08	5.38465e+08	6.26518e+07	7.14934e+08	6.01851e+08	3.2285e+08
LPC(10:0e)+H_28.36	28.36	LPC(10:0e)+H	LPC	(10:0e)	(10:0e)			398.267	C18 H41 O6 N1 P1	6.62606e+07	3.61524e+07	4.48725e+07	7.74185e+07	7.42219e+07	7.67105e+07	9.81105e+07	5.1531e+07	6.17949e+07	8.88145e+07	80604763	9.84528e+07	3.61548e+07	6.15923e+07	1.54074e+07	6.04794e+07	4.09287e+07	2.70667e+07	5.78612e+07	1.16666e+08	3.25109e+07	8.7842e+07	8.76355e+07	6.5395e+07
LPC(12:0e)+H_30.89	30.89	LPC(12:0e)+H	LPC	(12:0e)	(12:0e)			426.298	C20 H45 O6 N1 P1	1.25472e+06	2.79191e+06	9.645e+06	1.04523e+07	3.72899e+07	1.57803e+07	6.49859e+06	832551	3.30805e+06	6.32087e+06	8.44426e+06	8.06868e+06	3.14487e+07	2.93374e+07	1.23489e+07	3.72853e+07	3.09053e+07	1.65248e+07	4.48727e+07	3.06275e+07	2.99951e+07	5.94333e+07	6.07814e+07	1.04179e+08
LPC(12:0p)+H_28.75	28.75	LPC(12:0p)+H	LPC	(12:0p)	(12:0p)			424.282	C20 H43 O6 N1 P1	5.55239e+07	3.59094e+07	5.53259e+07	4.20827e+07	5.11412e+07	5.60835e+07	5.58018e+07	4.00431e+07	4.96757e+07	5.71019e+07	5.51887e+07	6.15884e+07	3.97629e+07	6.33092e+07	1.8704e+07	6.90352e+07	4.92208e+07	4.74327e+07	4.31538e+07	8.30151e+07	3.36241e+07	6.2298e+07	5.92721e+07	5.83862e+07
LPC(13:0)+H_27.94	27.94	LPC(13:0)+H	LPC	(13:0)	(13:0)			454.293	C21 H45 O7 N1 P1	2.69236e+09	1.14009e+09	3.02347e+09	2.23552e+09	1.42796e+09	1.87188e+09	2.78805e+09	1.16464e+09	2.38252e+09	2.85397e+09	2.93084e+09	2.79735e+09	2.72288e+09	2.08188e+09	6.47715e+08	2.56202e+09	1.21189e+09	1.8452e+09	2.09072e+09	1.93302e+09	1.13452e+09	1.44869e+09	2.85818e+09	3.92083e+09
LPC(14:0)+H_30.22	30.22	LPC(14:0)+H	LPC	(14:0)	(14:0)			468.308	C22 H47 O7 N1 P1	7.34467e+06	5.16267e+06	1.06398e+07	2.31036e+07	1.50086e+07	5.71603e+07	1.13619e+07	3.84349e+06	6.58241e+06	2.18594e+07	1.15991e+07	4.97902e+07	1.17757e+06	2.27674e+06	3.23601e+06	8.03877e+06	5.57309e+06	5.8406e+06	2.15044e+06	3.20653e+06	3.28279e+06	5.0603e+06	4309895	2.55022e+06
LPC(14:0p)+H_27.45	27.45	LPC(14:0p)+H	LPC	(14:0p)	(14:0p)			452.314	C22 H47 O6 N1 P1	1.18049e+07	6.80979e+06	1.11534e+07	6.6817e+06	3.45632e+06	5.20341e+06	2.63654e+07	7.95773e+06	1.16461e+07	1.69487e+07	1.53575e+07	1.70087e+07	7.54355e+06	9.06705e+06	9.63107e+06	635559	1.9646e+06	154478	1.50778e+07	1.90159e+07	9.10628e+06	2.29503e+07	2.18976e+07	3.64814e+07
LPC(15:0)+H_28.79	28.79	LPC(15:0)+H	LPC	(15:0)	(15:0)			482.324	C23 H49 O7 N1 P1	7.71576e+07	4.52469e+07	4.78939e+07	2.99289e+07	1.65298e+07	5.36951e+07	1.31619e+08	4.61365e+07	7.06125e+07	1.26124e+08	9.17785e+07	8.66648e+07	2.51149e+07	3.02617e+07	1.92653e+07	3.41745e+07	5.32919e+07	3.25639e+07	3.02514e+07	2.81125e+07	2.9293e+07	3.64749e+07	3.58479e+07	3.74566e+07
LPC(15:0)+H_31.47	31.47	LPC(15:0)+H	LPC	(15:0)	(15:0)			482.324	C23 H49 O7 N1 P1	5.57338e+08	2.44844e+08	3.48633e+08	9.89564e+08	3.84078e+08	8.44574e+08	5.77092e+08	2.7419e+08	5.35283e+08	8.80898e+08	5.34644e+08	1.6711e+09	7.96151e+07	1.0397e+08	5.14342e+07	2.44739e+08	2.03708e+08	1.65145e+08	7.50684e+07	1.24249e+08	5.57101e+07	8.33336e+07	1.14798e+08	1.47653e+08
LPC(16:0)+H_30.2	30.2	LPC(16:0)+H	LPC	(16:0)	(16:0)			496.34	C24 H51 O7 N1 P1	1.21705e+10	9.41357e+09	9.4315e+09	1.3403e+10	7.55121e+09	1.32268e+10	2.17093e+10	8.13631e+09	1.23167e+10	2.22781e+10	1.73531e+10	2.22968e+10	4.09893e+09	4.93491e+09	3.76683e+09	1.49505e+10	1.01574e+10	7.19781e+09	4.20731e+09	5.71428e+09	4.76421e+09	6.53449e+09	6.38969e+09	6.73983e+09
LPC(16:0)+Na_27.68	27.68	LPC(16:0)+Na	LPC	(16:0)	(16:0)			518.322	C24 H50 O7 N1 P1 Na1	9.30056e+07	4.2948e+07	3.5675e+07	5.979e+07	2.15032e+07	7.47759e+07	1.61188e+08	5.76625e+07	1.28777e+08	2.45405e+08	1.05558e+08	8.47133e+07	4.42685e+07	3.93279e+07	2.9983e+07	6.62062e+07	3.38451e+07	2.76283e+07	4.12625e+07	3.01043e+07	3.81977e+07	2.8777e+07	3.65681e+07	5.35551e+07
LPC(16:0e)+H_31.51	31.51	LPC(16:0e)+H	LPC	(16:0e)	(16:0e)			482.361	C24 H53 O6 N1 P1	2.35895e+08	3.26985e+08	4.54711e+08	1.70252e+08	1.59149e+08	3.06859e+08	5.79616e+08	2.71064e+08	5.29491e+08	4.60234e+08	4.71853e+08	4.1143e+08	1.78184e+08	3.3287e+08	2.04275e+08	1.87215e+08	1.67283e+08	7.38124e+07	3.11947e+08	5.44076e+08	2.38919e+08	4.66687e+08	4.90452e+08	5.3376e+08
LPC(16:0p)+H_30.75	30.75	LPC(16:0p)+H	LPC	(16:0p)	(16:0p)			480.345	C24 H51 O6 N1 P1	1.52592e+08	125909756	1.88708e+08	1.11114e+08	9.26962e+07	1.26041e+08	2.06229e+08	8.56307e+07	1.29152e+08	1.56034e+08	1.80385e+08	1.90076e+08	4.93967e+07	1.09705e+08	6.42426e+07	4.77405e+07	4.89671e+07	3.06837e+07	8.60467e+07	1.28261e+08	5.72414e+07	1.76736e+08	1.65326e+08	2.53759e+08
LPC(16:1)+H_28.23	28.23	LPC(16:1)+H	LPC	(16:1)	(16:1)			494.324	C24 H49 O7 N1 P1	1.63446e+08	7.87568e+07	8.0879e+07	8.23759e+07	2.96278e+07	1.09331e+08	2.6861e+08	9.48612e+07	1.60446e+08	2.944e+08	1.69323e+08	1.27364e+08	6.35289e+07	5.19898e+07	4.8937e+07	1.66026e+08	1.19298e+08	1.29405e+08	6.33022e+07	6.10261e+07	6.90406e+07	6.04443e+07	6.19416e+07	6.98723e+07
LPC(17:0)+H_28.88	28.88	LPC(17:0)+H	LPC	(17:0)	(17:0)			510.355	C25 H53 O7 N1 P1	7.17149e+07	4.19162e+07	5.90291e+07	4.89072e+07	2.57895e+07	3.58839e+07	9.07165e+07	3.89692e+07	4.36849e+07	8.90907e+07	6.52222e+07	9.81359e+07	7.2195e+07	8.57244e+07	9.71904e+07	5.82049e+07	4.06025e+07	3.12676e+07	9.99739e+07	1.1262e+08	8.49705e+07	1.15839e+08	1.41085e+08	1.6476e+08
LPC(17:0)+H_31.43	31.43	LPC(17:0)+H	LPC	(17:0)	(17:0)			510.355	C25 H53 O7 N1 P1	3.30022e+08	2.99724e+08	3.8104e+08	3.57225e+08	3.12584e+08	6.49109e+08	6.67303e+08	2.04826e+08	4.05117e+08	6.80217e+08	5.46244e+08	7.46433e+08	1.61846e+08	2.12169e+08	1.8349e+08	5.48728e+08	5.18339e+08	3.22464e+08	1.62669e+08	2.14015e+08	2.26006e+08	2.98088e+08	2.44041e+08	3.28208e+08
LPC(17:1)+H_29.84	29.84	LPC(17:1)+H	LPC	(17:1)	(17:1)			508.34	C25 H51 O7 N1 P1	5.21759e+07	3.29753e+07	3.20661e+07	3.146e+07	1.35237e+07	6.0987e+07	1.08035e+08	3.26438e+07	6.70927e+07	1.23841e+08	8.42674e+07	7.91975e+07	2.98766e+07	3.02135e+07	2.49292e+07	1.04178e+08	6.91354e+07	6.24973e+07	2.82329e+07	3.06438e+07	3.14915e+07	2.99768e+07	3.40671e+07	4.14608e+07
LPC(18:0)+H_32.94	32.94	LPC(18:0)+H	LPC	(18:0)	(18:0)			524.371	C26 H55 O7 N1 P1	2.31838e+09	1.46959e+09	1.78641e+09	2.35867e+09	1.59497e+09	2.24503e+09	3.84522e+09	1.22296e+09	2.12865e+09	4.23652e+09	3.27756e+09	5.40925e+09	6.60551e+08	8.39601e+08	4.76956e+08	2.02717e+09	2.25382e+09	1.14552e+09	6.89167e+08	1.02484e+09	8.1469e+08	1.09329e+09	1.00012e+09	1.78577e+09
LPC(18:0e)+H_34.29	34.29	LPC(18:0e)+H	LPC	(18:0e)	(18:0e)			510.392	C26 H57 O6 N1 P1	7.74449e+07	3.64523e+07	6.30617e+07	3.65206e+07	1.65533e+07	3.75123e+07	6.90555e+07	2.80181e+07	5.65467e+07	7.71261e+07	5.24445e+07	5.55982e+07	3.2932e+07	4.49894e+07	3.10638e+07	3.33477e+07	3.29182e+07	1.44355e+07	3.89568e+07	5.43494e+07	3.23109e+07	5.12902e+07	4.50121e+07	5.39626e+07
LPC(18:0p)+H_28.64	28.64	LPC(18:0p)+H	LPC	(18:0p)	(18:0p)			508.376	C26 H55 O6 N1 P1	1.13728e+08	8.25752e+07	1.44768e+08	1.27652e+08	7.12441e+07	9.4401e+07	2.2163e+08	8.60168e+07	2.20234e+08	1.63088e+08	1.5845e+08	1.84999e+08	3.26364e+07	4.85138e+07	3.40568e+07	7.10439e+07	4.77375e+07	2.10093e+07	5.8493e+07	8.46039e+07	3.86917e+07	9.79035e+07	7.65802e+07	1.19663e+08
LPC(18:1)+H_30.79	30.79	LPC(18:1)+H	LPC	(18:1)	(18:1)			522.355	C26 H53 O7 N1 P1	1.76203e+09	1.38786e+09	1.22559e+09	1.69124e+09	7.92804e+08	2.04197e+09	3.53168e+09	1.31269e+09	2.45856e+09	3.68976e+09	2.78693e+09	2.62703e+09	1.09896e+09	1.2358e+09	8.7845e+08	5.07739e+09	2.52715e+09	3.09858e+09	8.52431e+08	1.14827e+09	1.14502e+09	1.06507e+09	1.16292e+09	1.83543e+09
LPC(18:1p)+H_30.43	30.43	LPC(18:1p)+H	LPC	(18:1p)	(18:1p)			506.361	C26 H53 O6 N1 P1	5.45342e+06	9.10666e+06	2.94906e+07	3.31938e+07	3.92115e+07	1.95831e+07	6.14946e+07	2.08079e+07	7.10326e+07	4.11718e+07	5.64653e+07	6.88845e+07	2.483e+06	2.09708e+06	663189	1.20403e+07	1.30564e+07	1.22042e+06	7.00304e+06	1.21242e+07	2.37072e+06	1.68101e+07	5.14338e+06	1.12088e+07
LPC(18:2)+H_29.06	29.06	LPC(18:2)+H	LPC	(18:2)	(18:2)			520.34	C26 H51 O7 N1 P1	2.08304e+09	1.29555e+09	9.45438e+08	1.76683e+09	542294294	1.90293e+09	4.03902e+09	1.62072e+09	3.24585e+09	6.02083e+09	2.79949e+09	2.60576e+09	6.90424e+08	6.69384e+08	5.81892e+08	1.22608e+09	1.06388e+09	5.24498e+08	5.94553e+08	6.09609e+08	6.45421e+08	5.58955e+08	6.47139e+08	8.51899e+08
LPC(18:2p)+H_31.5	31.5	LPC(18:2p)+H	LPC	(18:2p)	(18:2p)			504.345	C26 H51 O6 N1 P1	1.38278e+08	7.18011e+07	9.83756e+07	1.27123e+08	3.33631e+07	9.87284e+07	168230027	6.64081e+07	1.33031e+08	1.94665e+08	1.29277e+08	1.455e+08	2.50379e+07	7.72151e+07	3.15176e+07	3.11971e+07	2.46595e+07	7.72224e+06	5.34881e+07	1.33887e+08	3.62905e+07	9.62904e+07	8.99091e+07	1.04942e+08
LPC(18:3)+H_30.25	30.25	LPC(18:3)+H	LPC	(18:3)	(18:3)			518.324	C26 H49 O7 N1 P1	2.54653e+09	1.91665e+09	1.88864e+09	2.97881e+09	1.5997e+09	2.78076e+09	4.18618e+09	1.70248e+09	2.50284e+09	4.41234e+09	3.51661e+09	4.36467e+09	8.41051e+08	1.09187e+09	7.77714e+08	3.11053e+09	2.14183e+09	1.45864e+09	8.3419e+08	1.48361e+09	1.01876e+09	1.43926e+09	1.30207e+09	1.37362e+09
LPC(18:4)+H_27.26	27.26	LPC(18:4)+H	LPC	(18:4)	(18:4)			516.308	C26 H47 O7 N1 P1	1.51392e+07	2.25609e+06	1.47974e+06	7.15028e+06	2.55038e+06	1.57421e+07	3.56418e+07	1.55152e+06	2.49421e+07	4.06455e+07	2.6291e+07	1.36851e+07	1.06786e+07	1.81467e+06	1.01643e+07	1.12523e+07	755552	2.66849e+07	2.62329e+06	1.63064e+06	1.47457e+07	1.7421e+06	8.99776e+06	1.18138e+07
LPC(19:0)+H_31.79	31.79	LPC(19:0)+H	LPC	(19:0)	(19:0)			538.387	C27 H57 O7 N1 P1	3.03941e+06	2.19652e+06	8.39353e+06	7.58519e+06	6.52935e+06	1.46943e+07	2.00694e+07	4.15092e+06	5.72513e+06	1.40714e+07	1.83127e+07	1.99294e+07	1.94853e+07	6.42875e+06	4.83931e+07	3.96219e+06	3.88111e+06	2.22565e+06	5.03452e+07	8.56487e+07	2.05567e+07	8.55436e+07	1.05006e+08	9.91646e+07
LPC(19:1)+H_32.09	32.09	LPC(19:1)+H	LPC	(19:1)	(19:1)			536.371	C27 H55 O7 N1 P1	1.24486e+07	1.0293e+07	1.00999e+07	1.6497e+07	5.57251e+06	2.1077e+07	4.5582e+07	7.07917e+06	3.02982e+07	3.21002e+07	3.62617e+07	4.17358e+07	1.81459e+07	1.87213e+07	1.58914e+07	6.67417e+07	3.7865e+07	3.54656e+07	1.07268e+07	1.51884e+07	2.23043e+07	1.66283e+07	2.13373e+07	3.26429e+07
LPC(20:0)+H_35.17	35.17	LPC(20:0)+H	LPC	(20:0)	(20:0)			552.402	C28 H59 O7 N1 P1	1.07772e+08	4.8914e+07	6.17891e+07	3.70475e+07	2.74032e+07	4.99608e+07	9.40723e+07	7.41153e+06	9.09979e+07	1.33454e+08	1.03158e+08	1.45204e+08	1.10554e+06	4.76684e+07	8.61763e+07	2.41223e+07	4.09337e+07	1.26243e+07	4.84772e+07	2.54397e+07	2.17229e+07	5.62322e+07	8.49399e+07	7.03117e+07
LPC(20:1)+H_33.14	33.14	LPC(20:1)+H	LPC	(20:1)	(20:1)			550.387	C28 H57 O7 N1 P1	3.93884e+08	2.01818e+08	2.15525e+08	2.8926e+08	7.76865e+07	2.54418e+08	6.10421e+08	1.77504e+08	4.16756e+08	5.85776e+08	4.76321e+08	5.6955e+08	2.06208e+08	2.02324e+08	1.62301e+08	4.53195e+08	2.83347e+08	2.64621e+08	1.58169e+08	2.2508e+08	2.24194e+08	1.85815e+08	2.00484e+08	2.65375e+08
LPC(20:2)+H_31.47	31.47	LPC(20:2)+H	LPC	(20:2)	(20:2)			548.371	C28 H55 O7 N1 P1	6.11454e+07	4.53932e+07	4.99466e+07	3.57805e+07	2.48433e+07	8.87757e+07	1.56963e+08	4.28897e+07	9.53977e+07	9.20589e+07	1.20742e+08	1.06565e+08	3.85892e+07	5.44957e+07	3.69283e+07	1.81963e+08	1.3556e+08	1.01604e+08	5.72164e+07	5.81442e+07	4.54697e+07	5.88687e+07	5.15745e+07	7.5834e+07
LPC(20:3)+H_30.16	30.16	LPC(20:3)+H	LPC	(20:3)	(20:3)			546.355	C28 H53 O7 N1 P1	3.66411e+07	1.12069e+08	3.47454e+07	8.60453e+06	1.20702e+07	1.30313e+07	2.20909e+08	6.79085e+07	1.07586e+08	1.79529e+08	1.08716e+08	1.04219e+08	1.50668e+07	1.70734e+07	1.81409e+07	4.82189e+07	4.07123e+07	3.19642e+07	1.158e+07	2.41232e+07	2.94064e+07	2.81957e+06	2.1663e+07	3.47577e+07
LPC(20:3)+H_32.94	32.94	LPC(20:3)+H	LPC	(20:3)	(20:3)			546.355	C28 H53 O7 N1 P1	5.58246e+08	3.35389e+08	3.9098e+08	6.57375e+08	3.61171e+08	5.90095e+08	8.97298e+08	2.89054e+08	4.98279e+08	1.10067e+09	7.95866e+08	1.54412e+09	1.19586e+08	1.77149e+08	8.68264e+07	3.72218e+08	4.06217e+08	1.97465e+08	1.29439e+08	2.53643e+08	1.60388e+08	2.35245e+08	1.93476e+08	3.71269e+08
LPC(20:5)+H_28.1	28.1	LPC(20:5)+H	LPC	(20:5)	(20:5)			542.324	C28 H49 O7 N1 P1	1.15184e+09	6.5969e+08	5.5224e+08	8.25698e+08	3.0906e+08	4.62833e+08	2.70091e+09	1.21698e+09	2.27816e+09	4.29254e+09	1.55351e+09	1.02285e+09	4.51203e+08	3.8884e+08	3.89898e+08	9.59866e+08	5.42327e+08	2.80845e+08	4.87794e+08	4.63272e+08	5.10542e+08	4.18766e+08	4.7783e+08	5.69213e+08
LPC(22:0)+H_37.94	37.94	LPC(22:0)+H	LPC	(22:0)	(22:0)			580.434	C30 H63 O7 N1 P1	3.1316e+07	8.9379e+06	1.72608e+07	6.59646e+06	4.27521e+06	5.50795e+06	1.44143e+07	9.28357e+06	1.44436e+07	2.54712e+07	1.9696e+07	3.3233e+07	1.15358e+07	8.72402e+06	6.91103e+06	1.25279e+07	2.35045e+07	1.01882e+07	6.63742e+06	1.54945e+07	1.33364e+07	1.09631e+07	9.26391e+06	8.63704e+06
LPC(22:1)+H_35.46	35.46	LPC(22:1)+H	LPC	(22:1)	(22:1)			578.418	C30 H61 O7 N1 P1	2.12994e+08	6.63835e+07	8.6079e+07	8.95671e+07	1.89744e+07	7.10792e+07	1.74207e+08	6.76639e+07	1.21694e+08	1.76506e+08	1.51059e+08	2.56295e+08	7.81771e+07	6.89485e+07	5.3826e+07	3.95638e+07	2.6295e+07	1.10604e+07	4.75463e+07	9.56883e+07	7.31194e+07	4.10039e+07	5.8867e+07	7.21593e+07
LPC(22:5)+H_29.93	29.93	LPC(22:5)+H	LPC	(22:5)	(22:5)			570.355	C30 H53 O7 N1 P1	4.00792e+08	3.30162e+08	2.05794e+08	3.90972e+08	1.08148e+08	2.72332e+08	1.03553e+09	4.57701e+08	8.48916e+08	1.12285e+09	593369032	4.66709e+08	1.78128e+08	1.95764e+08	1.35082e+08	3.87565e+08	2.54266e+08	1.68045e+08	1.298e+08	2.23757e+08	1.86354e+08	1.43538e+08	1.60042e+08	2.38218e+08
LPC(22:6)+H_29.02	29.02	LPC(22:6)+H	LPC	(22:6)	(22:6)			568.34	C30 H51 O7 N1 P1	3.23651e+09	2.54061e+09	1.53758e+09	2.19981e+09	7.26504e+08	1.39548e+09	8.47119e+09	3.7632e+09	6.27314e+09	1.06148e+10	4.012e+09	2.79917e+09	1.56865e+09	1.5354e+09	1.29376e+09	2.32946e+09	1.61467e+09	1.45097e+09	1.27862e+09	1.79749e+09	1.77298e+09	1.23024e+09	1.34111e+09	1.85996e+09
LPC(24:1)+H_37.66	37.66	LPC(24:1)+H	LPC	(24:1)	(24:1)			606.449	C32 H65 O7 N1 P1	1.06379e+08	3.6546e+07	5.55705e+07	3.16297e+07	1.33598e+07	2.65492e+07	5.56519e+07	4.22976e+07	5.19865e+07	8.21527e+07	7.36093e+07	1.18607e+08	3.74592e+07	4.11705e+07	2.47473e+07	1.52104e+07	2.07314e+07	7.11332e+06	4.04932e+07	6.55095e+07	4.80593e+07	4.45769e+07	4.32889e+07	4.43614e+07
LPE(16:0)+H_27.95	27.95	LPE(16:0)+H	LPE	(16:0)	(16:0)			454.293	C21 H45 O7 N1 P1	3.54438e+09	1.76232e+09	3.01883e+09	3.53791e+09	2.18672e+09	2.92201e+09	4.36978e+09	1.7112e+09	2.37855e+09	3.84447e+09	2.92558e+09	4.56079e+09	2.72567e+09	2.07491e+09	1.07236e+09	3.46264e+09	2.04226e+09	1.83896e+09	3.03174e+09	1.94075e+09	1.818e+09	2.20897e+09	2.86031e+09	3.93168e+09
LPE(18:0)+H_31.45	31.45	LPE(18:0)+H	LPE	(18:0)	(18:0)			482.324	C23 H49 O7 N1 P1	5.57361e+08	2.44939e+08	3.49106e+08	9.80046e+08	3.84018e+08	8.44575e+08	5.77341e+08	3.9173e+08	5.3504e+08	8.8308e+08	5.3632e+08	1.67078e+09	7.96157e+07	1.03969e+08	5.14394e+07	2.45106e+08	2.05737e+08	1.65303e+08	7.50686e+07	1.2425e+08	5.57159e+07	8.33296e+07	1.14797e+08	1.47654e+08
LPE(22:6)+H_28.1	28.1	LPE(22:6)+H	LPE	(22:6)	(22:6)			526.293	C27 H45 O7 N1 P1	2.32889e+08	1.61498e+08	1.61315e+08	2.27116e+08	8.18539e+07	1.82337e+08	4.42843e+08	2.09912e+08	2.27163e+08	4.45028e+08	2.04443e+08	2.15349e+08	9.4493e+07	9.03827e+07	7.25334e+07	1.22135e+08	9.77732e+07	8.9036e+07	9.59799e+07	1.73786e+08	9.49911e+07	8.66437e+07	8.1052e+07	9.48063e+07
LPS(16:0)+H_28.74	28.74	LPS(16:0)+H	LPS	(16:0)	(16:0)			498.283	C22 H45 O9 N1 P1	177781	944322	1.16097e+06	317416	309809	619123	384945	0	409633	197358	852312	839398	4.35001e+06	2.79534e+06	2.3187e+06	3.38461e+07	1.84005e+07	2.01819e+07	3.81895e+06	1.11852e+06	1.26714e+06	3.8982e+06	7.54612e+06	2.97191e+06
LPS(18:0)+H_27.73	27.73	LPS(18:0)+H	LPS	(18:0)	(18:0)			526.314	C24 H49 O9 N1 P1	2.09871e+06	6.71479e+06	1.45531e+07	2.46502e+06	5.55111e+06	7.75001e+06	6.71321e+06	594470	7.51312e+06	5.62218e+06	9.26623e+06	1.06185e+07	2.01301e+07	1.68302e+07	1.01084e+07	1.08483e+08	8.88878e+07	7.93237e+07	1.77803e+07	1.39757e+07	9.05791e+06	2.14109e+07	2.8993e+07	3.2304e+07
MePC(21:4p)+Na_30.12	30.12	MePC(21:4p)+Na	MePC	(21:4p)	(21:4p)			592.337	C30 H52 O7 N1 P1 Na1	5.93083e+07	6.63329e+07	3.76595e+07	4.12517e+07	1.95884e+07	3.59166e+07	1.99311e+08	9.22541e+07	1.8074e+08	2.05884e+08	1.13981e+08	6.83602e+07	3.90175e+07	4.47993e+07	3.03024e+07	8.03683e+07	5.15231e+07	3.21351e+07	2.65188e+07	5.7716e+07	4.20864e+07	3.01414e+07	3.13153e+07	5.05027e+07
MePC(25:4e)+NH4_32.42	32.42	MePC(25:4e)+NH4	MePC	(25:4e)	(25:4e)			645.46	C34 H66 O7 N2 P1	5.9383e+07	4.8105e+07	3.82826e+07	2.44045e+07	1.10349e+07	7.05857e+07	0	4.90337e+07	2.12988e+07	1.40081e+06	23709813	9.98969e+06	1.46993e+07	2.14281e+07	7.13601e+06	390433	4.36169e+06	1.96101e+06	0	1.4922e+07	3.26068e+06	7.37773e+06	455174	199172
MePC(28:2)+Na_36.36	36.36	MePC(28:2)+Na	MePC	(28:2)	(28:2)			710.473	C37 H70 O8 N1 P1 Na1	9987.31	0	0	1.07989e+07	0	1546.9	38672.4	10389.2	96944.9	80695.8	46595.9	72574.8	8.2991e+07	5.65806e+07	2.0348e+07	8.25129e+06	1.13372e+06	883608	1.40404e+07	7.06544e+07	4.3568e+07	5.02738e+07	2.16367e+07	3.04157e+07
MePC(28:2e)+NH4_33.13	33.13	MePC(28:2e)+NH4	MePC	(28:2e)	(28:2e)			691.538	C37 H76 O7 N2 P1	5.82541e+07	2.42879e+07	3.56116e+07	5.53584e+07	2.15983e+07	7.40313e+07	3.20276e+07	2.67116e+07	3.72334e+07	5.74164e+07	5.50367e+07	6.62157e+07	1.07971e+07	1.36715e+07	1.04614e+07	1.33181e+07	5.84652e+06	9.90182e+06	1.99038e+07	3.13883e+07	2.6875e+07	2.70263e+07	3.31998e+07	3.07616e+07
MePC(29:0)+Na_40.29	40.29	MePC(29:0)+Na	MePC	(29:0)	(29:0)			728.52	C38 H76 O8 N1 P1 Na1	7.29184e+08	1.42926e+08	2.37127e+08	2.3719e+08	1.77679e+08	8.07765e+08	3.76603e+08	2.6843e+08	3.76756e+08	4.80247e+08	4.67696e+08	5.61563e+08	1.92497e+08	1.73717e+08	1.22828e+08	8.10485e+07	1.48801e+08	1.60695e+08	3.32779e+08	3.17489e+08	3.7289e+08	2.25504e+08	2.24706e+08	1.70477e+08
MePC(29:1)+Na_35.17	35.17	MePC(29:1)+Na	MePC	(29:1)	(29:1)			726.504	C38 H74 O8 N1 P1 Na1	2.62349e+08	5.15011e+07	1.11094e+08	7.57434e+07	4.57525e+07	2.24167e+08	1.10732e+08	8.58664e+07	1.14733e+08	1.59081e+08	1.42362e+08	1.75356e+08	5.59063e+07	4.62398e+07	3.61512e+07	1.91654e+07	2.10968e+07	4.45316e+07	9.13582e+07	8.4144e+07	1.21493e+08	6.35842e+07	6.10733e+07	4.04457e+07
MePC(29:2)+Na_39.01	39.01	MePC(29:2)+Na	MePC	(29:2)	(29:2)			724.489	C38 H72 O8 N1 P1 Na1	3.68918e+07	9.84636e+06	2.34409e+07	1.19497e+07	4.78909e+06	4.72678e+07	1.94331e+07	1.41116e+07	1.75926e+07	2.4417e+07	2.59339e+07	3.03112e+07	4.30026e+06	4.47382e+06	2.54208e+06	2.33852e+06	4.80828e+06	5.90027e+06	1.64488e+07	9.69557e+06	1.56125e+07	6.80244e+06	4.79134e+06	1.36465e+06
MePC(30:0)+Na_40.53	40.53	MePC(30:0)+Na	MePC	(30:0)	(30:0)			742.536	C39 H78 O8 N1 P1 Na1	1.5996e+09	1.16069e+09	1.45627e+09	1.39044e+09	9.95035e+08	3.23204e+09	1.40464e+09	9.51542e+08	1.16027e+09	1.35519e+09	1.53485e+09	1.97345e+09	4.22188e+08	4.72041e+08	4.0317e+08	3.46022e+08	6.18624e+08	4.90279e+08	5.94648e+08	4.85224e+08	5.67689e+08	5.07214e+08	4.0038e+08	3.99405e+08
MePC(30:1)+Na_40.2	40.2	MePC(30:1)+Na	MePC	(30:1)	(30:1)			740.52	C39 H76 O8 N1 P1 Na1	4.02834e+09	3.10269e+09	3.53983e+09	3.61474e+09	2.17881e+09	2.16182e+09	3.40775e+09	2.85374e+09	3.07535e+09	4.07998e+09	3.66002e+09	3.77835e+09	8.90274e+08	1.06858e+09	1.30524e+09	1.21897e+09	1.09441e+09	2.85159e+08	1.69281e+09	1.34193e+09	1.58875e+09	1.33882e+09	1.14838e+09	7.66857e+08
MePC(30:1e)+NH4_39.36	39.36	MePC(30:1e)+NH4	MePC	(30:1e)	(30:1e)			721.585	C39 H82 O7 N2 P1	3.21787e+09	1.62818e+09	2.17386e+09	2.58409e+09	2.26423e+09	4.93487e+09	2.02462e+09	1.8716e+09	1.63344e+09	2.53384e+09	2.60462e+09	4.72885e+09	2.27539e+08	2.12961e+08	1.73109e+08	2.65584e+08	5.12385e+08	3.07016e+08	3.25586e+08	3.91788e+08	3.19904e+08	2.69759e+08	3.13241e+08	4.62703e+08
MePC(30:2e)+NH4_39.61	39.61	MePC(30:2e)+NH4	MePC	(30:2e)	(30:2e)			719.57	C39 H80 O7 N2 P1	5.61253e+08	3.25133e+08	3.75038e+08	6.19094e+08	3.75446e+08	1.0391e+09	3.83227e+08	3.21823e+08	4.78348e+08	6.4803e+08	4.44899e+08	8.56536e+08	2.23737e+08	2.98171e+08	2.27397e+08	5.70628e+08	5.70808e+08	6.95781e+08	3.00442e+08	3.28218e+08	4.04079e+08	3.19411e+08	2.62072e+08	3.14261e+08
MePC(30:2p)+Na_40.65	40.65	MePC(30:2p)+Na	MePC	(30:2p)	(30:2p)			722.51	C39 H74 O7 N1 P1 Na1	4.32987e+08	2.98372e+08	5.42806e+08	6.27222e+08	2.79259e+08	1.58406e+08	3.9044e+08	3.41266e+08	5.4107e+08	5.11098e+08	5.60695e+08	4.33607e+08	1.48992e+08	1.08649e+08	1.01003e+08	2.99331e+08	3.51803e+08	6.60941e+07	1.93421e+08	2.12919e+08	1.20534e+08	1.84843e+08	1.58966e+08	1.17942e+08
MePC(30:3)+Na_38.52	38.52	MePC(30:3)+Na	MePC	(30:3)	(30:3)			736.489	C39 H72 O8 N1 P1 Na1	1.12834e+08	6.463e+07	7.96942e+07	6.67515e+07	2.722e+07	8.41397e+07	5.89924e+07	4.6699e+07	7.53975e+07	7.32848e+07	8.06605e+07	68966824	3.00322e+08	1.80453e+08	1.90012e+08	1.00611e+08	5.26937e+07	8.48306e+07	1.44281e+08	2.32341e+08	1.7611e+08	1.3908e+08	1.44625e+08	1.37572e+08
MePC(30:4)+Na_36.93	36.93	MePC(30:4)+Na	MePC	(30:4)	(30:4)			734.473	C39 H70 O8 N1 P1 Na1	1.69474e+06	2.13583e+06	821588	0	0	0	499157	833898	1.93482e+06	820778	2.18842e+06	219504	5.54472e+07	2.91082e+07	3.31731e+07	1.27139e+07	3.06013e+06	1.30289e+07	1.51846e+07	3.62981e+07	2.36747e+07	1.79234e+07	1.79345e+07	1.57517e+07
MePC(31:0)+Na_40.7	40.7	MePC(31:0)+Na	MePC	(31:0)	(31:0)			756.551	C40 H80 O8 N1 P1 Na1	1.48725e+10	9332907612	9.93863e+09	1.18129e+10	9.94547e+09	2.8833e+10	1.22593e+10	9.19797e+09	1.19366e+10	1.21932e+10	1.24405e+10	1.59582e+10	6.46096e+09	7.41799e+09	5.51451e+09	3.57583e+09	3.98166e+09	5.49572e+09	8.90155e+09	5.78871e+09	7.49783e+09	4.64404e+09	5.22515e+09	6.57464e+09
MePC(31:0e)+Na_37.95	37.95	MePC(31:0e)+Na	MePC	(31:0e)	(31:0e)			742.572	C40 H82 O7 N1 P1 Na1	1.5409e+08	1.26919e+08	2.31456e+08	1.15292e+08	7.53671e+07	1.67022e+08	1.77074e+08	1.35271e+08	1.88347e+08	1.41969e+08	1.75443e+08	1.38343e+08	9.24747e+07	1.07848e+08	9.23587e+07	5.49104e+07	1.52294e+08	5.50302e+07	1.23903e+08	1.76457e+08	1.09357e+08	1.15505e+08	1.40062e+08	5.71785e+07
MePC(31:0p)+NH4_39.93	39.93	MePC(31:0p)+NH4	MePC	(31:0p)	(31:0p)			735.601	C40 H84 O7 N2 P1	1.39339e+08	8.16668e+07	1.5286e+08	6.6634e+07	5.46712e+07	3.58761e+08	6.93464e+07	7.03951e+07	7.28556e+07	9.35522e+07	1.04618e+08	1.66366e+08	699241	571407	202806	631743	1.19316e+07	4.23102e+06	1.50491e+06	1.54735e+06	558009	1.38867e+06	402789	5.08388e+06
MePC(31:1)+Na_40.41	40.41	MePC(31:1)+Na	MePC	(31:1)	(31:1)			754.536	C40 H78 O8 N1 P1 Na1	6.46881e+09	2.50186e+09	3.20304e+09	2.06985e+09	1.58393e+09	5.3293e+09	3.87291e+09	2.89093e+09	4.03719e+09	3.92041e+09	3.15374e+09	3.35387e+09	2.16242e+09	2.07257e+09	1.48303e+09	9.21431e+08	1.00613e+09	1.31239e+09	2.84605e+09	2.11737e+09	3.26143e+09	1.75681e+09	1.72468e+09	2.02095e+09
MePC(31:2)+Na_39.93	39.93	MePC(31:2)+Na	MePC	(31:2)	(31:2)			752.52	C40 H76 O8 N1 P1 Na1	1.70048e+09	7.11146e+08	1.11052e+09	1.00942e+09	6.68661e+08	1.07395e+09	1.0575e+09	8.37438e+08	1.05881e+09	1.21824e+09	1.13834e+09	1.12637e+09	5.71964e+08	5.91217e+08	5.34363e+08	3.43885e+08	3.1496e+08	2.22193e+08	9.21509e+08	7.47882e+08	9.08973e+08	6.01616e+08	5.7002e+08	4.36436e+08
MePC(31:2p)+Na_40.15	40.15	MePC(31:2p)+Na	MePC	(31:2p)	(31:2p)			736.525	C40 H76 O7 N1 P1 Na1	3.60182e+08	2.05317e+08	3.40615e+08	9.13885e+07	4.28302e+07	5.19093e+06	3.49476e+08	2.46026e+08	2.827e+08	3.11504e+08	2.60678e+08	2.4485e+08	5.89572e+07	5.45855e+07	4.89661e+07	9.68397e+06	1.65146e+07	1.93474e+06	1.27432e+08	1.03169e+08	5.44879e+07	8.00474e+07	7.43731e+07	7.0265e+07
MePC(32:0)+Na_41.74	41.74	MePC(32:0)+Na	MePC	(32:0)	(32:0)			770.567	C41 H82 O8 N1 P1 Na1	2.10777e+09	2.00249e+09	1.83506e+09	1.78537e+09	2.26387e+09	4.41126e+09	1.98936e+09	1.6541e+09	1.97215e+09	2.29397e+09	2.55012e+09	2.95255e+09	1.13934e+09	1.28669e+09	1.03715e+09	1.0124e+09	1.55223e+09	1.40173e+09	1.94763e+09	1.53665e+09	1.45718e+09	1.45322e+09	1.1635e+09	1.60419e+09
MePC(32:1)+Na_42.57	42.57	MePC(32:1)+Na	MePC	(32:1)	(32:1)			768.551	C41 H80 O8 N1 P1 Na1	4.61638e+09	4.37769e+09	3.74881e+09	5.11886e+09	4.75009e+09	4.4589e+09	4.94971e+09	4.52214e+09	5.22133e+09	7.24104e+09	7.03855e+09	7.46709e+09	2.09003e+09	2.1292e+09	2.3579e+09	2.16215e+09	2.6319e+09	8.40493e+08	3.47566e+09	2.81922e+09	3.16216e+09	2.97302e+09	3.12744e+09	2.31082e+09
MePC(32:1p)+Na_41.58	41.58	MePC(32:1p)+Na	MePC	(32:1p)	(32:1p)			752.556	C41 H80 O7 N1 P1 Na1	1.79682e+07	2.79488e+08	4.18703e+08	9.36396e+06	1.52255e+07	3.28496e+08	3.29069e+08	4.79268e+08	4.11454e+08	6.39143e+07	4.14258e+08	3.43128e+08	9.67404e+06	8.80517e+06	1.42901e+07	1.05942e+08	2.87877e+07	6.86183e+07	1.8507e+08	2.33585e+07	2.09248e+07	1.1938e+08	3.36309e+07	1.86351e+07
MePC(32:2)+Na_40.65	40.65	MePC(32:2)+Na	MePC	(32:2)	(32:2)			766.536	C41 H78 O8 N1 P1 Na1	1.28938e+10	9.8162e+09	1.15939e+10	6.16134e+09	1.06301e+09	4.82012e+09	1.1464e+10	1.01228e+10	1.08763e+10	1.30439e+10	1.23731e+10	1.19417e+10	5.68806e+09	5.81872e+09	6.6368e+09	6.31098e+09	4.29147e+09	2.77147e+09	8.62254e+09	6.48686e+09	4.05939e+09	1.83603e+09	5.17639e+09	3.09075e+09
MePC(32:2p)+Na_41.23	41.23	MePC(32:2p)+Na	MePC	(32:2p)	(32:2p)			750.541	C41 H78 O7 N1 P1 Na1	1.50832e+09	1.26532e+09	2.04331e+09	1.15296e+09	6.6682e+08	9.94913e+08	1.40454e+09	1.103e+09	1.42846e+09	1.3428e+09	1.35447e+09	1.17291e+09	4.56212e+08	4.88259e+08	4.44471e+08	5.15636e+08	7.26216e+08	3.6412e+08	7.92109e+08	8.14033e+08	5.93592e+08	6.41793e+08	5.08848e+08	5.14358e+08
MePC(32:4)+Na_39.75	39.75	MePC(32:4)+Na	MePC	(32:4)	(32:4)			762.504	C41 H74 O8 N1 P1 Na1	7.7409e+08	5.75722e+08	7.29609e+08	6.07745e+08	3.55179e+08	3.81691e+08	5.83544e+08	4.23179e+08	5.08501e+08	6.13333e+08	5.34264e+08	5.85802e+08	3.42846e+08	4.29684e+08	4.47603e+08	3.81255e+08	3.11059e+08	1.92735e+08	6.45971e+08	4.40798e+08	5.42039e+08	4.24738e+08	3.5597e+08	2.78929e+08
MePC(32:4e)+Na_40.89	40.89	MePC(32:4e)+Na	MePC	(32:4e)	(32:4e)			748.525	C41 H76 O7 N1 P1 Na1	2.66952e+09	2.24702e+09	3.38396e+09	2.22787e+09	1.47717e+09	2.26636e+09	2.83891e+09	2.46969e+09	3.15715e+09	2.99189e+09	2.94493e+09	2.5918e+09	1.47119e+09	1.6451e+09	1.51708e+09	1.49509e+09	1.92549e+09	1.44374e+09	2.24313e+09	2.6746e+09	1.91408e+09	1.81929e+09	1550981438	1.65032e+09
MePC(32:4p)+Na_40.24	40.24	MePC(32:4p)+Na	MePC	(32:4p)	(32:4p)			746.51	C41 H74 O7 N1 P1 Na1	9.26423e+07	5.57472e+07	1.11963e+08	2.68573e+08	1.36907e+08	7.65489e+07	9.45685e+07	7.36887e+07	8.72069e+07	1.43796e+08	1.4442e+08	1.44976e+08	1.74328e+07	1.46536e+07	1.19308e+07	3.49009e+07	4.90374e+07	7.81183e+06	4.14716e+07	3.92891e+07	1.98723e+07	2.46686e+07	1.73297e+07	2.08253e+07
MePC(32:6)+Na_38.89	38.89	MePC(32:6)+Na	MePC	(32:6)	(32:6)			758.473	C41 H70 O8 N1 P1 Na1	2.78733e+06	1.16808e+06	2.79661e+06	398822	0	0	845949	1.1785e+06	1.8331e+06	1.03084e+06	2.78067e+06	515702	3.50884e+07	1.89255e+07	2.06881e+07	1.11654e+07	2.16748e+06	9.06107e+06	1.01038e+07	2.0614e+07	1.64065e+07	8.88004e+06	7.11797e+06	4.66183e+06
MePC(33:0)+Na_42.59	42.59	MePC(33:0)+Na	MePC	(33:0)	(33:0)			784.583	C42 H84 O8 N1 P1 Na1	3.29649e+10	3.40885e+10	2.80561e+10	3.72115e+10	3.47575e+10	6.16234e+10	3.24714e+10	2.63634e+10	2.92148e+10	3.42639e+10	3.57093e+10	4.57255e+10	1.70641e+10	2.08514e+10	1.65758e+10	1.58494e+10	2.44273e+10	2.18977e+10	2.29329e+10	1.94168e+10	2.137e+10	1.79199e+10	1.72411e+10	2.47306e+10
MePC(33:0e)+Na_43.72	43.72	MePC(33:0e)+Na	MePC	(33:0e)	(33:0e)			770.603	C42 H86 O7 N1 P1 Na1	4.78125e+08	3.58882e+08	6.12735e+08	6.2479e+08	4.11693e+08	7.21697e+08	4.62465e+08	4.26342e+08	6.19474e+08	4.76248e+08	4.81976e+08	5.43802e+08	2.11618e+08	2.5715e+08	1.78249e+08	2.91853e+08	4.03135e+08	3.10932e+08	2.86079e+08	3.3907e+08	2.69272e+08	2.44676e+08	2.61097e+08	1.59563e+08
MePC(33:0p)+Na_43.19	43.19	MePC(33:0p)+Na	MePC	(33:0p)	(33:0p)			768.588	C42 H84 O7 N1 P1 Na1	1007561038	1.00318e+09	1.57341e+09	9.9773e+08	5.19628e+08	5.67665e+08	1.17822e+09	1.29673e+09	1.79855e+09	1.04197e+09	1.42751e+09	7.94733e+08	6.3368e+08	1.01443e+09	7.19014e+08	7.04897e+08	763336887	2.96281e+08	1.07791e+09	1.3395e+09	6.63503e+08	8.04015e+08	7.61779e+08	5.73219e+08
MePC(33:1)+Na_41.52	41.52	MePC(33:1)+Na	MePC	(33:1)	(33:1)			782.567	C42 H82 O8 N1 P1 Na1	5.19903e+10	4.03453e+10	4.46511e+10	6.02189e+10	5.27257e+10	7.01121e+10	4.85305e+10	4.37926e+10	4.71439e+10	6.01959e+10	5.4989e+10	7.31853e+10	2.81546e+10	3.28892e+10	2.8123e+10	2.5121e+10	2.88839e+10	1.92489e+10	3.69997e+10	3.20573e+10	3.27616e+10	3.56283e+10	3.13228e+10	3.46222e+10
MePC(33:1p)+Na_42.32	42.32	MePC(33:1p)+Na	MePC	(33:1p)	(33:1p)			766.572	C42 H82 O7 N1 P1 Na1	1.5314e+09	1.4745e+09	2.36459e+09	1.64942e+09	6.6452e+08	4.82651e+08	2.13166e+09	1.76261e+09	2.54857e+09	1.82786e+09	2.25432e+09	1.62514e+09	9.95847e+08	1.3551e+09	1.08096e+09	1.13305e+09	1.02822e+09	2.61992e+08	1.59906e+09	1.61232e+09	1.09046e+09	1.42563e+09	1.43059e+09	1.03203e+09
MePC(33:2)+NH4_35.54	35.54	MePC(33:2)+NH4	MePC	(33:2)	(33:2)			775.596	C42 H84 O8 N2 P1	3.3372e+07	8.49027e+07	1.33319e+07	1.28691e+07	5.23405e+07	3.38544e+07	1.16864e+07	2.2284e+07	2.97114e+07	9.17505e+06	1.40526e+07	9.63955e+06	1.94002e+06	1.95486e+06	1.44414e+06	1.17003e+08	1.4955e+08	3.33862e+07	428981	2.90792e+06	1.37604e+06	2.22006e+06	1751902	301639
MePC(33:3)+Na_40.18	40.18	MePC(33:3)+Na	MePC	(33:3)	(33:3)			778.536	C42 H78 O8 N1 P1 Na1	8.74277e+09	4.38694e+09	6.35673e+09	4.76355e+09	4.04084e+09	7.44098e+09	5.79926e+09	5.09596e+09	5.87732e+09	6.42427e+09	5.04059e+09	5.94381e+09	4.62314e+09	4.47752e+09	4.55858e+09	2.81724e+09	2.52181e+09	2.57167e+09	5.93708e+09	4.99973e+09	6.25793e+09	2.92359e+09	3.39665e+09	3.88586e+09
MePC(33:4)+Na_39.82	39.82	MePC(33:4)+Na	MePC	(33:4)	(33:4)			776.52	C42 H76 O8 N1 P1 Na1	7.4889e+08	3.03423e+08	4.04197e+08	2.01639e+08	1.43719e+08	3.72926e+08	4.91568e+08	4.06218e+08	5.04625e+08	4.58355e+08	4.15105e+08	3.63553e+08	3.9269e+08	3.75717e+08	3.08188e+08	1.73859e+08	1.64833e+08	1.86772e+08	5.1968e+08	4.39954e+08	5.43959e+08	3.24259e+08	3.15638e+08	3.48961e+08
MePC(33:5)+Na_39.55	39.55	MePC(33:5)+Na	MePC	(33:5)	(33:5)			774.504	C42 H74 O8 N1 P1 Na1	1.42189e+08	4.98694e+07	8.24588e+07	5.77226e+07	3.67726e+07	6.4778e+07	9.14615e+07	7.96361e+07	1.03794e+08	1.02193e+08	1.01065e+08	8.69227e+07	8.27438e+07	6.98402e+07	6.78789e+07	3.42188e+07	2.36288e+07	2.11301e+07	1.11866e+08	9.89289e+07	1.21841e+08	7.01704e+07	5.98578e+07	5.62606e+07
MePC(33:9)+NH4_35.42	35.42	MePC(33:9)+NH4	MePC	(33:9)	(33:9)			761.486	C42 H70 O8 N2 P1	1.3647e+06	94516.6	28616.1	74193.7	732715	774798	0	0	301594	299675	1.79285e+06	382716	536217	534389	270004	1.24037e+07	5490336	2.30082e+07	0	188969	983350	551857	448724	461142
MePC(34:0)+Na_43.28	43.28	MePC(34:0)+Na	MePC	(34:0)	(34:0)			798.598	C43 H86 O8 N1 P1 Na1	1.1868e+09	1.24215e+09	1.21532e+09	8.91001e+08	1.02149e+09	1.54827e+09	1.15814e+09	7.97581e+08	1.0635e+09	1.24838e+09	1.25003e+09	1.45803e+09	1.25164e+08	1.0303e+09	7.75071e+08	6.10393e+08	8.19626e+08	562964	1.04646e+09	3.58643e+07	1.1572e+09	1.05484e+09	3.83726e+07	1.11766e+09
MePC(34:1)+Na_43.27	43.27	MePC(34:1)+Na	MePC	(34:1)	(34:1)			796.583	C43 H84 O8 N1 P1 Na1	1.7565e+09	1.63292e+09	1.78578e+09	1.70201e+09	1.70382e+09	2.21427e+09	2.15258e+09	1.90731e+08	4.02897e+08	1.4758e+09	1.99273e+09	2.65088e+09	6.25606e+08	4.43826e+08	1.68425e+09	1.15113e+09	1.78814e+09	1.51072e+09	1.9021e+09	1.64572e+09	1.79048e+09	2.17661e+09	1.02759e+09	1.29692e+09
MePC(34:2)+Na_41.96	41.96	MePC(34:2)+Na	MePC	(34:2)	(34:2)			794.567	C43 H82 O8 N1 P1 Na1	9.13711e+09	7.15613e+09	9.17324e+09	9.06353e+09	8.7383e+09	8.0896e+09	8.04126e+09	7.30735e+09	8.20509e+09	9.41898e+09	8.49723e+09	9.23669e+09	5.60213e+09	5.62552e+09	5.86526e+09	5.43235e+09	5.52533e+09	3.53538e+09	7.17535e+09	6.88664e+09	7.77084e+09	7.10829e+09	6.11405e+09	6.9875e+09
MePC(34:3)+Na_42.17	42.17	MePC(34:3)+Na	MePC	(34:3)	(34:3)			792.551	C43 H80 O8 N1 P1 Na1	2.30345e+10	1.88751e+10	2.19045e+10	1.91451e+10	2.16918e+10	2.44395e+10	1.89791e+10	1.89084e+10	1.9129e+10	2.22957e+10	2.02861e+10	2.33032e+10	17327664357	1.45415e+10	1.62491e+10	1.30313e+10	1.46058e+10	1.53158e+10	1.75095e+10	1.87557e+10	2.12721e+10	1.71466e+10	1.35532e+10	1.96122e+10
MePC(34:3p)+Na_39.54	39.54	MePC(34:3p)+Na	MePC	(34:3p)	(34:3p)			776.556	C43 H80 O7 N1 P1 Na1	2.37277e+09	1.79416e+09	2.10639e+09	3.7134e+09	3.2998e+09	5.07842e+09	9.67483e+08	1064207908	1.21012e+09	2.44869e+09	1.65199e+09	3.03806e+09	1.74262e+07	2.41554e+07	1.8387e+07	3.36541e+07	4.3094e+07	3.37995e+07	1.98198e+07	2.2179e+07	2.42582e+07	3.10528e+07	2.34925e+07	3.11076e+07
MePC(34:4)+Na_40.43	40.43	MePC(34:4)+Na	MePC	(34:4)	(34:4)			790.536	C43 H78 O8 N1 P1 Na1	5.05606e+09	3.90707e+09	4.86509e+09	4.14491e+09	3.28826e+09	5.26272e+09	3.62497e+09	3.23523e+09	3.43851e+09	3.8257e+09	3.89251e+09	3.96304e+09	4.91162e+09	4.27156e+09	5.05663e+09	5.51054e+09	3.8016e+09	5.34673e+09	4.57708e+09	4.34119e+09	5.10932e+09	3.26399e+09	2.81923e+09	3.94217e+09
MePC(34:4p)+Na_41.23	41.23	MePC(34:4p)+Na	MePC	(34:4p)	(34:4p)			774.541	C43 H78 O7 N1 P1 Na1	5.33046e+08	4.99372e+08	7.79258e+08	9.4558e+08	5.61542e+08	8.41886e+08	6.80891e+08	5.29776e+08	6.88417e+08	7.0402e+08	7.02269e+08	7.51999e+08	2.75498e+08	3.34828e+08	2.55572e+08	4.36304e+08	4.86163e+08	4.53511e+08	3.70993e+08	3.73906e+08	2.90851e+08	2.50169e+08	1.89454e+08	2.71799e+08
MePC(34:5)+Na_40.19	40.19	MePC(34:5)+Na	MePC	(34:5)	(34:5)			788.52	C43 H76 O8 N1 P1 Na1	4.61874e+09	2.69877e+09	3.96737e+09	2.54181e+09	2.09825e+09	3.93288e+09	2.89348e+09	1.98993e+09	2.52496e+09	2.88906e+09	2.36109e+09	3.44672e+09	2.85091e+09	2.40146e+09	3.31823e+09	2.3666e+09	2.55757e+09	2.0253e+09	3.91487e+09	2962559997	3.93743e+09	2.66943e+09	2.4397e+09	2.7726e+09
MePC(34:5)+Na_46.71	46.71	MePC(34:5)+Na	MePC	(34:5)	(34:5)			788.52	C43 H76 O8 N1 P1 Na1	7.07544e+07	1.41205e+07	4.79724e+07	1.91785e+07	2.87368e+07	4.12587e+07	5.56033e+07	2.94634e+07	3.84121e+07	9.95772e+07	4.17077e+07	4.51437e+07	4.18701e+06	4.44334e+07	1.35629e+06	2.68892e+07	4.77152e+07	761236	1.79956e+06	1.97043e+07	4.89791e+06	1.47929e+07	6.46706e+06	981603
MePC(34:6e)+Na_40.31	40.31	MePC(34:6e)+Na	MePC	(34:6e)	(34:6e)			772.525	C43 H76 O7 N1 P1 Na1	8.80302e+07	2.4933e+08	3.87126e+08	8.45897e+08	2.99976e+08	4.41833e+08	1.89423e+08	3.30062e+08	4.24598e+08	5.71567e+08	5.51031e+08	3.33758e+08	1.18928e+08	1.70798e+08	4.94572e+07	7.10118e+07	1.56761e+08	4.28831e+07	7.08446e+07	1.12493e+08	7.48003e+07	4.1347e+07	4.99458e+07	5.70967e+07
MePC(34:6e)+Na_48.68	48.68	MePC(34:6e)+Na	MePC	(34:6e)	(34:6e)			772.525	C43 H76 O7 N1 P1 Na1	137296	49525.8	242614	0	264323	398455	184159	91278.4	684863	234693	84742.9	181078	1.02775e+06	424653	2.56119e+06	2.9411e+06	4.64594e+06	4.44029e+07	672379	225998	330242	262796	542038	0
MePC(35:0)+Na_43.87	43.87	MePC(35:0)+Na	MePC	(35:0)	(35:0)			812.614	C44 H88 O8 N1 P1 Na1	1.23135e+10	1.00026e+10	9.84097e+09	9.2949e+09	7.30009e+09	1.41019e+10	9.69766e+09	7.27397e+09	8.94325e+09	1.05406e+10	1.06682e+10	1.3747e+10	5.23571e+09	5.92437e+09	4.94214e+09	5.48293e+09	5.85481e+09	5.70816e+09	6.83632e+09	6.38876e+09	6.86785e+09	5.67834e+09	5.09117e+09	7.49915e+09
MePC(35:0p)+Na_44.19	44.19	MePC(35:0p)+Na	MePC	(35:0p)	(35:0p)			796.619	C44 H88 O7 N1 P1 Na1	2.03281e+09	1.13298e+09	1.18356e+09	2.51165e+09	1.2549e+09	3.70288e+09	9.92222e+08	1.04876e+09	1.44612e+09	1.20587e+09	1.41464e+09	1.82522e+09	5.954e+08	7.31382e+08	4.3633e+08	5.17363e+08	4.82479e+08	2.78628e+08	5.4489e+08	6.65269e+08	5.81191e+08	4.52618e+08	5.77073e+08	5.28551e+08
MePC(35:1)+Na_43.4	43.4	MePC(35:1)+Na	MePC	(35:1)	(35:1)			810.598	C44 H86 O8 N1 P1 Na1	2.27422e+10	1.82996e+10	2.06901e+10	2.16446e+10	2.24617e+10	2.07773e+10	1.99954e+10	16822038936	1.97879e+10	3.01208e+10	2.30867e+10	3.12278e+10	1.06504e+10	1.16114e+10	9.36305e+09	1.17753e+10	1.62776e+10	1.07747e+10	1.46454e+10	1.2879e+10	1.40323e+10	1.39581e+10	1.20641e+10	1.62947e+10
MePC(35:1p)+Na_43.4	43.4	MePC(35:1p)+Na	MePC	(35:1p)	(35:1p)			794.603	C44 H86 O7 N1 P1 Na1	6.99479e+09	4.74119e+09	5.77812e+09	7.98644e+09	4.43462e+09	8.24927e+09	4.55293e+09	4.58586e+09	6.06337e+09	4.45475e+09	4.9103e+09	5.20414e+09	2.86552e+09	3.89246e+09	2.90477e+09	1.90467e+09	1.75566e+09	8.82814e+08	3.70414e+09	5.17049e+09	3.57616e+09	3.55279e+09	3.64406e+09	3.86793e+09
MePC(35:2)+Na_42.57	42.57	MePC(35:2)+Na	MePC	(35:2)	(35:2)			808.583	C44 H84 O8 N1 P1 Na1	8.94936e+10	7.72541e+10	8.08987e+10	8.05158e+10	8.07259e+10	5.88161e+10	82185000657	7.18299e+10	6.50026e+10	8.87458e+10	7.95366e+10	8.50308e+10	4.48138e+10	5.47993e+10	5.68689e+10	6.27461e+10	5.15001e+10	3.43435e+10	6.04833e+10	5.57615e+10	6.42255e+10	5.75284e+10	5.18605e+10	6.12091e+10
MePC(35:2p)+Na_43.04	43.04	MePC(35:2p)+Na	MePC	(35:2p)	(35:2p)			792.588	C44 H84 O7 N1 P1 Na1	1.88765e+10	1.93789e+10	1.93311e+10	1.46858e+10	1.06338e+10	1.55085e+10	1.82105e+10	1.61017e+10	2.19132e+10	1.56039e+10	1.4438e+10	1.19849e+10	1.32992e+10	1.98312e+10	1.66523e+10	5.721e+09	5.82182e+09	3.55378e+09	2.29647e+10	3.00211e+10	2.39964e+10	2.08595e+10	2.26864e+10	2.40805e+10
MePC(35:3)+Na_36.13	36.13	MePC(35:3)+Na	MePC	(35:3)	(35:3)			806.567	C44 H82 O8 N1 P1 Na1	1.08774e+07	6.38437e+07	7.62118e+07	7.32533e+07	1.26186e+08	9.02775e+07	5.60451e+07	6.14545e+07	5.71022e+07	4.98927e+07	2.13566e+07	6.82384e+07	3.46999e+07	4.53659e+07	2.3035e+07	6.56055e+07	7.42154e+07	1.39973e+07	3.13815e+07	4.31623e+07	2.914e+07	8.61468e+07	5.38315e+07	4.85102e+07
MePC(35:3)+Na_41.93	41.93	MePC(35:3)+Na	MePC	(35:3)	(35:3)			806.567	C44 H82 O8 N1 P1 Na1	3.17e+11	3.0009e+11	2.5364e+11	2.4236e+11	2.92903e+11	2.12333e+11	2.87251e+11	3.06858e+11	2.72598e+11	2.49552e+11	2.74755e+11	2.77263e+11	2.36302e+11	2.46547e+11	2.51136e+11	2.42541e+11	2.29173e+11	2.03883e+11	2.64536e+11	2.46725e+11	296593984471	2.50757e+11	2.29816e+11	2.44852e+11
MePC(35:3p)+Na_42.41	42.41	MePC(35:3p)+Na	MePC	(35:3p)	(35:3p)			790.572	C44 H82 O7 N1 P1 Na1	2.92661e+09	3.07919e+09	4.49531e+09	4.4363e+09	3.5642e+09	3.51908e+09	4.27429e+09	3.50333e+09	5.061e+09	4.41706e+09	3.60405e+09	2.83312e+09	3.18038e+09	5.14359e+09	3.35663e+09	1.37179e+09	1.77882e+09	1.3651e+09	4.99946e+09	6.4568e+09	3.94882e+09	5.46455e+09	5.37702e+09	7.43488e+09
MePC(35:4)+Na_40.62	40.62	MePC(35:4)+Na	MePC	(35:4)	(35:4)			804.551	C44 H80 O8 N1 P1 Na1	3.0399e+10	2.0601e+10	2.561e+10	2.97862e+10	2.23638e+10	2.04284e+10	2.52502e+10	2.07181e+10	2.45908e+10	2.64884e+10	2.2689e+10	3.04487e+10	2.17332e+10	2.50238e+10	2.24305e+10	1.60761e+10	1.45577e+10	9.49222e+09	2.78976e+10	2.16273e+10	2.50141e+10	2.03644e+10	1.75966e+10	2.17948e+10
MePC(35:5)+Na_40.3	40.3	MePC(35:5)+Na	MePC	(35:5)	(35:5)			802.536	C44 H78 O8 N1 P1 Na1	6.00161e+09	4.41636e+09	5.08188e+09	8.83654e+09	6.47843e+09	3.48343e+09	5.71291e+09	5.81802e+09	6.12799e+09	6.73788e+09	5.97514e+09	7.12964e+09	4.65208e+09	5.54281e+09	4.26095e+09	4.25063e+09	2.97882e+09	1.18935e+09	6.27255e+09	5.82501e+09	4.94929e+09	5.54058e+09	5.342e+09	5.23456e+09
MePC(35:6)+Na_39.6	39.6	MePC(35:6)+Na	MePC	(35:6)	(35:6)			800.52	C44 H76 O8 N1 P1 Na1	7.21375e+08	3.77951e+08	5.25626e+08	4.77898e+08	3.75331e+08	4.7244e+08	5.43661e+08	4.9459e+08	6.36489e+08	5.94162e+08	4.99968e+08	5.12507e+08	6.31564e+08	5.48694e+08	5.26809e+08	3.26328e+08	2.29665e+08	2.19555e+08	7.82109e+08	7.16213e+08	8.84806e+08	5.85847e+08	5.05831e+08	615233318
MePC(36:0)+Na_44.27	44.27	MePC(36:0)+Na	MePC	(36:0)	(36:0)			826.63	C45 H90 O8 N1 P1 Na1	5.93254e+08	3.66699e+08	4.05779e+08	5.56886e+08	3.61557e+08	8.81607e+08	3.47713e+08	3.013e+08	4.05828e+08	4.25156e+08	4.43832e+08	6.49333e+08	5.98968e+08	5.68131e+08	5.4644e+08	1.07977e+08	1.37014e+08	1.14667e+08	4.44442e+08	4.77255e+08	4.25518e+08	3.62967e+08	5.27559e+08	4.29048e+08
MePC(36:1)+Na_42.59	42.59	MePC(36:1)+Na	MePC	(36:1)	(36:1)			824.614	C45 H88 O8 N1 P1 Na1	1.93901e+09	1.30252e+09	1.5698e+09	1.80892e+09	1.55024e+09	2.61123e+09	1.42182e+09	1.28171e+09	1.6667e+09	1.76251e+09	1.64789e+09	2.00141e+09	2.08105e+09	2.18426e+09	2.16086e+09	6.5334e+08	8.22514e+08	5.80186e+08	2.50341e+09	2.83591e+09	2.21301e+09	2.25155e+09	2.67602e+09	2.45981e+09
MePC(36:1e)+NH4_44.52	44.52	MePC(36:1e)+NH4	MePC	(36:1e)	(36:1e)			805.679	C45 H94 O7 N2 P1	5.3194e+08	3.58813e+08	3.37814e+08	2.782e+08	3.52913e+08	3.76097e+08	3.66486e+08	4.14666e+08	3.8974e+08	4.00013e+08	2.99451e+08	5.91848e+08	8.58798e+06	2.81738e+06	7.87704e+06	1.0517e+07	6.05494e+07	1.02676e+07	1.14042e+07	6.85027e+07	3.50763e+07	6.08182e+07	4.37345e+07	5.22399e+07
MePC(36:2)+Na_42.54	42.54	MePC(36:2)+Na	MePC	(36:2)	(36:2)			822.598	C45 H86 O8 N1 P1 Na1	6.52598e+09	5.56843e+09	6.69497e+09	5.16475e+09	5.64446e+09	7.56066e+09	5.97985e+09	4.97573e+09	6.68596e+09	6.61916e+09	5.94721e+09	6.22025e+09	8.25001e+09	9.40777e+09	9.80782e+09	4.16214e+09	4.82026e+09	3.69954e+09	1.24196e+10	1.34684e+10	1.16653e+10	1.09347e+10	1.21456e+10	1.23287e+10
MePC(36:3)+Na_42.77	42.77	MePC(36:3)+Na	MePC	(36:3)	(36:3)			820.583	C45 H84 O8 N1 P1 Na1	1.49614e+10	1.42951e+10	1.73643e+10	9.55696e+09	1.38672e+10	1.49989e+10	1.39001e+10	1.18428e+10	1.48773e+10	1.50101e+10	1.29355e+10	1.32136e+10	1.68327e+10	1.75762e+10	2.02216e+10	1.25912e+10	1.5165e+10	1.20089e+10	2.05491e+10	2.09336e+10	2.52225e+10	1.98945e+10	1.78663e+10	2.13562e+10
MePC(36:4)+Na_41.87	41.87	MePC(36:4)+Na	MePC	(36:4)	(36:4)			818.567	C45 H82 O8 N1 P1 Na1	3.17291e+09	2.79879e+09	3.12399e+09	1.78626e+09	1.90508e+09	2.44775e+09	2.69963e+09	2.61089e+09	2.79258e+09	2.46468e+09	2.65625e+09	2.45922e+09	4.54105e+09	4552803721	4.56956e+09	3.31785e+09	2.88734e+09	3.29571e+09	4.27855e+09	3.87372e+09	4.46171e+09	3.05093e+09	2.84803e+09	3.28304e+09
MePC(36:4e)+Na_42.97	42.97	MePC(36:4e)+Na	MePC	(36:4e)	(36:4e)			804.588	C45 H84 O7 N1 P1 Na1	5.28602e+08	4.9886e+08	7.21723e+08	4.81491e+08	4.68926e+08	7.51926e+08	5.78441e+08	3.98807e+08	6.77764e+08	5.22602e+08	4.59654e+08	4.96051e+08	4.89653e+08	5.99709e+08	5.05341e+08	8.45813e+07	1.22779e+08	8.40238e+07	7.27818e+08	8.17757e+08	4.91453e+08	5.57954e+08	7.8408e+08	9.87561e+08
MePC(36:5)+Na_40.69	40.69	MePC(36:5)+Na	MePC	(36:5)	(36:5)			816.551	C45 H80 O8 N1 P1 Na1	1.157e+09	1.05121e+09	1.20828e+09	8.81455e+08	8.26517e+08	1.20261e+09	1.11329e+09	1.0027e+09	1.10969e+09	9.77563e+08	1.0827e+09	1.01864e+09	1.35608e+09	1.42164e+09	1.44089e+09	1.498e+09	1.2008e+09	1.27712e+09	1.33762e+09	1.29026e+09	1.39998e+09	1.03037e+09	1.00005e+09	1.16627e+09
MePC(36:6)+NH4_42.65	42.65	MePC(36:6)+NH4	MePC	(36:6)	(36:6)			809.58	C45 H82 O8 N2 P1	3.26325e+10	2.76466e+10	2.96683e+10	2.92986e+10	2.97212e+10	2.12639e+10	2.82664e+10	2.5926e+10	2.49115e+10	3.13442e+10	2.78934e+10	2.90446e+10	1.42251e+10	1.75457e+10	1.63466e+10	2.02265e+10	1.3075e+10	1.20643e+10	2.06535e+10	1.94959e+10	2.25003e+10	2.03492e+10	1.82427e+10	2.20658e+10
MePC(36:7)+NH4_41.93	41.93	MePC(36:7)+NH4	MePC	(36:7)	(36:7)			807.565	C45 H80 O8 N2 P1	1.02444e+11	9.73653e+10	9.74879e+10	7.77564e+10	9.349e+10	7.01462e+10	9.17489e+10	9.35709e+10	8.85426e+10	9.5996e+10	8.36828e+10	8.31442e+10	6.67056e+10	6.70012e+10	1.14676e+11	7.7713e+10	7.71015e+10	67102779377	8.73651e+10	7.95009e+10	9.56228e+10	8.38718e+10	7.6864e+10	7.99766e+10
MePC(36:8)+Na_39.16	39.16	MePC(36:8)+Na	MePC	(36:8)	(36:8)			810.504	C45 H74 O8 N1 P1 Na1	3.55648e+08	1.98706e+08	3.25431e+08	2.62616e+08	1.90124e+08	4.98331e+08	2.70253e+08	1.77175e+08	2.16404e+08	3.22594e+08	2.60086e+08	3.92283e+08	3.14237e+08	2.58143e+08	3.83764e+08	2.79241e+08	2.75491e+08	3.67763e+08	4.29957e+08	3.08767e+08	3.90391e+08	3.21031e+08	2.7947e+08	4.0562e+08
MePC(37:0)+Na_45.41	45.41	MePC(37:0)+Na	MePC	(37:0)	(37:0)			840.645	C46 H92 O8 N1 P1 Na1	3.36049e+09	1.73554e+09	1.90108e+09	1.83684e+09	8.9966e+08	2.24022e+09	1.87718e+09	1.483e+09	1.9628e+09	2.12267e+09	2.06536e+09	3.15411e+09	1.3163e+09	1.30787e+09	1.17431e+09	2.48617e+08	5.00184e+08	3.39955e+08	1.54872e+09	1.8034e+09	1.58795e+09	1.13148e+09	1.31851e+09	1.28482e+09
MePC(37:1)+Na_44.52	44.52	MePC(37:1)+Na	MePC	(37:1)	(37:1)			838.63	C46 H90 O8 N1 P1 Na1	3.67245e+09	2.66571e+09	3.02862e+09	2.4034e+09	2.2246e+09	2.90325e+09	2.69035e+09	1.98897e+09	2.7035e+09	3.17652e+09	2.97179e+09	3.97124e+09	1.78251e+09	1.81629e+09	1.5435e+09	1.47038e+09	1.87705e+09	1.04365e+09	1.84616e+09	1.9284e+09	2.17535e+09	1.66923e+09	1.58378e+09	2.40116e+09
MePC(37:1p)+Na_44.9	44.9	MePC(37:1p)+Na	MePC	(37:1p)	(37:1p)			822.635	C46 H90 O7 N1 P1 Na1	1.69288e+09	9.07277e+08	1.07147e+09	1.46944e+09	7.95938e+08	1.85499e+09	7.9665e+08	7.08906e+08	1.07268e+09	8.64976e+08	7.82685e+08	1.21002e+09	4.81401e+08	6.2084e+08	4.09971e+08	3.28021e+08	3.33271e+08	1.57039e+08	4.80863e+08	5.62825e+08	5.01866e+08	4.08771e+08	4.16692e+08	5.79789e+08
MePC(37:2)+Na_43.86	43.86	MePC(37:2)+Na	MePC	(37:2)	(37:2)			836.614	C46 H88 O8 N1 P1 Na1	2.3405e+10	1.76237e+10	1.94743e+10	1.2467e+10	1.58016e+10	1.43416e+10	1.81789e+10	1.4203e+10	1.7376e+10	2.09671e+10	1.87652e+10	2.32146e+10	1.11022e+10	1.20748e+10	9.70865e+09	1.21144e+10	1.47604e+10	8.80216e+09	1.07012e+10	1.18726e+10	1.40941e+10	1.10608e+10	9.97268e+09	1.84148e+10
MePC(37:2p)+Na_44.69	44.69	MePC(37:2p)+Na	MePC	(37:2p)	(37:2p)			820.619	C46 H88 O7 N1 P1 Na1	5.63281e+09	3.97593e+09	4.60728e+09	3.71871e+09	2.50992e+09	4.62235e+09	3.99741e+09	3.16991e+09	4.93812e+09	3.58038e+09	3.00516e+09	3.7794e+09	2.56793e+09	3.58256e+09	2.77996e+09	1.53783e+09	1.51954e+09	1.04478e+09	3.28686e+09	3.99448e+09	3.34081e+09	2.89738e+09	2.77216e+09	3.6982e+09
MePC(37:3)+Na_43.72	43.72	MePC(37:3)+Na	MePC	(37:3)	(37:3)			834.598	C46 H86 O8 N1 P1 Na1	8.83738e+10	7.14688e+10	7.18832e+10	4.37566e+10	6.01815e+10	4.43904e+10	7.25869e+10	5.80643e+10	6.19396e+10	8.03564e+10	5.82275e+10	8.31522e+10	4.74032e+10	5.09908e+10	4.37336e+10	5.39194e+10	6.16252e+10	3.72838e+10	3.82534e+10	4.00447e+10	6.01841e+10	3.72514e+10	3.52704e+10	6.50218e+10
MePC(37:3p)+Na_43.43	43.43	MePC(37:3p)+Na	MePC	(37:3p)	(37:3p)			818.603	C46 H86 O7 N1 P1 Na1	3.88928e+09	3.18716e+09	4.26069e+09	4.43724e+09	3.42197e+09	4.07117e+09	5.00524e+09	3.95312e+09	6.99644e+09	4.40021e+09	3.31872e+09	3.83751e+09	2.14104e+09	2.95968e+09	1.82052e+09	2.02442e+09	1.60926e+09	1.14398e+09	2.38743e+09	4.67965e+09	3.04476e+09	3.65738e+09	3.27058e+09	5.0915e+09
MePC(37:4)+Na_42.39	42.39	MePC(37:4)+Na	MePC	(37:4)	(37:4)			832.583	C46 H84 O8 N1 P1 Na1	5.24042e+10	5.09308e+10	4.75172e+10	3.7846e+10	4.08847e+10	3.31025e+10	4.57233e+10	4.40678e+10	4.502e+10	4.2891e+10	4.38216e+10	4.79636e+10	6.46415e+10	6.11652e+10	6.36324e+10	7.04342e+10	4.86645e+10	6.45186e+10	4.11336e+10	3.96898e+10	5.64969e+10	3.44508e+10	3.3641e+10	4.72448e+10
MePC(37:6)+Na_41.59	41.59	MePC(37:6)+Na	MePC	(37:6)	(37:6)			828.551	C46 H80 O8 N1 P1 Na1	1.30065e+10	1.26981e+10	1.18317e+10	1.27911e+10	12598796467	1.01972e+10	1.29847e+10	1.43245e+10	1.33593e+10	1.27589e+10	1.2396e+10	1.33687e+10	1.506e+10	1.64882e+10	1.46411e+10	1.26714e+10	1.07267e+10	1.0306e+10	1.47628e+10	1.65325e+10	1.43891e+10	1.40703e+10	1.3683e+10	1.4094e+10
MePC(38:1e)+NH4_46.27	46.27	MePC(38:1e)+NH4	MePC	(38:1e)	(38:1e)			833.711	C47 H98 O7 N2 P1	5.07368e+08	3.0892e+08	3.1775e+08	2.88533e+08	2.17379e+08	2.96992e+08	2.69685e+08	3.01974e+08	3.44476e+08	3.78635e+08	2.76074e+08	5.03842e+08	7.42651e+07	9.28107e+07	4.57567e+07	2.67047e+07	6.63604e+07	1.66135e+07	9.29228e+07	2.42228e+08	2.68042e+08	2.11346e+08	2.07943e+08	2.42787e+08
MePC(38:2)+Na_44.38	44.38	MePC(38:2)+Na	MePC	(38:2)	(38:2)			850.63	C47 H90 O8 N1 P1 Na1	1.06237e+09	7.08439e+08	8.04322e+08	5.7399e+08	5.93405e+08	8.82858e+08	7.88904e+08	5.99009e+08	8.91885e+08	9.47026e+08	8.56728e+08	1.01969e+09	8.6479e+08	1.1029e+09	9.35122e+08	3.23956e+08	4.40713e+08	2.41894e+08	1.46952e+09	1.76629e+09	1.34228e+09	1.1444e+09	1.37143e+09	1.25269e+09
MePC(38:2e)+NH4_44.41	44.41	MePC(38:2e)+NH4	MePC	(38:2e)	(38:2e)			831.695	C47 H96 O7 N2 P1	1.21633e+09	5.06166e+08	9.06493e+08	7.34268e+08	8.36251e+08	1.2282e+09	8.23941e+08	9.56171e+08	7.57302e+08	7.93825e+08	1.0032e+09	1.81703e+09	2.60137e+08	2.55675e+08	1.70476e+08	2.59247e+08	2.80739e+08	1.56049e+08	4.54746e+08	7.07991e+08	6.33352e+08	3.85198e+08	3.44696e+08	573532151
MePC(38:3)+Na_44.6	44.6	MePC(38:3)+Na	MePC	(38:3)	(38:3)			848.614	C47 H88 O8 N1 P1 Na1	3.3559e+09	2.44238e+09	2.65333e+09	1.39303e+09	1.47908e+09	1.89503e+09	2.70846e+09	2.11025e+09	2.99227e+09	3.16076e+09	2.74294e+09	3.00596e+09	2.61217e+09	2.76689e+09	2.61164e+09	1.56903e+09	1.90906e+09	1.26938e+09	3.5486e+09	4.34535e+09	4.1025e+09	3.47041e+09	3.57304e+09	3.97457e+09
MePC(38:3)+NH4_40.13	40.13	MePC(38:3)+NH4	MePC	(38:3)	(38:3)			843.659	C47 H92 O8 N2 P1	0	0	0	302187	1.08025e+06	1.83039e+06	0	0	0	0	0	144342	0	0	0	7.0385e+06	1.27513e+07	6.46475e+06	0	0	0	0	0	0
MePC(38:3e)+NH4_43.43	43.43	MePC(38:3e)+NH4	MePC	(38:3e)	(38:3e)			829.679	C47 H94 O7 N2 P1	8.15383e+06	4.13054e+07	4.86486e+07	5.80662e+07	7.17304e+07	1.42559e+08	4.82014e+07	4.17326e+07	5.04884e+07	2.11989e+07	9.71978e+06	4.51237e+07	5.38567e+07	676134	1.73861e+07	7.32684e+07	9.90844e+07	3.48495e+07	6.30715e+07	1.02196e+08	1.22853e+07	1.9111e+07	7.14522e+07	6.44121e+07
MePC(38:4)+Na_43.02	43.02	MePC(38:4)+Na	MePC	(38:4)	(38:4)			846.598	C47 H86 O8 N1 P1 Na1	1.51006e+09	1.15887e+09	1.27186e+09	6.55163e+08	5.66782e+07	7.6578e+08	1.14371e+09	9.68165e+08	1.28953e+09	4.97281e+08	1.17078e+09	1.08653e+09	1.65068e+09	1.39663e+09	1.61899e+09	1.35703e+09	1.13842e+09	1040442503	1.23587e+09	1.25511e+09	2.02853e+09	9.5623e+08	1.02932e+09	1.57292e+09
MePC(38:5)+Na_42.99	42.99	MePC(38:5)+Na	MePC	(38:5)	(38:5)			844.583	C47 H84 O8 N1 P1 Na1	4.40303e+08	5.27673e+08	5.52293e+08	2.42403e+08	4.75453e+08	3.5214e+08	5.15394e+08	4.50095e+08	5.71498e+08	4.73118e+08	5.38076e+08	4.47341e+08	8.77886e+08	8.72419e+08	8.7596e+08	5.52539e+08	5.22244e+08	3.45481e+08	9.16532e+08	1.0623e+09	9.22738e+08	8.6096e+08	9.9939e+08	9.50224e+08
MePC(38:6)+Na_42.39	42.39	MePC(38:6)+Na	MePC	(38:6)	(38:6)			842.567	C47 H82 O8 N1 P1 Na1	7.36965e+08	9.68455e+08	9.88834e+08	5.24609e+08	9.33534e+08	5.78224e+08	8.73309e+08	8.72014e+08	9.57464e+08	7.59803e+08	8.70539e+08	6.46763e+08	1.30455e+09	1.38768e+09	1.40001e+09	1.08883e+09	9.98993e+08	7.68626e+08	1.48938e+09	1.58718e+09	1.60145e+09	1.48489e+09	1.53706e+09	1.55107e+09
MePC(38:6)+NH4_43.75	43.75	MePC(38:6)+NH4	MePC	(38:6)	(38:6)			837.612	C47 H86 O8 N2 P1	5.37728e+09	6.5205e+09	5.71521e+09	4.06338e+09	4.52331e+09	4.31688e+09	6.8257e+09	5.2395e+09	6.53169e+09	6.11957e+09	5.26265e+09	6.30313e+09	3.068e+09	2.97379e+09	2.505e+09	3.38127e+09	4.36336e+09	2.26019e+09	2.95989e+09	3.33353e+09	3.98538e+09	3.17861e+09	2.88832e+09	4.93573e+09
MePC(38:6p)+Na_44.69	44.69	MePC(38:6p)+Na	MePC	(38:6p)	(38:6p)			826.572	C47 H82 O7 N1 P1 Na1	4.53217e+06	5.33126e+06	1.42994e+07	111149	2.69023e+06	5.14774e+06	9.31617e+06	2.95634e+06	5.18782e+06	5.08716e+06	5.06e+06	1.91997e+06	1.66766e+07	4.6971e+06	9.52104e+06	2.85313e+07	5.6573e+07	7.628e+07	1.14068e+07	3.12795e+06	8.36151e+06	3.9483e+06	5.70729e+06	5.92357e+06
MePC(38:7)+NH4_43.72	43.72	MePC(38:7)+NH4	MePC	(38:7)	(38:7)			835.596	C47 H84 O8 N2 P1	3.28217e+10	2.68272e+10	2.80763e+10	1.66734e+10	2.19716e+10	1.70183e+10	2.64756e+10	2.01611e+10	2.43704e+10	2.95277e+10	2.50949e+10	2.85643e+10	1.65973e+10	2.48274e+10	1.52912e+10	2.65819e+10	2.43877e+10	1.66225e+10	1.6216e+10	1.71043e+10	2.23975e+10	1.6077e+10	1.44166e+10	2.79274e+10
MePC(39:0)+Na_47.14	47.14	MePC(39:0)+Na	MePC	(39:0)	(39:0)			868.677	C48 H96 O8 N1 P1 Na1	8.16094e+08	5.27729e+08	5.11782e+08	2.53563e+08	1.29153e+08	3.79639e+08	4.07915e+08	3.59248e+08	4.78514e+08	5.03372e+08	4.74705e+08	6.49132e+08	2.14367e+08	2.43895e+08	2.05372e+08	5.8523e+07	1.26581e+08	45602751	3.05171e+08	3.59448e+08	3.14239e+08	2.18047e+08	2.09617e+08	1.81939e+08
MePC(39:0p)+NH4_47.04	47.04	MePC(39:0p)+NH4	MePC	(39:0p)	(39:0p)			847.726	C48 H100 O7 N2 P1	1.60326e+08	9.9545e+07	1.08352e+08	6.98185e+07	6.39629e+07	9.51656e+07	7.18279e+07	9.22397e+07	1.06141e+08	9.85095e+07	6.92442e+07	1.31748e+08	1.84981e+07	2.5658e+07	1.47593e+07	2.92684e+06	1.27951e+07	2.49774e+06	2.80639e+07	7.18403e+07	8.10371e+07	6.51253e+07	6.53119e+07	6.40494e+07
MePC(39:1p)+NH4_45.21	45.21	MePC(39:1p)+NH4	MePC	(39:1p)	(39:1p)			845.711	C48 H98 O7 N2 P1	2.45789e+08	1.19171e+08	2.11468e+08	1.34307e+08	1.58223e+08	3.28953e+08	1.25329e+08	1.48963e+08	1.43206e+08	161917188	1.46242e+08	2.74016e+08	2.6823e+07	4.66808e+07	3.35929e+07	3.66327e+07	4.42098e+07	2.83413e+07	6.37862e+07	1.12507e+08	7.71688e+07	7.76712e+07	7.74366e+07	6.80303e+07
MePC(39:2)+Na_45.41	45.41	MePC(39:2)+Na	MePC	(39:2)	(39:2)			864.645	C48 H92 O8 N1 P1 Na1	2.35231e+09	1.40098e+09	1.69791e+09	1.13834e+09	7.94484e+08	1.30032e+09	1.36891e+09	1.09534e+09	1.64071e+09	1.68972e+09	1.50643e+09	1.86758e+09	1.46042e+09	1.24182e+09	1.47792e+09	8.98563e+08	1.3295e+09	6.44844e+08	1.26215e+09	1.41413e+09	2.13898e+09	1.15018e+09	1.07139e+09	1.60099e+09
MePC(39:3)+Na_44.23	44.23	MePC(39:3)+Na	MePC	(39:3)	(39:3)			862.63	C48 H90 O8 N1 P1 Na1	9.05841e+09	5.89526e+09	6.54105e+09	4.25109e+09	3.03012e+09	4.25134e+09	5.86026e+09	4.70148e+09	7.25185e+09	5.69045e+09	6.11574e+09	6.87606e+09	9.42916e+09	7.55391e+09	9.16784e+09	5.12215e+09	5919594635	3.58051e+09	5.09068e+09	6.91409e+09	1.18798e+10	5.51865e+09	5.25656e+09	7.89611e+09
MePC(39:3)+NH4_40.06	40.06	MePC(39:3)+NH4	MePC	(39:3)	(39:3)			857.674	C48 H94 O8 N2 P1	0	0	0	0	0	0	0	0	0	0	0	0	104827	0	72653	3.75786e+07	1.07208e+06	78570.4	735352	119600	482798	131047	0	0
MePC(39:3p)+Na_44.74	44.74	MePC(39:3p)+Na	MePC	(39:3p)	(39:3p)			846.635	C48 H90 O7 N1 P1 Na1	3.9997e+08	2.63116e+08	3.85388e+08	3.08374e+08	1.48649e+08	2.74646e+08	3.46654e+08	262416336	5.6136e+08	4.53238e+08	2.81925e+08	3.8403e+08	3.69224e+08	5.15283e+08	4.31811e+08	1.46491e+08	8.14786e+07	5.06681e+07	6.41758e+08	6.69126e+08	4.96253e+08	5.27796e+08	493654795	6.98158e+08
MePC(39:4)+Na_43.87	43.87	MePC(39:4)+Na	MePC	(39:4)	(39:4)			860.614	C48 H88 O8 N1 P1 Na1	1.64404e+10	1.14681e+10	1.20408e+10	6.88934e+09	5.85167e+09	7.79729e+09	1.18853e+10	1.05077e+10	1.29735e+10	1.13012e+10	1.17132e+10	1.18766e+10	1.6677e+10	1.3134e+10	1.65363e+10	1.05969e+10	9.26675e+09	8.47879e+09	1.07577e+10	1.14249e+10	1.99641e+10	7.97817e+09	7.92384e+09	1.09591e+10
MePC(39:5)+Na_42.83	42.83	MePC(39:5)+Na	MePC	(39:5)	(39:5)			858.598	C48 H86 O8 N1 P1 Na1	3476141893	3.25001e+09	3.47199e+09	2.14853e+09	2.97597e+09	3.26142e+09	3.45269e+09	2.74342e+09	3.10206e+09	2.99568e+09	3.34426e+09	3.66536e+09	2.94443e+09	2.84067e+09	3.1966e+09	3.69428e+09	4.3038e+09	3.32537e+09	2.65104e+09	2.74909e+09	3.38093e+09	1.88178e+09	1.93251e+09	2.96938e+09
MePC(39:6)+Na_43.54	43.54	MePC(39:6)+Na	MePC	(39:6)	(39:6)			856.583	C48 H84 O8 N1 P1 Na1	5.93172e+09	6.1251e+09	5.99057e+09	2.81783e+09	4.69235e+09	3.83577e+09	6.04105e+09	5.1317e+09	5.53049e+09	5.65907e+09	5.71901e+09	5.49569e+09	5.43476e+09	5.7641e+09	5.34272e+09	5.69343e+09	5.93573e+09	4.7158e+09	4.56404e+09	4.82355e+09	5.60801e+09	4.15925e+09	3.87149e+09	6.18859e+09
MePC(40:2e)+NH4_46.46	46.46	MePC(40:2e)+NH4	MePC	(40:2e)	(40:2e)			859.726	C49 H100 O7 N2 P1	1.80401e+08	7.61441e+07	1.20293e+08	3.98261e+08	2.05856e+08	3.52301e+08	8.44892e+07	1.04777e+08	1.01899e+08	1.34747e+08	9.18918e+07	2.1446e+08	5.51042e+07	1.11743e+08	2.2538e+07	1.60482e+07	2.16887e+07	6.30656e+06	8.97191e+07	1.81027e+08	9.3575e+07	1.46307e+08	1.66573e+08	1.94801e+08
MePC(40:3)+Na_46.21	46.21	MePC(40:3)+Na	MePC	(40:3)	(40:3)			876.645	C49 H92 O8 N1 P1 Na1	4.81147e+08	2.67934e+08	2.79543e+08	1.35481e+08	1.0874e+08	1.08398e+08	3.05155e+08	1.97643e+08	3.35408e+08	3.1163e+08	2.65425e+08	3.11076e+08	2.21283e+08	1.76198e+08	1.88516e+08	8.51293e+07	1.62321e+08	5.88248e+07	1.60952e+08	1.7263e+08	3.42813e+08	1.22924e+08	1.27413e+08	1.71514e+08
MePC(40:4)+NH4_47.77	47.77	MePC(40:4)+NH4	MePC	(40:4)	(40:4)			869.674	C49 H94 O8 N2 P1	377497065	2.25536e+08	2.32816e+08	2.28188e+08	2.02631e+08	3.05974e+08	1.97705e+08	1.96741e+08	2.26066e+08	2.48889e+08	2.02925e+08	3.0055e+08	1.88429e+08	2.03047e+08	1.289e+08	5.9623e+07	5.31229e+07	1.53675e+07	2.40387e+08	2.18916e+08	1.8859e+08	1.47782e+08	1.18578e+08	1.29722e+08
MePC(40:7)+Na_40.77	40.77	MePC(40:7)+Na	MePC	(40:7)	(40:7)			868.583	C49 H84 O8 N1 P1 Na1	3.48989e+08	4.57426e+08	5.08331e+08	2.67325e+08	6.091e+08	2.98973e+08	3.7645e+08	3.64138e+08	3.77041e+08	2.94464e+08	3.78993e+08	3.47775e+08	8.1267e+08	6.61512e+08	625144688	6.9122e+08	8.59763e+08	9.03553e+08	7.39806e+08	6.84942e+08	9.10555e+08	7.65138e+08	7.49067e+08	1.37219e+09
MePC(40:8)+Na_40.84	40.84	MePC(40:8)+Na	MePC	(40:8)	(40:8)			866.567	C49 H82 O8 N1 P1 Na1	2.41213e+08	2.323e+08	2.69411e+08	1.8639e+08	2.21564e+08	3.0632e+08	1.80414e+08	1.63485e+08	1.98848e+08	1.03702e+08	1.38943e+08	1.70015e+08	6.74313e+08	5.15325e+08	6.10612e+08	6.42522e+08	4.83984e+08	7.30121e+08	4.3113e+08	3.99017e+08	5.97175e+08	2.59118e+08	2.60692e+08	5.60122e+08
MePC(41:4)+Na_45.43	45.43	MePC(41:4)+Na	MePC	(41:4)	(41:4)			888.645	C50 H92 O8 N1 P1 Na1	5.84239e+09	2.71316e+09	3.01972e+09	1.54785e+09	1.02146e+09	1.35293e+09	3.33212e+09	2.79753e+09	3.8314e+09	2.96171e+09	2.67586e+09	3.76009e+09	4.83058e+09	2.60768e+09	4.02706e+09	1.07546e+09	9.19689e+08	4.2049e+08	1.98463e+09	2.12871e+09	5.30974e+09	1.3298e+09	1.25373e+09	2.36091e+09
MePC(41:6)+Na_44.4	44.4	MePC(41:6)+Na	MePC	(41:6)	(41:6)			884.614	C50 H88 O8 N1 P1 Na1	7.57399e+08	6.01746e+08	6.80433e+08	3.44922e+08	368570731	4.25317e+08	6.0808e+08	4.60739e+08	6.86928e+08	5.71039e+08	6.32443e+08	5.93716e+08	9.50784e+08	6.48857e+08	9.57611e+08	6.21292e+08	8.4964e+08	4.51722e+08	6.35503e+08	5.70876e+08	1.01463e+09	4.29813e+08	3.92497e+08	5.67149e+08
MePC(41:7)+NH4_45.77	45.77	MePC(41:7)+NH4	MePC	(41:7)	(41:7)			877.643	C50 H90 O8 N2 P1	1.92201e+08	1.11605e+08	1.21515e+08	5.47568e+07	5.19512e+07	5.69448e+07	1.26347e+08	8.56321e+07	1.50013e+08	1.29719e+08	1.12106e+08	1.37886e+08	1.25164e+08	1.06346e+08	9.50908e+07	7.61542e+07	1.25126e+08	8.21184e+07	9.59614e+07	1.06703e+08	1.70312e+08	8.55211e+07	9.41434e+07	9.81707e+07
MePC(42:5)+Na_40.17	40.17	MePC(42:5)+Na	MePC	(42:5)	(42:5)			900.645	C51 H92 O8 N1 P1 Na1	1.19707e+07	2.16333e+06	6.52301e+06	2.84616e+06	7.17933e+06	2.32455e+07	8.92463e+06	2.6398e+06	5.85762e+06	1.50131e+06	3.06509e+06	5.52433e+06	1.48612e+07	3.05497e+06	1.11198e+07	3.3573e+07	9.05864e+07	3.16674e+07	6.24431e+06	4.11665e+06	1.34768e+07	2.371e+06	5.16335e+06	1.22443e+07
MePC(42:8)+Na_40.8	40.8	MePC(42:8)+Na	MePC	(42:8)	(42:8)			894.598	C51 H86 O8 N1 P1 Na1	1.91509e+08	1.35776e+08	2.00567e+08	1.4413e+08	1.08424e+08	1.96352e+08	3.30641e+08	3.1453e+08	3.82475e+08	3.43294e+08	3.44883e+08	3.42425e+08	2.64687e+08	2.56247e+08	2.35093e+08	9.89141e+07	1.34648e+08	1.18365e+08	6.10585e+08	5.68754e+08	3.76992e+08	4.60838e+08	4.70969e+08	6.97207e+08
MePC(43:0e)+Na_37.46	37.46	MePC(43:0e)+Na	MePC	(43:0e)	(43:0e)			910.76	C52 H106 O7 N1 P1 Na1	1.42878e+07	999709	0	5.17275e+07	0	5.90921e+06	1.77097e+07	2.71642e+06	7.26749e+06	3.71727e+07	1.23428e+07	2.92241e+07	0	0	0	0	0	0	37723.3	3.51625e+06	0	0	0	0
MePC(43:5)+Na_46.08	46.08	MePC(43:5)+Na	MePC	(43:5)	(43:5)			914.661	C52 H94 O8 N1 P1 Na1	1.54559e+08	9.31379e+07	9.74609e+07	6.78607e+07	5.84205e+07	1.03069e+08	88310037	7.49032e+07	1.1086e+08	9.54654e+07	9.47481e+07	1.34537e+08	7.92217e+07	4.26857e+07	6.69397e+07	4.40251e+07	1.00481e+08	3.09464e+07	4.95176e+07	3.91046e+07	1.01069e+08	2.05174e+07	1.27635e+07	3.22704e+07
MePC(43:6)+Na_45.56	45.56	MePC(43:6)+Na	MePC	(43:6)	(43:6)			912.645	C52 H92 O8 N1 P1 Na1	2.42921e+08	1.41649e+08	1.70132e+08	1.79783e+07	1.77306e+07	1.96268e+07	1.56995e+08	9.77715e+07	1.24958e+08	1.78104e+08	1.34017e+08	1.45434e+08	1.17439e+08	5.38445e+07	7.06356e+07	1.74447e+07	4.84535e+07	9.53045e+06	6.99863e+07	5.23231e+07	1.20538e+08	1.79225e+07	2.01727e+07	6.33027e+06
MePC(43:7)+NH4_46.93	46.93	MePC(43:7)+NH4	MePC	(43:7)	(43:7)			905.674	C52 H94 O8 N2 P1	1.37684e+08	8.20958e+07	8.65027e+07	7.2617e+07	8.17338e+07	6.62178e+07	7.63878e+07	7.34193e+07	1.04587e+08	9.57047e+07	66141543	8.53822e+07	1.54208e+08	1.34587e+08	9.03439e+07	3.41222e+07	5.84999e+07	3.78316e+07	1.02692e+08	1.98925e+08	1.89957e+08	1.70572e+08	2.10664e+08	2.09061e+08
MePC(44:7)+NH4_48.16	48.16	MePC(44:7)+NH4	MePC	(44:7)	(44:7)			919.69	C53 H96 O8 N2 P1	2.34323e+08	1.90409e+08	1.67486e+08	3.99301e+07	3.26437e+07	3.4231e+07	1.01396e+08	1.34566e+08	1.62019e+08	1.06686e+08	1.0368e+08	1.08419e+08	1.22894e+08	8.10412e+07	9.72673e+07	5.76098e+07	3.18268e+07	7.03578e+06	1.4507e+08	1.38511e+08	1.87368e+08	9.07879e+07	8.40916e+07	9.43241e+07
MePC(46:5)+NH4_38.57	38.57	MePC(46:5)+NH4	MePC	(46:5)	(46:5)			951.752	C55 H104 O8 N2 P1	2.24628e+07	0	1.48415e+06	0	0	0	0	1.01048e+07	1.78522e+07	0	0	0	0	0	0	0	0	0	0	0	0	0	0	0
MG(12:0)+H_24.87	24.87	MG(12:0)+H	MG	(12:0)	(12:0)			275.222	C15 H31 O4	2.93765e+06	3.00372e+06	8.2181e+06	3.19911e+06	795622	3.1602e+06	1.88176e+06	2.3679e+06	1.8636e+06	3.20463e+06	1.03601e+06	1.33399e+06	1.37115e+06	1.13673e+06	1.14375e+06	2.34753e+06	757762	1.24191e+06	2.6818e+06	2.5616e+06	642111	2.20476e+06	1.55134e+06	1.0569e+06
MG(14:0)+H_27.81	27.81	MG(14:0)+H	MG	(14:0)	(14:0)			303.253	C17 H35 O4	8.5591e+08	1.5064e+08	2.18404e+08	1.06596e+09	5.2459e+07	3.83788e+08	4.6759e+08	2.62657e+08	2.29125e+08	1.09319e+09	2.41089e+08	3.66267e+08	4.43858e+07	8.33484e+07	3.93027e+07	5.97841e+07	4.74855e+07	7.87983e+07	7.1931e+07	4.04535e+07	2.19395e+07	3.96184e+07	5.63381e+07	3.30006e+07
MG(15:0)+H_29.16	29.16	MG(15:0)+H	MG	(15:0)	(15:0)			317.269	C18 H37 O4	6.92575e+08	8.74246e+07	1.07775e+08	8.83167e+08	2.0681e+07	4.27527e+08	4.34145e+08	1.97793e+08	2.25948e+08	1.05683e+09	3.10485e+08	5.16855e+08	7.83514e+06	2.39947e+07	5.90555e+06	8.71534e+06	7.99162e+06	1.66883e+07	3.64468e+07	1.13309e+07	1.65986e+06	7.17578e+06	1.02041e+07	5.29248e+06
MG(16:0)+H_30.49	30.49	MG(16:0)+H	MG	(16:0)	(16:0)			331.284	C19 H39 O4	3.82139e+10	7.01142e+09	6.78902e+09	5.49874e+10	2.20401e+09	2.44775e+10	2.68381e+10	1.48958e+10	1.30263e+10	4.95811e+10	2.0241e+10	3.41628e+10	7.35968e+08	1.65898e+09	6.29532e+08	1.04501e+09	8.67546e+08	1.38307e+09	1.21404e+09	1504662528	5.08279e+08	7.08641e+08	1.00204e+09	5.95897e+08
MG(16:1)+H_29.39	29.39	MG(16:1)+H	MG	(16:1)	(16:1)			329.269	C19 H37 O4	1.27355e+09	1.87684e+08	2.5156e+08	1.91168e+09	2.81002e+07	7.1815e+08	5.71093e+08	3.20251e+08	2.98722e+08	1.7763e+09	3.72345e+08	7.02998e+08	5.72256e+06	1.02843e+07	1.8463e+06	9.88826e+06	3.21239e+06	1.0717e+06	1.85387e+06	2.24101e+07	2.43194e+06	5.97743e+06	3.59158e+06	3.2468e+06
MG(17:0)+H_31.56	31.56	MG(17:0)+H	MG	(17:0)	(17:0)			345.3	C20 H41 O4	1.62687e+09	3.94332e+08	4.26398e+08	2.32936e+09	1.7962e+08	1.61807e+09	1.19937e+09	6.93153e+08	6.81354e+08	2.35743e+09	8.80326e+08	1.54938e+09	6.44278e+07	1.61747e+08	5.67058e+07	8.88616e+07	7.22614e+07	1.35625e+08	1.05997e+08	1.39707e+08	3.27456e+07	7.09644e+07	1.11168e+08	5.73286e+07
MG(17:1)+NH4_28.8	28.8	MG(17:1)+NH4	MG	(17:1)	(17:1)			360.311	C20 H42 O4 N1	1.50045e+09	2.64759e+08	3.40243e+08	2.10502e+09	3.12266e+08	9.80085e+08	1.19419e+09	4.72641e+08	5.88995e+08	2.37153e+09	8.27402e+08	1.46172e+09	1.47913e+08	2.38794e+08	6.8721e+07	3.07694e+08	2.10776e+08	1.40277e+08	2.1499e+08	4.50863e+08	1.14597e+08	3.23215e+08	3.30939e+08	2.70198e+08
MG(18:0)+H_32.93	32.93	MG(18:0)+H	MG	(18:0)	(18:0)			359.316	C21 H43 O4	2.12653e+10	5.84668e+09	6.5104e+09	2.19648e+10	3.70971e+09	9.93327e+09	1.52962e+10	9.23936e+09	9.29108e+09	2.66602e+10	1.14938e+10	1.6233e+10	2.47984e+09	5.02291e+09	2.20491e+09	3.6303e+09	3.18789e+09	4.88587e+09	4.20483e+09	3.0166e+09	1.04677e+09	2.17649e+09	3.16353e+09	1.9625e+09
MG(18:0)+NH4_39.7	39.7	MG(18:0)+NH4	MG	(18:0)	(18:0)			376.342	C21 H46 O4 N1	1.7869e+08	6.22885e+07	6.28309e+07	0	7.1749e+07	8.13306e+07	1.77357e+08	1.31715e+08	1.29489e+08	2.28485e+08	1.05076e+08	1.52435e+08	2.76183e+08	1.14956e+08	0	9.73514e+07	8.90582e+07	2.057e+07	6.82197e+07	4.16974e+07	4.74779e+07	6.31718e+07	7.76311e+07	7.69719e+07
MG(18:1)+H_31.04	31.04	MG(18:1)+H	MG	(18:1)	(18:1)			357.3	C21 H41 O4	1.59426e+10	2.97203e+09	2.84029e+09	2.25563e+10	4.95725e+08	9.03656e+09	9.20122e+09	5.98667e+09	5.74272e+09	2.21235e+10	8.14292e+09	1.77975e+10	3.46691e+07	8.48697e+07	1.72828e+07	2.88507e+07	2.05669e+07	1.03321e+07	1.72198e+07	3.77104e+08	1.41036e+07	4.37456e+07	4.85263e+07	6.31532e+07
MG(18:2)+NH4_29.39	29.39	MG(18:2)+NH4	MG	(18:2)	(18:2)			372.311	C21 H42 O4 N1	1.01526e+10	1.85825e+09	2.11398e+09	1.8307e+10	2.34868e+08	5.20505e+09	4.10205e+09	2.9147e+09	3.08592e+09	12173259175	2.84901e+09	6.52522e+09	4.27236e+07	2.90557e+07	2.6245e+07	2.42629e+07	2.83518e+07	4.01004e+07	3.52955e+07	1.24327e+08	3.36628e+07	2.55877e+07	4.12634e+07	2.57153e+07
MG(18:3)+H_30.54	30.54	MG(18:3)+H	MG	(18:3)	(18:3)			353.269	C21 H37 O4	5.25111e+10	2.05902e+10	2.00207e+10	7.26325e+10	1.20452e+10	4.40609e+10	4.31662e+10	3.15007e+10	2.8751e+10	0	3.98002e+10	5.45275e+10	5.60193e+09	1.05904e+10	4.78212e+09	5.64505e+09	5.03385e+09	7.21343e+09	7.82314e+09	6.92562e+09	2.09899e+09	4.43802e+09	5.84139e+09	3.65337e+09
MG(18:3)+NH4_28.05	28.05	MG(18:3)+NH4	MG	(18:3)	(18:3)			370.295	C21 H40 O4 N1	2.30296e+08	4.05131e+07	7.47645e+07	3.3968e+08	1.19453e+07	1.17795e+08	6.22355e+07	7.4122e+07	8.28003e+07	3.07617e+08	6.17138e+07	1.45797e+08	0	0	0	0	0	0	0	8.15985e+06	0	0	0	0
MG(19:0)+NH4_33.76	33.76	MG(19:0)+NH4	MG	(19:0)	(19:0)			390.358	C22 H48 O4 N1	8.51626e+08	1.25984e+08	1.39787e+08	5.30229e+08	3.3554e+07	2.42983e+08	415456964	2.2652e+08	2.25281e+08	9.20118e+08	3.63694e+08	5.63053e+08	9438450	2.84284e+07	6.49335e+06	1.35581e+07	1.05031e+07	1.80658e+07	1.88998e+07	5.7104e+07	3.4724e+06	1.56994e+07	1.14471e+07	7.83412e+06
MG(19:1)+H_33.1	33.1	MG(19:1)+H	MG	(19:1)	(19:1)			371.316	C22 H43 O4	4.65849e+08	5.61281e+07	5.02879e+07	4.86653e+08	0	1.94464e+08	2.50277e+08	1.25001e+08	1.2585e+08	5.61492e+08	1.90462e+08	3.74703e+08	0	0	0	0	0	0	0	1.96086e+07	0	0	0	7.40578e+06
MG(19:1)+NH4_31.71	31.71	MG(19:1)+NH4	MG	(19:1)	(19:1)			388.342	C22 H46 O4 N1	8.0731e+08	2.23003e+08	3.18002e+08	8.84877e+08	2.61565e+08	4.77652e+08	6.43836e+08	2.85697e+08	3.81647e+08	9.78822e+08	4.81115e+08	7.68553e+08	1.04666e+08	1.87664e+08	4.54781e+07	1.7918e+08	1.42251e+08	9.98952e+07	1.58581e+08	2.79504e+08	8.27915e+07	2.3561e+08	2.40839e+08	3.68749e+08
MG(20:0)+H_32.92	32.92	MG(20:0)+H	MG	(20:0)	(20:0)			387.347	C23 H47 O4	1.67615e+09	7.44177e+07	1.41733e+08	7.9785e+08	7.80462e+06	3.33189e+08	7.52995e+08	3.16257e+08	3.68071e+08	3.13877e+09	9.89934e+08	2.00166e+09	1.05952e+06	2.46153e+06	1.26427e+07	55529.2	59132.4	2.88643e+07	1.40624e+06	1.06097e+08	650177	1.76346e+07	1.22448e+07	3.1377e+06
MG(20:0)+NH4_35.32	35.32	MG(20:0)+NH4	MG	(20:0)	(20:0)			404.373	C23 H50 O4 N1	1.78294e+09	3.20827e+08	3.76675e+08	1.26158e+09	1.63031e+08	6.80075e+08	9.33935e+08	4.92235e+08	5.37199e+08	1.93892e+09	8.62617e+08	1.55618e+09	7.93267e+07	1.6006e+08	7.18574e+07	1.09267e+08	9.4203e+07	1.2883e+08	1.31602e+08	2.34717e+08	3.93524e+07	9.94079e+07	9.37309e+07	6.35448e+07
MG(20:2)+NH4_31.65	31.65	MG(20:2)+NH4	MG	(20:2)	(20:2)			400.342	C23 H46 O4 N1	1.36428e+09	2.62581e+08	2.69729e+08	1.71624e+09	3.91007e+07	4.38508e+08	9.01871e+08	4.68798e+08	4.40109e+08	1.22373e+09	5.29356e+08	8.53103e+08	1.54596e+06	8.53778e+06	4.29275e+06	1.16025e+07	8.5125e+06	5.91441e+06	8.5419e+06	5.09136e+07	2.66859e+07	2.11652e+07	1.38763e+07	2.63758e+07
MG(20:3)+H_32.83	32.83	MG(20:3)+H	MG	(20:3)	(20:3)			381.3	C23 H41 O4	4.3424e+10	2.29999e+10	2.46873e+10	4.63805e+10	2.02887e+10	2.86619e+10	3.78717e+10	2.91225e+10	2.83778e+10	5.20818e+10	3.228e+10	3.97566e+10	1.07634e+10	1.83779e+10	1.1216e+10	1.84007e+10	1.63212e+10	2.17069e+10	2.12835e+10	1.54008e+10	7.56933e+09	1.31578e+10	1.59158e+10	1.18953e+10
MG(20:3)+NH4_30.43	30.43	MG(20:3)+NH4	MG	(20:3)	(20:3)			398.326	C23 H44 O4 N1	5.35458e+08	1.2275e+08	1.09502e+08	5.45543e+08	5.73338e+06	1.36494e+08	3.3586e+08	1.90268e+08	1.35864e+08	5.20297e+08	1.9732e+08	2.41469e+08	42756.5	1.40226e+06	0	63857.3	218639	31902.8	25931.8	3.09301e+06	0	51456.6	133630	465802
MG(20:4)+NH4_29.71	29.71	MG(20:4)+NH4	MG	(20:4)	(20:4)			396.311	C23 H42 O4 N1	5.29891e+08	1.158e+08	1.23449e+08	6.5754e+08	7.62922e+07	1.73116e+08	3.11685e+08	1.98523e+08	2.5391e+08	8.62142e+08	3.18765e+08	3.38337e+08	4.93497e+07	6.53482e+07	2.97037e+07	5.88128e+07	5.10006e+07	3.53048e+07	5.70498e+07	8.71518e+07	3.85569e+07	8.92003e+07	8.27996e+07	9.20264e+07
MG(21:0)+NH4_36.3	36.3	MG(21:0)+NH4	MG	(21:0)	(21:0)			418.389	C24 H52 O4 N1	1.12158e+09	1.5345e+08	1.99273e+08	9.3301e+08	8.46806e+07	6.01089e+08	5.88451e+08	2.6263e+08	2.5186e+08	1.19874e+09	4.63092e+08	1.00135e+09	2.19532e+06	1.58458e+07	576184	7.25784e+06	910630	2.09948e+06	3.38778e+06	5.81078e+07	406582	1.69846e+07	1.36452e+06	1.64643e+06
MG(21:1)+NH4_35.61	35.61	MG(21:1)+NH4	MG	(21:1)	(21:1)			416.373	C24 H50 O4 N1	1.9456e+08	2.11415e+07	2.43428e+07	1.85814e+08	1.33132e+06	6.49093e+07	8.75469e+07	4.13325e+07	4.7015e+07	1.72543e+08	5.94104e+07	1.42087e+08	0	1.56205e+06	0	0	0	0	2.44636e+06	1.59895e+07	0	4.25387e+06	2.79236e+06	3.63258e+06
MG(22:0)+NH4_36.59	36.59	MG(22:0)+NH4	MG	(22:0)	(22:0)			432.405	C25 H54 O4 N1	1.09058e+09	1.29581e+08	1.58166e+08	8.60968e+08	5.17936e+07	3.49304e+08	5.0092e+08	2.51965e+08	2.6195e+08	1.11702e+09	3.74564e+08	9.33806e+08	5.53341e+06	3.56303e+07	4.51806e+06	2.07239e+07	6.69795e+06	1.31583e+07	7.87741e+06	4.68386e+07	1.82042e+06	1.40349e+07	6.85107e+06	3.42695e+06
MG(22:1)+NH4_35.4	35.4	MG(22:1)+NH4	MG	(22:1)	(22:1)			430.389	C25 H52 O4 N1	1.56749e+10	1.27867e+09	1.86796e+09	1.35031e+10	3.20609e+08	3.98889e+09	5.47966e+09	2.85122e+09	2.27296e+09	1.00368e+10	3.36524e+09	9.01886e+09	4.90416e+07	1.52889e+08	8.08108e+07	3.76399e+07	7.7727e+06	4.08947e+06	3.02476e+07	5.34379e+08	3.23429e+07	1.19679e+08	1.01365e+08	9.84538e+07
MG(22:2)+NH4_31.3	31.3	MG(22:2)+NH4	MG	(22:2)	(22:2)			428.373	C25 H50 O4 N1	2.28629e+08	1.75522e+08	3.08111e+08	2.10133e+08	3.29078e+08	4.95144e+08	3.42597e+08	2.0487e+08	2.45281e+08	6.13926e+08	3.62561e+08	6.14142e+08	6.645e+06	6.80688e+07	6.85737e+06	3.94237e+06	1.75195e+07	2.19317e+07	2.31699e+07	2.19313e+08	2.34262e+07	7.85634e+07	6.34721e+07	2.51082e+07
MG(22:5)+H_32.28	32.28	MG(22:5)+H	MG	(22:5)	(22:5)			405.3	C25 H41 O4	3.69735e+09	9.0005e+08	9.14837e+08	4.68187e+09	1.69615e+08	1.13714e+09	2.25648e+09	1.30942e+09	1.17082e+09	3.1703e+09	1.32598e+09	1.89492e+09	2.06902e+07	4.31471e+07	1.61934e+07	4.89978e+07	4.05718e+07	2.11141e+07	2.31836e+07	1.72881e+08	1.93234e+07	3.4653e+07	3.35475e+07	54570844
MG(22:5)+NH4_30.65	30.65	MG(22:5)+NH4	MG	(22:5)	(22:5)			422.326	C25 H44 O4 N1	1.3655e+09	1.37506e+08	2.41964e+08	9.51041e+08	2.56289e+07	3.02835e+08	6.95869e+08	4.627e+08	4.5556e+08	9.59533e+08	4.63792e+08	7.27037e+08	7.74708e+06	1.20663e+07	1.32554e+06	4.22129e+06	2.11288e+06	791835	8.81697e+06	4.4466e+07	4.95317e+06	1.51353e+07	9.46426e+06	2.60321e+07
MG(22:6)+NH4_29.61	29.61	MG(22:6)+NH4	MG	(22:6)	(22:6)			420.311	C25 H42 O4 N1	6.77157e+09	1.1813e+09	8.43437e+08	3.87107e+09	9.79589e+07	8.52021e+08	3.35519e+09	1.73829e+09	1.78444e+09	6.04446e+09	2.00775e+09	1.99837e+09	1.5242e+07	1.0022e+07	5.56375e+06	8.77614e+06	5.23059e+06	1.65133e+06	2.45443e+07	3.99312e+07	8.74027e+06	9.40259e+06	1.2984e+07	2.70915e+07
MG(23:1)+NH4_36.6	36.6	MG(23:1)+NH4	MG	(23:1)	(23:1)			444.405	C26 H54 O4 N1	6.58203e+08	8.77609e+07	1.21637e+08	9.40846e+08	5.79694e+07	4.27722e+08	3.49907e+08	1.60976e+08	1.426e+08	6.045e+08	2.57471e+08	7.28467e+08	3.17463e+06	1.07456e+07	779899	9.93786e+06	2.65904e+06	3.62078e+06	7.33979e+06	5.02133e+07	3.96995e+06	1.51453e+07	5.70999e+06	7.41647e+06
MG(24:0)+NH4_39.22	39.22	MG(24:0)+NH4	MG	(24:0)	(24:0)			460.436	C27 H58 O4 N1	3.29448e+08	2.04858e+07	3.23181e+07	2.56432e+08	1.64401e+06	4.29233e+07	1.8934e+08	8.61271e+07	8.59224e+07	4.47833e+08	1.57291e+08	3.40287e+08	60065.6	1.01232e+06	0	208049	0	41101.1	150255	35490665	40015.2	3.59021e+06	342987	683111
MG(24:1)+NH4_36.47	36.47	MG(24:1)+NH4	MG	(24:1)	(24:1)			458.42	C27 H56 O4 N1	3.41275e+09	3.00949e+08	4.21768e+08	3.92868e+09	1.54365e+08	1.34587e+09	1.62474e+09	7.21942e+08	6.90305e+08	3.71141e+09	1.43281e+09	3.62139e+09	1.5872e+07	4.52706e+07	8.41794e+06	2.61246e+07	4.33507e+06	4.2914e+06	2.38732e+07	2.92828e+08	1.08558e+07	7.17296e+07	3.5778e+07	3.5837e+07
MG(24:2)+NH4_35.92	35.92	MG(24:2)+NH4	MG	(24:2)	(24:2)			456.405	C27 H54 O4 N1	2.75673e+08	2.79399e+07	34059289	4.53478e+08	2.23972e+07	9.89013e+07	1.18074e+08	5.87038e+07	5.98855e+07	2.0487e+08	9.10428e+07	2.5549e+08	34858.7	1.80296e+06	36279.8	3.39592e+06	2.48269e+06	654378	247438	2.46814e+07	27531.2	1.11108e+06	324630	115164
MG(25:1)+NH4_38.17	38.17	MG(25:1)+NH4	MG	(25:1)	(25:1)			472.436	C28 H58 O4 N1	5.18582e+07	313498	1.20522e+06	5.58488e+07	484723	1.12383e+07	2.22534e+07	8.01713e+06	5.01935e+06	7.15321e+07	2.28674e+07	6.73751e+07	20333.8	15904.1	114034	0	0	69423.3	13438.5	2.34924e+06	10437.2	17687.3	46707.3	581.16
MG(26:1)+NH4_38.99	38.99	MG(26:1)+NH4	MG	(26:1)	(26:1)			486.452	C29 H60 O4 N1	1.73665e+08	5.31606e+06	1.01546e+07	1.80563e+08	3.2262e+06	7.50478e+07	8.91565e+07	3.98793e+07	3.03572e+07	2.73808e+08	1.04011e+08	2.27329e+08	74110.9	300145	306.18	24610.3	0	0	33890.6	2.26941e+07	73301.2	581017	529467	23490.6
PA(16:0/22:6)+NH4_40.11	40.11	PA(16:0/22:6)+NH4	PA	(16:0/22:6)	(16:0)	(22:6)		738.507	C41 H73 O8 N1 P1	7.60045e+09	4.88653e+09	6.24374e+09	6.89555e+09	3.7946e+09	2.21174e+09	6.46478e+09	5.1343e+09	5.69378e+09	6.87376e+09	6.0559e+09	5.72521e+09	1.69518e+09	2.11441e+09	2.39989e+09	2.65243e+09	1.1205e+09	3.35789e+08	3.66015e+09	2.13113e+09	2.96435e+09	1.94212e+09	1.89168e+09	9.68323e+08
PC(11:0/18:2)+H_38.32	38.32	PC(11:0/18:2)+H	PC	(11:0/18:2)	(11:0)	(18:2)		688.491	C37 H71 O8 N1 P1	1.58587e+07	8.95611e+06	1.72715e+07	2.05487e+08	1.45172e+06	1.44678e+08	4.56399e+06	2.45137e+06	3.40182e+07	1.51831e+07	1.82843e+07	4.92032e+07	6.79941e+07	5.10058e+07	5.41358e+07	9.53604e+06	6.79943e+06	1.6267e+07	3.46481e+07	4.60183e+07	2.34384e+07	1.93762e+07	2.81886e+07	1.27327e+07
PC(12:0/22:6)+H_39.65	39.65	PC(12:0/22:6)+H	PC	(12:0/22:6)	(12:0)	(22:6)		750.507	C42 H73 O8 N1 P1	2.40895e+08	8.45343e+07	1.38621e+08	8.54957e+07	7.07365e+07	2.65365e+08	1.33054e+08	1.05369e+08	1.28344e+08	1.65093e+08	1.45175e+08	1.77972e+08	9.0078e+07	8.25242e+07	7.60784e+07	3.46639e+07	5.80971e+07	5.46043e+07	1.60497e+08	1.2929e+08	1.65201e+08	9.40488e+07	8.05187e+07	6.34506e+07
PC(14:0/20:5)+H_39.93	39.93	PC(14:0/20:5)+H	PC	(14:0/20:5)	(14:0)	(20:5)		752.522	C42 H75 O8 N1 P1	1.69951e+09	7.10986e+08	1.11025e+09	1.00905e+09	7.46854e+08	1.07248e+09	1.05722e+09	8.37314e+08	1.05856e+09	1.33924e+09	1.13796e+09	1.26594e+09	5.71619e+08	6.14075e+08	5.68595e+08	3.65634e+08	3.1474e+08	2.27511e+08	9.21288e+08	8.0184e+08	9.83465e+08	6.01432e+08	5.69721e+08	4.36269e+08
PC(14:0p/18:1)+H_41.56	41.56	PC(14:0p/18:1)+H	PC	(14:0p/18:1)	(14:0p)	(18:1)		716.559	C40 H79 O7 N1 P1	1.56289e+07	1.67021e+07	9.3118e+07	4.18645e+06	1.6935e+06	1.2673e+07	2.26077e+07	2.97399e+07	3.51485e+07	1.26735e+07	4.87605e+07	9.49694e+06	3.25019e+07	4.30937e+07	4.10073e+07	2.99726e+06	1.80217e+07	2.03972e+07	5.98043e+07	1.73363e+08	3.85739e+07	5.65679e+07	1.11928e+07	5.14078e+07
PC(15:0/16:0)+H_41.88	41.88	PC(15:0/16:0)+H	PC	(15:0/16:0)	(15:0)	(16:0)		720.554	C39 H79 O8 N1 P1	7.92645e+08	5.90977e+08	8.11373e+08	7.03542e+08	6.42558e+08	1.12474e+09	8.71482e+08	7.72196e+08	7.47228e+08	1.00297e+09	1.2478e+09	9.59315e+08	7.82905e+08	8.55997e+08	6.44164e+08	5.77717e+08	1.0059e+09	7.79382e+08	8.34924e+08	872196796	684161204	6.20618e+08	8.27267e+08	5.65185e+08
PC(15:0/18:2)+H_41.16	41.16	PC(15:0/18:2)+H	PC	(15:0/18:2)	(15:0)	(18:2)		744.554	C41 H79 O8 N1 P1	5.69788e+09	4.71312e+09	4.86562e+09	5.8848e+09	5.80553e+09	1.09192e+10	5.19716e+09	4.29032e+09	4.63374e+09	5.42951e+09	6.15649e+09	6.9947e+09	1.66147e+09	1.8718e+09	1.51265e+09	1.47219e+09	2.27691e+09	2.0463e+09	2.67927e+09	2.40889e+09	2.31867e+09	2.32214e+09	2.15659e+09	2.05474e+09
PC(15:0/20:5)+H_40.57	40.57	PC(15:0/20:5)+H	PC	(15:0/20:5)	(15:0)	(20:5)		766.538	C43 H77 O8 N1 P1	1.29728e+10	9.92589e+09	1.17589e+10	1.29718e+10	9.95942e+09	9.09171e+09	1.1665e+10	1.03057e+10	1.1135e+10	1.33077e+10	1.28787e+10	1.21883e+10	5.4877e+09	5.89002e+09	6.35629e+09	6.33594e+09	4.36941e+09	2.77162e+09	8.65063e+09	7.1182e+09	8.35535e+09	6.38243e+09	6.08838e+09	4.75351e+09
PC(15:0/22:5)+H_46.22	46.22	PC(15:0/22:5)+H	PC	(15:0/22:5)	(15:0)	(22:5)		794.569	C45 H81 O8 N1 P1	4.88299e+06	2.42595e+06	9.31363e+06	1.33307e+07	2.50349e+07	3.18285e+07	5.65264e+07	3.15724e+07	5.93528e+07	5.83667e+07	5.60286e+07	9.47761e+07	1.42517e+06	2.74353e+07	1.69798e+06	7.67668e+06	3.48673e+07	1.52039e+07	8.14077e+06	2.57226e+06	7.45934e+06	7.37805e+06	862984	2.37106e+06
PC(15:0/22:6)+H_42.17	42.17	PC(15:0/22:6)+H	PC	(15:0/22:6)	(15:0)	(22:6)		792.554	C45 H79 O8 N1 P1	2.3046e+10	1.88828e+10	2.19142e+10	1.91594e+10	2.17096e+10	24457298611	1.8988e+10	1.89161e+10	1.91379e+10	2.23099e+10	2.02961e+10	2.33175e+10	1.73319e+10	1.45449e+10	1.62518e+10	1.30342e+10	1.46095e+10	1.53186e+10	1.75141e+10	1.87604e+10	2.12782e+10	1.71504e+10	1.35557e+10	1.96171e+10
PC(15:0/22:6)+H_44.72	44.72	PC(15:0/22:6)+H	PC	(15:0/22:6)	(15:0)	(22:6)		792.554	C45 H79 O8 N1 P1	3.54826e+07	1.31757e+07	2.41282e+07	1.54918e+08	1.69029e+08	2.31481e+08	1.81425e+07	1.14564e+07	2.38413e+07	1.43782e+08	5.54083e+06	2.29124e+08	1.09475e+08	1.89068e+08	2.12299e+07	1.20746e+06	3.60278e+06	3.18399e+07	1.2511e+08	1.58446e+08	1.81993e+08	1.52106e+08	1.7166e+07	1.65184e+08
PC(15:0/22:6)+H_60.7	60.7	PC(15:0/22:6)+H	PC	(15:0/22:6)	(15:0)	(22:6)		792.554	C45 H79 O8 N1 P1	1.18138e+07	1.02644e+07	1.47141e+07	7.02896e+06	6.1929e+06	1.43552e+07	1.35677e+07	9.14236e+06	1.46157e+07	2.05325e+07	1.62716e+07	4.59979e+07	1.30383e+07	1.77829e+07	3.39244e+07	4.04553e+07	1.08309e+08	1.01307e+08	1.79571e+07	9.21142e+06	1.43335e+07	1.43091e+07	1.16122e+07	1.33011e+07
PC(16:0/16:0)+Na_40.85	40.85	PC(16:0/16:0)+Na	PC	(16:0/16:0)	(16:0)	(16:0)		756.551	C40 H80 O8 N1 P1 Na1	1.44428e+10	9.44259e+09	9.62408e+09	1.24274e+10	1.04549e+10	2.95577e+10	1.24885e+10	9.71729e+09	1.23328e+10	1.27943e+10	13268785366	1.68405e+10	6.82979e+09	7.84041e+09	5.83151e+09	4.07725e+09	4.34043e+09	5.01942e+09	8.25754e+09	6.07428e+09	7.43244e+09	4.59967e+09	4.96891e+09	6.22194e+09
PC(16:0/18:1)+Na_42.88	42.88	PC(16:0/18:1)+Na	PC	(16:0/18:1)	(16:0)	(18:1)		782.567	C42 H82 O8 N1 P1 Na1	5.20745e+10	4.03255e+10	4.46475e+10	6.03014e+10	5.27922e+10	6.80512e+10	4.84513e+10	4.37553e+10	4.71753e+10	6.01312e+10	5.49589e+10	7.16878e+10	2.74747e+10	3.29393e+10	2.72056e+10	1.8991e+10	2.78139e+10	1.89346e+10	3.49576e+10	3.12169e+10	3.14458e+10	3.37962e+10	2.98984e+10	3.32115e+10
PC(16:0/18:1)+Na_59.44	59.44	PC(16:0/18:1)+Na	PC	(16:0/18:1)	(16:0)	(18:1)		782.567	C42 H82 O8 N1 P1 Na1	4.32222e+07	3.2514e+07	4.45568e+07	1.25916e+06	2.68895e+07	3.663e+07	4.38949e+07	9.08021e+06	6.32945e+07	6.01701e+07	6.05595e+07	4.84213e+08	1.09034e+07	1.48269e+06	1.44761e+08	4.50235e+07	3.41106e+08	2.31328e+08	2.26969e+06	1.47674e+06	1.66488e+07	737462	1.92547e+06	832379
PC(16:0/18:3)+H_40.69	40.69	PC(16:0/18:3)+H	PC	(16:0/18:3)	(16:0)	(18:3)		756.554	C42 H79 O8 N1 P1	1.48723e+10	9.33272e+09	9.93844e+09	1.16637e+10	9.96803e+09	2.88329e+10	1.22591e+10	9.19778e+09	1.19364e+10	1.21114e+10	1.24404e+10	1.59581e+10	6.46077e+09	7.4178e+09	5.50034e+09	3.59242e+09	3.98147e+09	5.49553e+09	9.22423e+09	5.78852e+09	7.49764e+09	4.56535e+09	5.30474e+09	6.57445e+09
PC(16:0/20:3)+H_39.68	39.68	PC(16:0/20:3)+H	PC	(16:0/20:3)	(16:0)	(20:3)		784.585	C44 H83 O8 N1 P1	2.7304e+07	5.25926e+07	3.64753e+07	7.66617e+07	1.43557e+08	8.56013e+07	3.87894e+07	4.77447e+07	2.51966e+07	4.34775e+07	6.22496e+07	1.04606e+08	3.9138e+06	1.03946e+06	1.95821e+06	1.74083e+06	5.19039e+06	4.42286e+06	1.31442e+06	782565	933721	2.36656e+06	1.58446e+06	532088
PC(16:0/20:3)+H_42.59	42.59	PC(16:0/20:3)+H	PC	(16:0/20:3)	(16:0)	(20:3)		784.585	C44 H83 O8 N1 P1	3.46545e+10	3.39507e+10	2.98046e+10	3.71116e+10	3.71759e+10	6.13828e+10	3.20997e+10	2.80298e+10	2.88935e+10	3.40368e+10	3.8825e+10	5.0132e+10	1.70126e+10	2.06421e+10	1.63291e+10	1.67575e+10	2.46245e+10	2.1528e+10	2.28596e+10	1.93596e+10	2.12893e+10	1.762e+10	1.69571e+10	2.42386e+10
PC(16:0/22:1)+Na_45.94	45.94	PC(16:0/22:1)+Na	PC	(16:0/22:1)	(16:0)	(22:1)		838.63	C46 H90 O8 N1 P1 Na1	3.67157e+09	2.67187e+09	3.03519e+09	88171.7	186816	2.90355e+09	2.48377e+09	1.99289e+09	2.70771e+09	3.17917e+09	2.96411e+09	3.60278e+09	1.76883e+09	1.81598e+09	1.48644e+09	1.47143e+09	1.88116e+09	1.04793e+09	1.84561e+09	1.87577e+09	2.051e+09	1.28314e+09	1.58255e+09	2.29767e+09
PC(16:0/22:6)+Na_41.9	41.9	PC(16:0/22:6)+Na	PC	(16:0/22:6)	(16:0)	(22:6)		828.551	C46 H80 O8 N1 P1 Na1	7.97894e+09	9.73779e+09	9.59134e+09	1.11765e+10	1.10888e+10	7.65369e+09	8.96066e+09	1.05137e+10	1.09053e+10	7.14299e+09	8.27694e+09	1.84898e+09	1.50425e+10	1.58445e+10	1.01198e+10	1.0454e+10	1.20669e+09	8.59304e+09	1.25749e+10	1.47305e+10	1.39835e+10	1.07326e+10	1.20066e+10	1.30371e+10
PC(16:0/22:6)+Na_59.7	59.7	PC(16:0/22:6)+Na	PC	(16:0/22:6)	(16:0)	(22:6)		828.551	C46 H80 O8 N1 P1 Na1	6.05532e+06	1.7123e+07	7.68948e+06	172243	200251	434273	2.31287e+06	1.13098e+06	371345	3.19551e+06	9.69862e+06	1.06041e+08	561569	3.35608e+06	4.54002e+07	1.15034e+06	4.59935e+07	2.87645e+07	1.58548e+06	266723	1.49621e+06	161805	216093	222558
PC(16:0p/20:4)+H_42.38	42.38	PC(16:0p/20:4)+H	PC	(16:0p/20:4)	(16:0p)	(20:4)		766.575	C44 H81 O7 N1 P1	1.72942e+09	1.68253e+09	2.0687e+09	1.44368e+09	6.43478e+08	5.14492e+08	1.50198e+09	2.0662e+09	3.00411e+09	1.56369e+09	2.40545e+09	9.57084e+08	9.75448e+08	1.33981e+09	1.04912e+09	1.5991e+09	1.11726e+09	2.54953e+08	1.81298e+09	1.83267e+09	1.23593e+09	1.1931e+09	1.58102e+09	1.17823e+09
PC(16:1/20:5)+Na_40.15	40.15	PC(16:1/20:5)+Na	PC	(16:1/20:5)	(16:1)	(20:5)		800.52	C44 H76 O8 N1 P1 Na1	6.89562e+08	3.74762e+08	5.01918e+08	4.76429e+08	3.79617e+08	4.24208e+08	5.29016e+08	6.10031e+07	6.37238e+08	684095347	5.38768e+08	4.99784e+08	6.24563e+08	4.95005e+08	4.54018e+08	2.09694e+08	238891496	2.21516e+08	6.81255e+08	7.19881e+08	8.81888e+08	5.86129e+08	4.79242e+08	3.31369e+08
PC(17:0/18:1)+Na_43.69	43.69	PC(17:0/18:1)+Na	PC	(17:0/18:1)	(17:0)	(18:1)		796.583	C43 H84 O8 N1 P1 Na1	2.0081e+09	1.63292e+09	2.06548e+09	2.31902e+09	2.40781e+09	1.95516e+09	2.15258e+09	2.09508e+09	1.86473e+09	2.29046e+09	2.42704e+09	2.65088e+09	1.45344e+09	1.95025e+09	1.61137e+09	1.63082e+09	2.13262e+09	1.16732e+09	2.16059e+09	2.10179e+09	2.29844e+09	2.17661e+09	1.95281e+09	2.17705e+09
PC(17:0/20:5)+H_41.96	41.96	PC(17:0/20:5)+H	PC	(17:0/20:5)	(17:0)	(20:5)		794.569	C45 H81 O8 N1 P1	9.13735e+09	7.13856e+09	9.1491e+09	9.0232e+09	8.71071e+09	8.08955e+09	8.00756e+09	7.27742e+09	8.20511e+09	9.36134e+09	8.45427e+09	9.15737e+09	5.54514e+09	5.55944e+09	5.8343e+09	5.43117e+09	5.51983e+09	3.53591e+09	7.16129e+09	6.88806e+09	7.74356e+09	7.07419e+09	6.08618e+09	6.96271e+09
PC(17:0/22:6)+Na_42.37	42.37	PC(17:0/22:6)+Na	PC	(17:0/22:6)	(17:0)	(22:6)		842.567	C47 H82 O8 N1 P1 Na1	3.91744e+08	4.38723e+08	4.88394e+08	2.03248e+08	4.65873e+08	3.43819e+08	3.74739e+08	5.66916e+08	2.95322e+08	4.6814e+08	6.47854e+08	3.09228e+08	7.36992e+08	1.6514e+09	8.00968e+08	4.65908e+08	8.75431e+08	4.88464e+08	3.07418e+08	5.3143e+08	1.05218e+09	4.99181e+08	5.4357e+08	1.20624e+09
PC(17:1/16:0)+H_42.6	42.6	PC(17:1/16:0)+H	PC	(17:1/16:0)	(17:1)	(16:0)		746.569	C41 H81 O8 N1 P1	2.30955e+09	1.58124e+09	1.97005e+09	2.35786e+09	2.13978e+09	5.58451e+09	2.02795e+09	1.8672e+09	2.2328e+09	2.54631e+09	2.6851e+09	3.1521e+09	2.19848e+09	2.41335e+09	2.08671e+09	2.40399e+09	3.936e+09	4.44704e+09	2.84139e+09	2.64509e+09	2.71437e+09	2.70857e+09	2.476e+09	2.56093e+09
PC(17:1/18:2)+H_41.53	41.53	PC(17:1/18:2)+H	PC	(17:1/18:2)	(17:1)	(18:2)		770.569	C43 H81 O8 N1 P1	2.00736e+09	1.60498e+09	1.5381e+09	1.78537e+09	1.81917e+09	4.33624e+09	1.75144e+09	1.48529e+09	1.75009e+09	1.92634e+09	2.52484e+09	2.95065e+09	1.35192e+09	1.28669e+09	1.05583e+09	1.15791e+09	1.50187e+09	1.35534e+09	1.91231e+09	1.28128e+09	1.45983e+09	1.45322e+09	1.1635e+09	1.60419e+09
PC(17:1/22:4)+Na_42.17	42.17	PC(17:1/22:4)+Na	PC	(17:1/22:4)	(17:1)	(22:4)		844.583	C47 H84 O8 N1 P1 Na1	3.30781e+08	3.68755e+08	4.5668e+08	1.23678e+08	4.77534e+08	6.93267e+07	4.7888e+08	3.76099e+08	1.09023e+08	3.84204e+08	3.55971e+08	6.20694e+07	3.1003e+08	8.6113e+08	6.61627e+08	4.44774e+08	1.15936e+09	3.21286e+08	708590054	8.50683e+08	7.35286e+08	2.11968e+08	8.05099e+08	7.44198e+08
PC(18:0/17:0)+H_42.9	42.9	PC(18:0/17:0)+H	PC	(18:0/17:0)	(18:0)	(17:0)		776.616	C43 H87 O8 N1 P1	9.4478e+08	8.02902e+08	7.62375e+08	8.37224e+08	6.84434e+08	1.68236e+09	8.89084e+08	8.1809e+08	1.35498e+09	1.47367e+09	5.74147e+08	1.47769e+09	2.5548e+09	3469815215	8.17957e+08	1.33437e+09	1.7172e+09	2.00929e+09	3.18521e+09	4.96458e+09	3.75624e+09	4.28217e+09	4.43925e+09	3.32914e+09
PC(18:0/18:0)+H_44.5	44.5	PC(18:0/18:0)+H	PC	(18:0/18:0)	(18:0)	(18:0)		790.632	C44 H89 O8 N1 P1	3.52581e+09	1.81943e+09	2.77e+09	2.62328e+09	1.6019e+09	4.19847e+09	2.4594e+09	1.93911e+09	2.59471e+09	3.20116e+09	2.63619e+09	4.19604e+09	3.28769e+09	3.02303e+09	3.29309e+09	3.15479e+09	3.05475e+09	4.37192e+09	3.60573e+09	3.48821e+09	4.21722e+09	3.93894e+09	2.62068e+09	4.72519e+09
PC(18:0/18:1)+Na_44.56	44.56	PC(18:0/18:1)+Na	PC	(18:0/18:1)	(18:0)	(18:1)		810.598	C44 H86 O8 N1 P1 Na1	2.33616e+10	1.94784e+10	2.50384e+10	2.31046e+10	2.38483e+10	1.62438e+10	2.12487e+10	1.80991e+10	2.09578e+10	3.01358e+10	2.36931e+10	3.11821e+10	1.06505e+10	1.16118e+10	9.36318e+09	1.17754e+10	1.62778e+10	1.07748e+10	1.46455e+10	1.36099e+10	1.40212e+10	1.43316e+10	1.21787e+10	1.83443e+10
PC(18:0/20:3)+H_40.16	40.16	PC(18:0/20:3)+H	PC	(18:0/20:3)	(18:0)	(20:3)		812.616	C46 H87 O8 N1 P1	1.38147e+07	4.04849e+07	1.73284e+07	1.87791e+07	5.79517e+07	3.47272e+07	1.55582e+07	3.81862e+07	2.40674e+07	1.44157e+07	3.09214e+07	3.36996e+07	0	0	0	319780	1.07294e+06	2.8683e+06	0	0	0	327694	217141	0
PC(18:0/20:3)+H_43.89	43.89	PC(18:0/20:3)+H	PC	(18:0/20:3)	(18:0)	(20:3)		812.616	C46 H87 O8 N1 P1	1.23135e+10	1.01596e+10	1.02563e+10	9.2949e+09	7.30009e+09	1.40937e+10	9.84442e+09	6.61012e+09	9.03572e+09	1.05646e+10	1.06682e+10	1.3747e+10	5.23571e+09	5.92438e+09	4.87425e+09	5.48293e+09	5.85481e+09	5.70816e+09	6.83632e+09	6.38876e+09	6.86785e+09	5.67834e+09	5.09117e+09	7.49915e+09
PC(18:0/20:5)+Na_42.52	42.52	PC(18:0/20:5)+Na	PC	(18:0/20:5)	(18:0)	(20:5)		830.567	C46 H82 O8 N1 P1 Na1	2.8796e+09	3.5417e+10	3.26893e+10	2.36421e+10	2.41638e+10	2.8621e+10	3.28675e+10	2.88675e+10	3.13352e+10	3.02076e+09	3.09175e+09	3.7111e+10	4.78957e+10	5.13553e+10	5.07104e+10	2.77604e+10	3.0089e+10	1.98698e+10	3.75063e+10	3.5311e+10	4.28272e+10	3.07376e+10	2.86385e+10	3.44966e+10
PC(18:0/22:4)+H_44.41	44.41	PC(18:0/22:4)+H	PC	(18:0/22:4)	(18:0)	(22:4)		838.632	C48 H89 O8 N1 P1	3.61012e+09	2.81053e+09	3.20818e+09	2.46754e+09	2.22252e+09	2.89948e+09	2.62837e+09	1.92621e+09	2.84535e+09	3.0539e+09	2964097583	3.95933e+09	1.76882e+09	1.87375e+09	1.48643e+09	1.43067e+09	1.8973e+09	5.03205e+08	1.64566e+09	1.82789e+09	2.173e+09	1.28331e+09	1.5218e+09	2.3954e+09
PC(18:0/22:5)+Na_43.87	43.87	PC(18:0/22:5)+Na	PC	(18:0/22:5)	(18:0)	(22:5)		858.598	C48 H86 O8 N1 P1 Na1	3.49964e+09	2.88526e+09	3.5137e+09	2.0795e+09	2.99819e+09	2.73765e+09	3.29376e+09	2.76836e+09	3.13735e+09	5.12944e+09	3.92047e+09	2.97244e+09	2.9676e+09	2.84859e+09	3.23146e+09	3.73902e+09	4.3675e+09	3.37672e+09	6.99292e+08	2.38312e+09	2.22336e+09	1.88607e+09	1.93753e+09	2.97801e+09
PC(18:0/22:6)+H_43.31	43.31	PC(18:0/22:6)+H	PC	(18:0/22:6)	(18:0)	(22:6)		834.601	C48 H85 O8 N1 P1	8.82281e+10	7.34242e+10	7.67982e+10	4.476e+10	6.11846e+10	4.58469e+10	7.32151e+10	5.92439e+10	6.82977e+10	8.02196e+10	7.21483e+10	8.48864e+10	5.03982e+10	5.25406e+10	4.47647e+10	5.44228e+10	6.41187e+10	4.41263e+10	4.34255e+10	4.60428e+10	6.00951e+10	4.29763e+10	3.82147e+10	7.56887e+10
PC(18:1)+H_24.07	24.07	PC(18:1)+H	PC	(18:1)	(18:1)			536.335	C26 H51 O8 N1 P1	96598.1	0	110561	18825.3	37026.8	26955.5	87309.9	0	219609	65011.1	62111.7	7487.99	47351.8	29907.9	28401.9	1.69499e+07	1.09443e+07	5.80958e+06	2417.5	0	50479.2	108552	0	55464.1
PC(18:1/13:0)+H_40.84	40.84	PC(18:1/13:0)+H	PC	(18:1/13:0)	(18:1)	(13:0)		718.538	C39 H77 O8 N1 P1	9.86298e+08	5.90282e+08	7.81965e+08	1.08387e+09	7.89662e+08	2.51162e+09	7.97861e+08	7.10544e+08	7.58825e+08	9.84793e+08	1.01417e+09	1.26261e+09	6.4662e+08	6.93707e+08	6.24843e+08	6.45157e+08	8.89656e+08	1.06266e+09	5.56187e+08	5.18287e+08	5.96613e+08	6.14674e+08	5.01175e+08	4.23415e+08
PC(18:1/22:6)+Na_41.99	41.99	PC(18:1/22:6)+Na	PC	(18:1/22:6)	(18:1)	(22:6)		854.567	C48 H82 O8 N1 P1 Na1	9.78962e+08	2.43037e+09	2.90215e+09	9.81411e+08	2.43756e+09	6.43024e+08	1.12089e+09	4.1355e+08	1.02526e+09	2.69123e+09	1.06528e+09	9.91971e+08	1.28543e+09	7.65737e+09	7.84976e+09	1.99364e+09	5.99917e+09	6.91441e+09	5.26975e+09	6.99093e+09	6.4448e+09	5.24719e+09	1.21899e+09	5.79009e+09
PC(18:1p/22:4)+Na_44.58	44.58	PC(18:1p/22:4)+Na	PC	(18:1p/22:4)	(18:1p)	(22:4)		842.603	C48 H86 O7 N1 P1 Na1	3.61895e+08	3.30091e+08	3.79875e+08	1.02053e+08	1.21649e+08	1.73135e+08	3.22345e+08	2.32099e+08	3.7568e+08	1.92347e+08	1.92662e+08	1.07333e+08	2.15773e+08	2.66656e+08	2.44108e+08	1.2493e+08	1.10302e+08	1.04535e+08	2.89199e+08	2.1995e+08	2.23717e+08	1.61173e+08	1.17015e+08	1.53316e+08
PC(18:2/13:0)+H_40.3	40.3	PC(18:2/13:0)+H	PC	(18:2/13:0)	(18:2)	(13:0)		716.522	C39 H75 O8 N1 P1	4.2104e+09	3.00922e+09	3.31592e+09	3.64034e+09	2.41835e+09	5.60385e+09	3.09375e+09	2.46322e+09	2.40388e+09	3.01948e+09	2.80048e+09	3.20873e+09	5.12043e+08	3.79444e+08	5.34877e+08	2.51411e+08	3.72218e+08	3.33875e+08	7.25013e+08	4.88802e+08	4.8833e+08	4.72709e+08	3.73156e+08	2.16764e+08
PC(18:3/20:5)+Na_40.35	40.35	PC(18:3/20:5)+Na	PC	(18:3/20:5)	(18:3)	(20:5)		824.52	C46 H76 O8 N1 P1 Na1	7.08403e+06	1.27469e+08	1.73659e+08	3.0209e+08	3.68223e+06	4.38988e+06	2.20182e+08	4.6673e+06	2.14908e+08	2.309e+08	1.7431e+06	2.69227e+08	2.92208e+08	2.82401e+06	3.02016e+08	4.662e+06	6.79365e+07	6817127	3.53058e+08	2.72597e+08	1.64476e+07	1.86639e+08	1.5695e+08	2.22506e+08
PC(18:3/22:6)+H_41.67	41.67	PC(18:3/22:6)+H	PC	(18:3/22:6)	(18:3)	(22:6)		828.554	C48 H79 O8 N1 P1	4.49486e+09	1.04728e+10	4.87018e+09	1.05284e+10	1.05225e+10	7.99844e+09	1.01017e+10	1.20527e+10	1.07614e+10	9.73708e+09	9.69324e+09	9.77684e+09	1.211e+10	1.31354e+10	1.18601e+10	1.08301e+10	9.45621e+09	9.25689e+09	1.18936e+10	1.40533e+10	1.149e+10	1.22503e+10	1.20352e+10	1.1956e+10
PC(18:4/16:0)+H_40.41	40.41	PC(18:4/16:0)+H	PC	(18:4/16:0)	(18:4)	(16:0)		754.538	C42 H77 O8 N1 P1	6.44717e+09	2.49561e+09	3.19305e+09	2.0697e+09	1.73977e+09	5.32217e+09	3.85752e+09	2.87994e+09	4.02397e+09	3.90829e+09	3.56526e+09	3.92493e+09	2.15438e+09	2.06491e+09	1.47954e+09	9.19138e+08	1.00292e+09	1.36737e+09	3.03146e+09	2.10748e+09	3.24922e+09	1.75142e+09	1.72024e+09	2.01671e+09
PC(18:4/22:4)+H_40.58	40.58	PC(18:4/22:4)+H	PC	(18:4/22:4)	(18:4)	(22:4)		830.569	C48 H81 O8 N1 P1	3.49323e+10	3.48895e+10	3.26893e+10	2.51693e+10	1.68654e+10	2.86456e+10	3.27618e+10	2.88727e+10	3.36745e+10	2.72388e+10	2.62285e+10	3.44124e+10	4.60935e+10	4.98318e+10	4.91132e+10	2.76869e+10	2.89631e+10	1.94804e+10	3.72226e+10	3.48085e+10	4.16938e+10	3.01688e+10	2.82918e+10	3.36476e+10
PC(19:0/22:6)+Na_43.8	43.8	PC(19:0/22:6)+Na	PC	(19:0/22:6)	(19:0)	(22:6)		870.598	C49 H86 O8 N1 P1 Na1	4.51392e+07	1.3912e+07	56643949	5.55821e+06	8.28391e+07	7.12983e+06	2.13146e+08	1.54882e+08	1.97559e+08	1.26854e+07	9.79935e+06	2.65413e+07	8.40125e+07	1.70177e+08	2.08069e+08	1.28228e+07	1.19823e+08	5.47873e+06	6.86484e+06	1.49552e+08	2.63506e+08	2.6012e+08	3.21216e+08	2.65602e+08
PC(19:1/22:6)+H_42.98	42.98	PC(19:1/22:6)+H	PC	(19:1/22:6)	(19:1)	(22:6)		846.601	C49 H85 O8 N1 P1	1.61197e+09	1.24042e+09	1.3454e+09	9.74358e+08	8.7171e+08	1.32754e+09	1.3663e+09	1.12785e+09	1.43498e+09	1.38135e+09	1.36084e+09	1.36711e+09	1.83233e+09	1.57725e+09	1.81798e+09	1.41125e+09	1.15421e+09	1.1575e+09	1.4246e+09	1.46999e+09	2.15513e+09	1.15717e+09	1.22068e+09	1.60342e+09
PC(19:2e)+H_30.48	30.48	PC(19:2e)+H	PC	(19:2e)	(19:2e)			534.355	C27 H53 O7 N1 P1	9.38134e+06	8.35236e+06	1.38488e+07	2.16088e+06	5.4383e+06	5.8971e+06	2.14505e+07	5.41778e+06	1.54204e+07	9.72949e+06	1.53602e+07	2.07228e+07	2.85886e+07	4.30818e+07	5.1432e+07	1.65351e+07	1.13882e+07	8.64631e+06	4.19696e+07	7.5039e+07	3.86457e+07	6.50584e+07	7.61178e+07	8.10762e+07
PC(19:3e)+H_28.78	28.78	PC(19:3e)+H	PC	(19:3e)	(19:3e)			532.34	C27 H51 O7 N1 P1	4.83475e+06	6.65234e+06	4.99017e+06	394090	2.1383e+06	1.76835e+06	1.09467e+07	1.10934e+06	7.35263e+06	7.1624e+06	5.24623e+06	9.41311e+06	1.74223e+07	1.93148e+07	1.41576e+07	1.0052e+07	6.16739e+06	5.70529e+06	2.29307e+07	1.60504e+07	2.16522e+07	2.61252e+07	2.14711e+07	3.63041e+07
PC(19:3e)+H_31.4	31.4	PC(19:3e)+H	PC	(19:3e)	(19:3e)			532.34	C27 H51 O7 N1 P1	1.58937e+08	7.7944e+07	1.00669e+08	2.0547e+08	8.87798e+07	2.47664e+08	2.21884e+08	6.17786e+07	1.14978e+08	3.28378e+08	1.65943e+08	2.98101e+08	3.09843e+07	5.65244e+07	3.68635e+07	1.12369e+08	1.06098e+08	6.20504e+07	3.36281e+07	8.34757e+07	4.89138e+07	7.92942e+07	6.03503e+07	8.38897e+07
PC(20:0)+H_31.41	31.41	PC(20:0)+H	PC	(20:0)	(20:0)			566.382	C28 H57 O8 N1 P1	8.86206e+06	3.33041e+07	2.08075e+07	565102	2.30159e+06	1.35607e+07	1.53014e+06	1.97965e+07	2.25052e+07	624534	8.39029e+06	717748	4.39697e+07	8.97781e+07	4.30315e+07	3.83192e+07	2.99381e+07	1.91124e+07	1.94324e+07	5.27622e+07	2.49317e+07	3.66226e+07	3.19553e+07	1.64254e+07
PC(20:0/20:3)+Na_45.32	45.32	PC(20:0/20:3)+Na	PC	(20:0/20:3)	(20:0)	(20:3)		862.63	C48 H90 O8 N1 P1 Na1	9.03785e+09	5.88113e+09	6.52571e+09	4.24702e+09	3.02231e+09	4.31663e+09	5.84534e+09	4.69021e+09	7.23042e+09	6.45613e+09	6.0994e+09	6.56127e+09	9.40987e+09	7.53401e+09	9.47767e+09	5.10667e+09	6.18001e+09	3.58051e+09	1.14306e+09	6.8476e+09	1.16243e+10	5.32188e+09	5.05091e+09	7.63686e+09
PC(20:0/22:6)+Na_44.2	44.2	PC(20:0/22:6)+Na	PC	(20:0/22:6)	(20:0)	(22:6)		884.614	C50 H88 O8 N1 P1 Na1	6.70376e+08	6.0171e+08	6.67919e+08	5.16876e+08	3.48562e+08	4.11043e+08	5.72165e+08	3.87622e+08	4.44918e+08	4.18333e+08	6.53781e+08	1.19485e+09	9.80044e+08	7.22809e+08	9.74866e+08	8.13527e+08	6.49633e+08	4.10298e+08	6.39294e+08	5.63895e+08	1.02784e+09	3.89749e+08	3.92765e+08	4.62984e+08
PC(20:1/22:6)+Na_43.87	43.87	PC(20:1/22:6)+Na	PC	(20:1/22:6)	(20:1)	(22:6)		882.598	C50 H86 O8 N1 P1 Na1	7.6366e+08	9.84324e+08	8.51541e+08	3.43103e+08	5.90486e+08	9.19759e+08	5.03122e+08	7.01226e+08	1.19685e+09	8.02832e+08	6.48379e+08	1.44405e+09	1.06848e+09	1.13283e+09	1.56016e+09	8.2803e+08	6.85316e+08	6.51773e+08	9.06031e+08	2.65538e+09	1351057354	1.1753e+09	1.56349e+09	3.01961e+09
PC(20:2)+H_28.91	28.91	PC(20:2)+H	PC	(20:2)	(20:2)			562.35	C28 H53 O8 N1 P1	908173	6.68739e+06	1.50819e+06	755920	314555	871978	3.35124e+07	978938	6.89528e+06	5.17679e+07	3.12261e+07	2.51685e+07	2.81373e+07	3.76195e+07	2.53272e+07	1.0141e+08	2.4761e+07	7.3895e+07	2.38124e+07	2.69183e+07	2.40759e+07	3.1362e+07	6.42494e+07	6.84356e+07
PC(20:3)+H_26.7	26.7	PC(20:3)+H	PC	(20:3)	(20:3)			560.335	C28 H51 O8 N1 P1	345364	519849	168249	1.30769e+06	1.62421e+06	2.21793e+06	398268	134634	2.25952e+06	1.98123e+06	1.88608e+06	2.24731e+06	3.20716e+06	2.35342e+06	2.3206e+06	2.65985e+07	9.28318e+06	2.5916e+07	607430	697389	2.44856e+06	2.76085e+06	3.03739e+06	4.09644e+06
PC(20:4/13:0)+H_39.99	39.99	PC(20:4/13:0)+H	PC	(20:4/13:0)	(20:4)	(13:0)		740.522	C41 H75 O8 N1 P1	4.03086e+09	3.09518e+09	3.30064e+09	3.57497e+09	2.18468e+09	2.14911e+09	3.40827e+09	2.84709e+09	3072076761	4.08276e+09	3.6843e+09	3.84546e+09	8.83101e+08	8.51898e+08	1.32882e+09	1.03258e+09	1.09873e+09	2.86907e+08	1.58695e+09	9.17925e+08	1.32709e+09	1.13289e+09	1.14471e+09	4.12513e+08
PC(20:5/13:0)+H_40.11	40.11	PC(20:5/13:0)+H	PC	(20:5/13:0)	(20:5)	(13:0)		738.507	C41 H73 O8 N1 P1	7.59826e+09	4.88235e+09	6.23474e+09	6.8917e+09	3.78717e+09	2.20816e+09	6.45906e+09	5.12723e+09	5.68593e+09	6.87141e+09	6.05267e+09	5.72361e+09	1.69202e+09	2.11366e+09	2.40186e+09	2.64862e+09	1.11625e+09	3.3358e+08	3.66055e+09	2.13545e+09	2.96727e+09	1.94442e+09	1.89052e+09	9.721e+08
PC(20:5/18:2)+Na_40.36	40.36	PC(20:5/18:2)+Na	PC	(20:5/18:2)	(20:5)	(18:2)		826.536	C46 H78 O8 N1 P1 Na1	2.54833e+09	4.2044e+08	2.2661e+09	3.20925e+09	2.03344e+09	1.85984e+09	2.12874e+09	1.94898e+09	2.65798e+09	2.59885e+09	2.26024e+09	1.82821e+09	2.6053e+09	2.84655e+09	3.17717e+09	2.92491e+09	1.91957e+09	1.28441e+09	2.71948e+09	2.97194e+09	3.96299e+09	2.79304e+09	2.33655e+09	3.79886e+09
PC(20:5/22:4)+H_43.4	43.4	PC(20:5/22:4)+H	PC	(20:5/22:4)	(20:5)	(22:4)		856.585	C50 H83 O8 N1 P1	5.97776e+09	6.17241e+09	6.04446e+09	2.7385e+09	4.71218e+09	3.85504e+09	5.96077e+09	5.09063e+09	5.50727e+09	5.49563e+09	5.70433e+09	5.48097e+09	5.4783e+09	5.64022e+09	5.21131e+09	5.46076e+09	5.9524e+09	4.68808e+09	4.50101e+09	4.68459e+09	5.64254e+09	4.01233e+09	3.74029e+09	6.03208e+09
PC(20:5/22:5)+Na_40.69	40.69	PC(20:5/22:5)+Na	PC	(20:5/22:5)	(20:5)	(22:5)		876.551	C50 H80 O8 N1 P1 Na1	3.03801e+08	2.49361e+08	1.56597e+08	3.11024e+08	4.20938e+08	4.54021e+08	3.18575e+08	869408	3.68242e+08	3.6671e+08	2.75303e+08	3.58833e+07	4.31291e+08	3.44639e+08	3.92584e+08	4.50572e+08	3.69144e+08	4.57796e+08	3.66169e+08	5.31088e+08	2.56244e+08	4.0225e+08	3.68654e+08	4.28744e+08
PC(20:5/22:6)+Na_40.32	40.32	PC(20:5/22:6)+Na	PC	(20:5/22:6)	(20:5)	(22:6)		874.536	C50 H78 O8 N1 P1 Na1	3.86616e+08	4.69169e+08	5.5702e+08	4.72343e+08	3.414e+08	4.4468e+08	3.19559e+08	2.61627e+08	5.26202e+08	3.77759e+08	3.98386e+08	4.82088e+08	1.17519e+09	1.30572e+09	1.30486e+09	1.23813e+09	7.3401e+08	1.03368e+09	9.2891e+08	1.01131e+09	1.11713e+09	8.58746e+08	9.18665e+08	1.02802e+09
PC(21:2)+H_30.94	30.94	PC(21:2)+H	PC	(21:2)	(21:2)			576.366	C29 H55 O8 N1 P1	482990	493745	450114	0	267.32	93545.2	1.33671e+06	0	1.11922e+06	6.56349e+06	6.35596e+06	2.66561e+06	1.43222e+07	1.3918e+07	8.01816e+06	8.53976e+07	3.10489e+07	4.89701e+07	4.83295e+06	4.41793e+06	1.25949e+07	1.48302e+07	1.86077e+07	3.16724e+07
PC(21:3e)+H_31.78	31.78	PC(21:3e)+H	PC	(21:3e)	(21:3e)			560.371	C29 H55 O7 N1 P1	1.02252e+06	204289	703585	2.58491e+06	1.18256e+06	2.82022e+06	3.84475e+06	260178	1.09056e+06	6.62592e+06	2.58949e+06	6.85244e+06	1.53663e+06	3.83668e+06	5.13773e+06	268357	235116	97685.9	9.87464e+06	2.14383e+07	6.29117e+06	2.06488e+07	2.16868e+07	2.25297e+07
PC(21:4p)+H_28.81	28.81	PC(21:4p)+H	PC	(21:4p)	(21:4p)			556.34	C29 H51 O7 N1 P1	1.18509e+06	2.02103e+06	672123	229461	153953	156918	2.49328e+07	5.07128e+06	1.80122e+07	1.14068e+07	2.35987e+06	2.42478e+06	2.28906e+06	2.30668e+06	748641	8.36953e+06	2.807e+06	1.19997e+06	2502698	1.66445e+06	4.82236e+06	162457	1.41211e+06	1.63859e+06
PC(22:1/22:6)+Na_45.33	45.33	PC(22:1/22:6)+Na	PC	(22:1/22:6)	(22:1)	(22:6)		910.63	C52 H90 O8 N1 P1 Na1	3.70248e+08	2.23777e+08	2.91948e+08	4.34385e+07	5.83981e+08	9.4849e+08	3.21755e+08	2.35163e+08	3.24753e+08	6.15806e+08	4.60151e+08	3.60224e+08	4.07242e+08	3.45417e+07	3.08468e+08	1.12631e+08	108533246	5.45404e+07	1.82995e+08	1.90824e+08	3.08354e+08	6.85528e+07	5.81359e+07	3.59073e+08
PC(22:2)+H_31.26	31.26	PC(22:2)+H	PC	(22:2)	(22:2)			590.382	C30 H57 O8 N1 P1	4.80591e+07	5.49336e+07	4.07658e+07	1.9893e+06	4.88857e+06	6.71339e+06	1.41921e+08	2.16683e+07	1.05635e+08	2.79853e+08	2.35168e+08	2.2421e+08	2.84904e+08	2.62247e+08	2.74044e+08	4.79257e+08	1.62898e+08	2.35013e+08	2.38915e+08	2.88204e+08	3.15396e+08	4.06684e+08	6.86623e+08	8.08195e+08
PC(22:3)+H_27.97	27.97	PC(22:3)+H	PC	(22:3)	(22:3)			588.366	C30 H55 O8 N1 P1	1.55927e+06	922983	4900.84	1.13424e+06	0	21087.3	1.52906e+06	0	1.73628e+06	1.06509e+07	2.99644e+06	719643	1.34427e+07	4.92668e+06	6.22722e+06	6.95552e+07	25256714	3.17301e+07	1.64318e+06	7.75234e+06	5.22463e+06	6.07332e+06	1.00456e+07	2.37776e+06
PC(22:3/22:6)+H_44.41	44.41	PC(22:3/22:6)+H	PC	(22:3/22:6)	(22:3)	(22:6)		884.616	C52 H87 O8 N1 P1	7.57472e+08	6.01875e+08	6.80333e+08	3.45052e+08	3.687e+08	4.25447e+08	6.08179e+08	4.60868e+08	6.94509e+08	5.86608e+08	6.32246e+08	5.93846e+08	1.0038e+09	6.48543e+08	9.91985e+08	6.19122e+08	8.57033e+08	4.51721e+08	6.35574e+08	5.70765e+08	1.01476e+09	4.29542e+08	3.92626e+08	5.67278e+08
PC(22:4/20:4)+H_42.58	42.58	PC(22:4/20:4)+H	PC	(22:4/20:4)	(22:4)	(20:4)		858.601	C50 H85 O8 N1 P1	3.51412e+09	3.28812e+09	3.51518e+09	2.16285e+09	3.01076e+09	3.3077e+09	3.50371e+09	2.78084e+09	3.13869e+09	3.03102e+09	3.37795e+09	3.70746e+09	2.96609e+09	2.86076e+09	3.22288e+09	3.72954e+09	4.3494e+09	3.36031e+09	2.66974e+09	2.76374e+09	3.39802e+09	1.88337e+09	1.93566e+09	2.97929e+09
PC(22:5/18:2)+H_59.42	59.42	PC(22:5/18:2)+H	PC	(22:5/18:2)	(22:5)	(18:2)		832.585	C48 H83 O8 N1 P1	5.86962e+07	5.3878e+07	5.66878e+07	1.72641e+06	4.73244e+06	1.88431e+07	5.42998e+07	4.61822e+07	5.55806e+07	5.29585e+07	5.04336e+07	2.45158e+08	5.79437e+07	8.57345e+07	2.25312e+08	1.11265e+08	3.78211e+08	3.9403e+08	7.34589e+06	1.18328e+06	6.3749e+07	2.36643e+07	2.8888e+06	2.83262e+07
PC(22:6/13:0)+H_40.34	40.34	PC(22:6/13:0)+H	PC	(22:6/13:0)	(22:6)	(13:0)		764.522	C43 H75 O8 N1 P1	2.99223e+10	2.06202e+10	2.57346e+10	2.78459e+10	2.38521e+10	3.54113e+10	2.14471e+10	2.19304e+10	2.00379e+10	2.66067e+10	2.17002e+10	2.62918e+10	1.92635e+10	1.52616e+10	1.54745e+10	1.81964e+10	1.3748e+10	1.08878e+10	2.33997e+10	2.22842e+10	2.69327e+10	1.95886e+10	1.54057e+10	1.37699e+10
PC(22:6/14:1)+H_39.77	39.77	PC(22:6/14:1)+H	PC	(22:6/14:1)	(22:6)	(14:1)		776.522	C44 H75 O8 N1 P1	7.2229e+08	3.07137e+08	3.80114e+08	2.02623e+08	1.24873e+08	3.86878e+08	5.10143e+08	3.61971e+08	4.93569e+08	4.86325e+08	3.71729e+08	3.56118e+08	3.59523e+08	2.90214e+08	236290357	1.72009e+08	1.60742e+08	1.85018e+08	5.1932e+08	4.26691e+08	5.41507e+08	3.23908e+08	2.24774e+08	3.47368e+08
PC(22:6/14:2)+H_39.29	39.29	PC(22:6/14:2)+H	PC	(22:6/14:2)	(22:6)	(14:2)		774.507	C44 H73 O8 N1 P1	1.44641e+08	2.87266e+07	1.04336e+08	2.52717e+07	3.37312e+07	6.27735e+07	90006967	8.66619e+07	1.02389e+08	1.1253e+08	1.01389e+08	8.74729e+07	9.26128e+07	9.44385e+07	8.38951e+07	3.55171e+07	3.07228e+07	2.13437e+07	1.11775e+08	1.01355e+08	1.24296e+08	7.26944e+07	7.00499e+07	5.39363e+07
PC(22:6/22:6)+Na_40.55	40.55	PC(22:6/22:6)+Na	PC	(22:6/22:6)	(22:6)	(22:6)		900.551	C52 H80 O8 N1 P1 Na1	8.75282e+08	1.76015e+08	7.22676e+08	8.44769e+08	3.74775e+08	1.04986e+09	7.68272e+08	4.60255e+08	3.56697e+08	7.67089e+08	6.3721e+08	8.72964e+08	1.01573e+09	8.5378e+08	5.99566e+08	4.9665e+08	6.14936e+08	1.26136e+09	4.47163e+08	5.86069e+08	9.45988e+08	3.95077e+08	5.45446e+08	5.50022e+08
PC(24:0/18:2)+H_47.89	47.89	PC(24:0/18:2)+H	PC	(24:0/18:2)	(24:0)	(18:2)		870.695	C50 H97 O8 N1 P1	3.90946e+08	2.3282e+08	2.79573e+08	4.14598e+07	7.42453e+06	4.47417e+07	1.88364e+08	1.59264e+08	2.5214e+08	2.02916e+08	2.24292e+08	2.51849e+08	1.37603e+08	9.53179e+07	1.54433e+08	4.04653e+07	8.42757e+07	5.69181e+07	129397649	1.78408e+08	2.39069e+08	9.8221e+07	8.83403e+07	7.51162e+07
PC(24:1/20:5)+H_46.29	46.29	PC(24:1/20:5)+H	PC	(24:1/20:5)	(24:1)	(20:5)		890.663	C52 H93 O8 N1 P1	2.42925e+09	1.28591e+09	1.4312e+09	7.57632e+08	4.9004e+08	5.35698e+08	1.24305e+09	1.06051e+09	1.44802e+09	1.28778e+09	1.11893e+09	1.48598e+09	1.18443e+09	8.56533e+08	1.01245e+09	3.26377e+08	4.05277e+08	1.6226e+08	7.03418e+08	7.80843e+08	1.47561e+09	4.99758e+08	4.35218e+08	6.79768e+08
PC(24:1/22:6)+Na_46.89	46.89	PC(24:1/22:6)+Na	PC	(24:1/22:6)	(24:1)	(22:6)		938.661	C54 H94 O8 N1 P1 Na1	7.11643e+07	7.21516e+07	5.58366e+07	120963	498987	96508.7	2.30371e+07	5.13088e+07	5.14193e+07	5.22499e+07	4.43929e+07	3.77102e+06	3.9303e+07	1.15036e+07	3.59296e+07	899300	6.20972e+06	1.51493e+06	2.7398e+06	1.00942e+06	5.42194e+07	153728	162942	453811
PC(24:2/18:2)+H_46.25	46.25	PC(24:2/18:2)+H	PC	(24:2/18:2)	(24:2)	(18:2)		866.663	C50 H93 O8 N1 P1	4.40358e+08	3.24261e+08	3.31994e+08	1.94897e+08	1.38007e+08	2.85857e+08	2.74665e+08	2.06481e+08	2.85403e+08	3.17673e+08	3.27663e+08	4.24162e+08	1.82924e+08	1.67087e+08	1.69931e+08	8.77019e+07	1.92935e+08	7.55893e+07	1.80999e+08	1.9948e+08	2.26658e+08	1.30522e+08	1.31124e+08	1.58531e+08
PC(24:2/22:6)+H_45.95	45.95	PC(24:2/22:6)+H	PC	(24:2/22:6)	(24:2)	(22:6)		914.663	C54 H93 O8 N1 P1	1.23657e+08	8.05391e+07	7.27943e+07	5.62399e+07	5.95388e+07	9.82693e+07	8.28074e+07	7.06034e+07	9.66831e+07	9.32283e+07	9.40772e+07	1.59005e+08	8.53307e+07	4.35628e+07	6.72891e+07	4.49446e+07	1.01058e+08	3.72528e+07	4.46773e+07	3.22291e+07	1.00789e+08	2.04429e+07	2.80582e+06	2.64214e+07
PC(24:4p)+H_32.03	32.03	PC(24:4p)+H	PC	(24:4p)	(24:4p)			598.387	C32 H57 O7 N1 P1	8.49116e+06	2.92432e+06	3.44877e+06	6.18245e+06	1.37473e+07	4.02217e+07	7.8715e+06	2.73092e+06	5.76825e+06	1.98142e+07	3.10239e+07	3.27011e+07	3.8025e+06	996409	1.96763e+06	3.39706e+07	5.18027e+07	1.63747e+07	177305	1.54675e+06	1.67277e+06	688213	1.06581e+06	1.01895e+07
PC(24:5)+H_31.47	31.47	PC(24:5)+H	PC	(24:5)	(24:5)			612.366	C32 H55 O8 N1 P1	1.25284e+07	8.78485e+06	4.97881e+06	1.32023e+06	494978	1.60953e+06	3.70804e+07	1.73641e+06	2.32978e+07	1.03473e+08	6.80374e+07	6.54948e+07	6.14123e+07	7.30323e+07	5.68828e+07	1.04192e+08	3.2221e+07	4.42795e+07	5.22003e+07	8.52671e+07	7.09173e+07	1.10555e+08	1.66587e+08	2.03154e+08
PC(27:0/18:2)+H_47.63	47.63	PC(27:0/18:2)+H	PC	(27:0/18:2)	(27:0)	(18:2)		912.742	C53 H103 O8 N1 P1	3.27705e+07	7.7592e+06	5.98484e+06	1.72929e+08	1.59002e+08	9.98025e+07	1.01743e+07	1.31964e+07	1.68909e+07	3.75281e+07	1.48365e+07	5.6639e+07	3.77193e+07	1.14683e+08	788124	6.85778e+06	3.24019e+07	3.13853e+07	5.67858e+07	1.41865e+08	6.37929e+07	2.57677e+08	2.0745e+08	1.17998e+08
PC(27:1/16:0)+H_47.89	47.89	PC(27:1/16:0)+H	PC	(27:1/16:0)	(27:1)	(16:0)		886.726	C51 H101 O8 N1 P1	1.75502e+07	486745	4.08048e+06	8.95807e+07	6.11249e+07	5.9907e+07	708257	2.14973e+07	3.29889e+06	8.97882e+06	1.32541e+06	1.07568e+07	4.17109e+07	7.94071e+07	4.51675e+06	3.17136e+06	4.14823e+07	2.15539e+07	2.51271e+07	5.71062e+07	2.26285e+07	8.16153e+07	8.47429e+07	9.96435e+07
PC(28:6)+Li_31.81	31.81	PC(28:6)+Li	PC	(28:6)	(28:6)			672.421	C36 H60 O8 N1 P1 Li1	4.92684e+07	4.10588e+07	2.68068e+07	1.74616e+07	1.32841e+07	5.67622e+07	1.61358e+07	3.0495e+07	1.93162e+07	1.08162e+07	2.51475e+07	2.17162e+07	3.32681e+07	5.88588e+07	4.36114e+07	1.95946e+08	1.37053e+08	1.58815e+08	1.16241e+07	1.98684e+07	1.55731e+07	2.96639e+07	2.59581e+07	1.69458e+07
PC(29:1)+H_39.86	39.86	PC(29:1)+H	PC	(29:1)	(29:1)			690.507	C37 H73 O8 N1 P1	1.01085e+08	6.84617e+07	1.10546e+08	3.23035e+08	1.17409e+08	5.29781e+08	9.89738e+07	6.72151e+07	7.5046e+07	1.18957e+08	9.36558e+07	1.6321e+08	2.32851e+06	5.26202e+06	3.3676e+07	5757884	3.45357e+07	1.03533e+07	4.35692e+07	6.05354e+06	3.69409e+07	6.95451e+06	8.69033e+06	2.85194e+07
PC(30:0)+H_40.5	40.5	PC(30:0)+H	PC	(30:0)	(30:0)			706.538	C38 H77 O8 N1 P1	1.97172e+09	1.14632e+09	1.61237e+09	1.14815e+09	7.75054e+08	1.59733e+09	1.65301e+09	1.51532e+09	1.42217e+09	1.90841e+09	2.51527e+09	1.73732e+09	1.10008e+09	1.25151e+09	8.66902e+08	6.82789e+08	9.58797e+08	7.77833e+08	1.52382e+09	1.72225e+09	1.28624e+09	1.05602e+09	1.29715e+09	8.78819e+08
PC(31:5)+H_37.8	37.8	PC(31:5)+H	PC	(31:5)	(31:5)			710.476	C39 H69 O8 N1 P1	4.61768e+06	1.27558e+06	3.97085e+06	1.37696e+07	161432	9.74277e+06	1.29158e+06	1.38157e+06	3.58865e+06	2.45277e+06	5.18462e+06	3.6691e+06	8.94725e+07	5.7334e+07	5.70045e+07	2.65608e+07	5.25822e+06	3.51032e+06	4.31226e+07	7.20345e+07	4.42871e+07	4.94166e+07	5.41523e+07	3.1259e+07
PC(31:9)+Li_33.07	33.07	PC(31:9)+Li	PC	(31:9)	(31:9)			708.421	C39 H60 O8 N1 P1 Li1	669598	3.48572e+06	644119	47461.8	0	412400	1.36615e+06	0	0	754662	0	769131	0	605303	1.2386e+06	4.2104e+07	3.30178e+07	2.12142e+07	70139.4	0	0	1.58926e+06	1.39498e+06	10523.6
PC(32:0)+H_32.62	32.62	PC(32:0)+H	PC	(32:0)	(32:0)			734.569	C40 H81 O8 N1 P1	0	0	0	0	0	0	0	0	50228.8	0	0	0	1.20606e+07	6.70611e+06	19434347	0	0	63212.4	6.24058e+07	5.08994e+06	4.12854e+07	1.03589e+07	2.09826e+06	2.29267e+07
PC(32:0)+H_41.49	41.49	PC(32:0)+H	PC	(16:0/16:0)	(16:0)	(16:0)		734.569	C40 H81 O8 N1 P1	3.20521e+09	2.73971e+09	3.82967e+09	5.12417e+09	3.14985e+09	4.00805e+09	3.52515e+09	3.41252e+09	2.77896e+09	3.78379e+09	4.76231e+09	3.92402e+09	4208580489	4.12988e+09	1.20736e+10	7.18407e+09	5.38576e+09	4.72339e+09	5.74322e+09	2.76292e+09	1.90954e+09	1.92096e+09	2.86552e+09	2.04436e+09
PC(32:0e)+H_43.67	43.67	PC(32:0e)+H	PC	(32:0e)	(32:0e)			720.59	C40 H83 O7 N1 P1	1.1507e+09	1.04147e+09	1.84772e+09	7.91405e+08	585552800	677040559	1.29762e+09	1.05484e+09	1.0718e+09	9.59148e+08	9.20563e+08	9.23836e+08	248839300	2.51688e+08	3.21522e+08	2.63451e+08	4.17745e+08	1.88579e+08	3.83479e+08	3.64785e+08	3.1344e+08	2.75055e+08	3.3704e+08	2.45796e+08
PC(32:1)+H_40.99	40.99	PC(32:1)+H	PC	(32:1)	(32:1)			732.554	C40 H79 O8 N1 P1	5.00881e+09	2.76948e+09	3.62772e+09	4.52175e+09	3.83121e+09	1.32203e+10	4.65896e+09	4.14027e+09	4.72182e+09	5.06105e+09	5.71946e+09	5.78038e+09	3.6906e+09	4.04609e+09	3.22197e+09	4.17254e+09	6.48622e+09	8.71808e+09	5.60991e+09	4.96298e+09	4.81466e+09	4303064782	4.06238e+09	4.03187e+09
PC(32:2)+H_40.06	40.06	PC(32:2)+H	PC	(32:2)	(32:2)			730.538	C40 H77 O8 N1 P1	2.77415e+09	8.9373e+08	1.33563e+09	1.34784e+09	1.15374e+09	4.16129e+09	1.82089e+09	1.52733e+09	1.7896e+09	2086717289	2.43525e+09	2.48229e+09	8.59042e+08	8.65571e+08	6.26709e+08	4.4498e+08	8.97337e+08	9.14964e+08	1.48963e+09	1.42746e+09	1.42083e+09	1.03472e+09	9.91848e+08	8.97421e+08
PC(32:3)+H_40.27	40.27	PC(32:3)+H	PC	(32:3)	(32:3)			728.522	C40 H75 O8 N1 P1	7.40079e+08	1.59282e+08	2.58016e+08	2.50849e+08	1.88329e+08	8.0596e+08	3.90353e+08	2.81971e+08	3.79475e+08	4.79906e+08	4.67284e+08	5.60656e+08	1.92743e+08	1.73562e+08	1.23595e+08	8.22157e+07	1.56023e+08	1.6734e+08	3.32408e+08	3.22682e+08	3.73007e+08	2.28685e+08	2.32652e+08	1.78292e+08
PC(32:4)+H_39.29	39.29	PC(32:4)+H	PC	(32:4)	(32:4)			726.507	C40 H73 O8 N1 P1	2.98172e+08	5.5447e+07	1.22845e+08	8.49535e+07	5.05584e+07	2.54086e+08	1.21991e+08	9.40449e+07	1.27531e+08	1.76874e+08	1.50999e+08	1.86619e+08	5.78341e+07	4.80351e+07	3.66688e+07	1.94462e+07	2.14572e+07	4.77213e+07	9.94794e+07	8.47939e+07	1.31221e+08	6.8708e+07	6.61948e+07	4.72998e+07
PC(33:0)+H_42.78	42.78	PC(33:0)+H	PC	(33:0)	(33:0)			748.585	C41 H83 O8 N1 P1	1.18953e+09	9.86974e+08	9.25108e+08	1.05697e+08	8.8787e+08	4.42324e+07	1.1202e+08	1.02437e+09	1.13325e+09	1.22039e+09	1.01033e+09	1.33696e+09	1.19167e+09	1.49508e+09	1.27552e+09	1.19865e+09	1.13269e+09	1.50226e+09	1.18994e+09	1.35284e+09	1.18054e+09	1.05581e+09	1.32987e+09	1.14705e+09
PC(33:0p)+H_43.05	43.05	PC(33:0p)+H	PC	(33:0p)	(33:0p)			732.59	C41 H83 O7 N1 P1	1.84244e+08	9.61959e+07	2.0541e+08	1.49616e+07	3.25046e+07	6.93172e+07	1.48905e+08	1.324e+08	1.7267e+08	1.69312e+08	1.52584e+08	1.7784e+08	1.83815e+08	1.96701e+08	2.82387e+08	5.47102e+06	4.12858e+07	2.58577e+07	3.26644e+08	4.90457e+08	3.63207e+08	4.44698e+08	4.6594e+08	3.43735e+08
PC(33:1p)+H_42.21	42.21	PC(33:1p)+H	PC	(33:1p)	(33:1p)			730.575	C41 H81 O7 N1 P1	3.28751e+07	4.54084e+07	4.77506e+07	948237	1.0873e+06	3.42017e+07	3.28309e+07	2.92996e+07	9.94217e+06	3.28555e+07	4.14283e+06	3.27642e+07	7.7509e+07	1.62954e+07	5.73745e+07	3.41546e+06	6.49173e+06	5.27798e+06	4.35087e+07	2.52337e+08	9.939e+07	1.70529e+08	1.34351e+08	1.39193e+07
PC(33:3)+H_40.76	40.76	PC(33:3)+H	PC	(33:3)	(33:3)			742.538	C41 H77 O8 N1 P1	1.82971e+09	1.3737e+09	1.44931e+09	1.60439e+09	1.18584e+09	3.30589e+09	1.48659e+09	1.08583e+09	1.24376e+09	1.51374e+09	1.58806e+09	2.00079e+09	4.32251e+08	4.86956e+08	4.20759e+08	3.48652e+08	6.26598e+08	4.98405e+08	6.44098e+08	5.37842e+08	5.98374e+08	5.10829e+08	4.32776e+08	4.7065e+08
PC(33:6)+H_38.52	38.52	PC(33:6)+H	PC	(33:6)	(33:6)			736.491	C41 H71 O8 N1 P1	1.18531e+08	6.96764e+07	8.7594e+07	7.22e+07	3.07828e+07	9.51852e+07	6.4068e+07	5.07068e+07	8.31887e+07	7.85011e+07	8.68766e+07	7.53837e+07	3.00677e+08	1.80927e+08	2.03482e+08	1.0123e+08	5.29953e+07	8.48655e+07	1.47527e+08	2.32777e+08	1.76207e+08	1.39376e+08	1.45046e+08	1.3911e+08
PC(33:7)+H_36.48	36.48	PC(33:7)+H	PC	(33:7)	(33:7)			734.476	C41 H69 O8 N1 P1	915650	1.1693e+06	372856	0	0	0	227173	263690	649086	247183	1.80291e+06	137810	5.54889e+07	1.50475e+07	3.31125e+07	1.25363e+07	2.96676e+06	1.30899e+07	5.93757e+06	3.56435e+07	2.36624e+07	1.81351e+07	7.38986e+06	1.03897e+07
PC(34:0)+H_43.15	43.15	PC(34:0)+H	PC	(34:0)	(34:0)			762.601	C42 H85 O8 N1 P1	7.09841e+09	4.83187e+09	6.70369e+09	8.14244e+09	6.3239e+09	1.16934e+10	6.13212e+09	5.69053e+09	5.89661e+09	8.03306e+09	7.35299e+09	1.01531e+10	8.32323e+09	1.02406e+10	7.87627e+09	1.14429e+10	1.15065e+10	1.46418e+10	6.73883e+09	7.01125e+09	6.83393e+09	8.02322e+09	6.62655e+09	8.19907e+09
PC(34:0e)+H_44.2	44.2	PC(34:0e)+H	PC	(34:0e)	(34:0e)			748.621	C42 H87 O7 N1 P1	1.89534e+08	1.49552e+08	2.68517e+08	1.24269e+08	8.20306e+07	1.51084e+08	1.50453e+08	1.30157e+08	1.83522e+08	1.79328e+08	1.5415e+08	1.5077e+08	1.107e+08	1.6635e+08	1.52915e+08	7.90786e+07	9.00748e+07	7.2492e+07	1.90386e+08	3.08881e+08	3.58221e+08	3.83774e+08	3.01472e+08	3.16626e+08
PC(34:1)+H_42.88	42.88	PC(34:1)+H	PC	(16:0/18:1)	(16:0)	(18:1)		760.585	C42 H83 O8 N1 P1	5.29056e+10	3.98883e+10	4.65616e+10	6.29369e+10	5.27661e+10	1.13173e+11	4.70971e+10	4.60588e+10	5.97769e+10	6.03828e+10	5.60069e+10	8.65532e+10	8.8567e+10	1.09085e+11	8.75557e+10	1.29592e+11	138211436514	1.96425e+11	8.5344e+10	8.59239e+10	7.72734e+10	1.0099e+11	7.68783e+10	9.43749e+10
PC(34:1e)+H_43.99	43.99	PC(34:1e)+H	PC	(34:1e)	(34:1e)			746.606	C42 H85 O7 N1 P1	2.0182e+09	1.67332e+09	2.48105e+09	1.65589e+09	9.12092e+08	2.00261e+09	1.66379e+09	1.5726e+09	2.30417e+09	1.95176e+09	1.85454e+09	1.81394e+09	1.73057e+09	2.61763e+09	1.94986e+09	1.09027e+09	1.08587e+09	1.34545e+09	2.17671e+09	3.69627e+09	2.12118e+09	2.98202e+09	3.31362e+09	1.91002e+09
PC(34:2)+H_37.16	37.16	PC(34:2)+H	PC	(34:2)	(34:2)			758.569	C42 H81 O8 N1 P1	4.08445e+07	3.76821e+07	40618612	5.78834e+07	5.51795e+07	6.97156e+07	7.95459e+07	7.2891e+07	2.13321e+07	5.15064e+07	6.40765e+07	1.02873e+08	2.86871e+07	1.76513e+06	1.68276e+06	4.14558e+06	8.09127e+06	3.17845e+06	1.69064e+06	4.3241e+06	3.52065e+06	3.00359e+06	2.01226e+06	111503
PC(34:2)+H_41.97	41.97	PC(34:2)+H	PC	(34:2)	(34:2)			758.569	C42 H81 O8 N1 P1	1.20361e+11	1.09447e+11	1.06459e+11	1.21253e+11	1.27094e+11	1.8401e+11	114552482481	9.82819e+10	1.053e+11	1.18505e+11	1.25129e+11	1.41394e+11	4.87047e+10	5.98425e+10	4.80822e+10	2.70254e+10	5.12241e+10	3.24191e+10	6.10628e+10	5.26865e+10	4.99777e+10	4.6733e+10	4.37067e+10	4.72638e+10
PC(34:2e)+H_43.25	43.25	PC(34:2e)+H	PC	(34:2e)	(34:2e)			744.59	C42 H83 O7 N1 P1	1.52558e+09	1.27065e+09	1.89814e+09	1.52271e+09	9.13602e+08	1.67543e+09	1.38942e+09	1.2862e+09	1.8196e+09	1.64182e+09	1.57129e+09	1.54203e+09	1.09222e+09	1.83853e+09	1.07823e+09	8.70554e+08	1.30967e+09	1.11409e+09	1.4285e+09	1.97988e+09	1.58886e+09	1.68176e+09	1.70498e+09	1.24965e+09
PC(34:2p)+H_42.62	42.62	PC(34:2p)+H	PC	(34:2p)	(34:2p)			742.575	C42 H81 O7 N1 P1	1.19325e+08	5.31536e+07	2.40999e+08	5.89053e+07	5.58395e+07	9.64259e+07	1.08582e+08	7.79663e+07	1.86957e+08	1.88097e+08	1.12715e+08	1.01255e+08	5.53141e+07	5.53499e+07	7.79402e+07	5.44945e+07	1.66326e+08	1.35228e+07	1.4581e+08	1.01767e+08	8.58567e+07	7.54684e+07	1.5853e+08	1.1794e+08
PC(34:6e)+H_40.15	40.15	PC(34:6e)+H	PC	(34:6e)	(34:6e)			736.528	C42 H75 O7 N1 P1	3.62857e+08	2.06453e+08	3.43342e+08	8.89704e+07	4.22396e+07	5.28296e+06	3.4974e+08	2.46282e+08	2.82478e+08	3.11111e+08	2.60037e+08	2.4561e+08	5.78954e+07	5.39938e+07	4.7887e+07	9.96607e+06	1.65701e+07	2.44658e+06	1.2854e+08	1.01803e+08	5.32014e+07	7.95537e+07	7.24398e+07	6.94147e+07
PC(35:1)+H_43.69	43.69	PC(35:1)+H	PC	(17:0/18:1)	(17:0)	(18:1)		774.601	C43 H85 O8 N1 P1	3.80274e+09	2757489884	3.60726e+09	3.45881e+09	3.22094e+09	8.78187e+09	2.68833e+09	2.41202e+09	3898215975	4.03497e+09	3.30714e+09	5.55516e+09	4.94203e+09	6.53594e+09	5.74972e+09	6.31345e+09	8.99241e+09	1.14847e+10	5.03596e+09	4.88638e+09	6.00211e+09	6.72839e+09	4.84519e+09	6.91745e+09
PC(35:1p)+H_43.26	43.26	PC(35:1p)+H	PC	(35:1p)	(35:1p)			758.606	C43 H85 O7 N1 P1	2.50533e+06	1.30705e+07	9.47754e+06	8.88572e+06	2.9382e+07	1.45257e+08	1.34927e+08	3.21155e+07	2.20106e+08	2.52163e+08	1.52182e+08	1.62859e+07	2.25061e+08	3.15794e+08	2.8034e+08	6.64231e+07	1.00591e+08	9.85967e+07	3.83465e+08	5.85053e+08	5.23438e+08	4.85783e+08	5.38965e+08	5.39372e+07
PC(35:2)+H_42.72	42.72	PC(35:2)+H	PC	(35:2)	(35:2)			772.585	C43 H83 O8 N1 P1	4.9407e+09	3.77397e+09	5.27173e+09	4742108126	5.97506e+09	1.16229e+10	4.55774e+09	3.14901e+09	4.40516e+09	5.40951e+09	5.1718e+09	5.66846e+09	2.64404e+09	2.85535e+09	1.71928e+09	2.08633e+09	4.07725e+09	3.47056e+09	3.63978e+09	2.68546e+09	2.91302e+09	3.10656e+09	2.62044e+09	3.44425e+09
PC(36:1)+H_44.56	44.56	PC(36:1)+H	PC	(18:0/18:1)	(18:0)	(18:1)		788.616	C44 H87 O8 N1 P1	3.0438e+10	1.81279e+10	2.37657e+10	2.55225e+10	2.00863e+10	3.92325e+10	2.15573e+10	1.86741e+10	2.49393e+10	3.07088e+10	2.50945e+10	3.85272e+10	2.45759e+10	2.76208e+10	2.09436e+10	2.91232e+10	4.06575e+10	4.55924e+10	2.67729e+10	2.87592e+10	3.05237e+10	3.18454e+10	2.56854e+10	4.23135e+10
PC(36:1e)+H_45.74	45.74	PC(36:1e)+H	PC	(36:1e)	(36:1e)			774.637	C44 H89 O7 N1 P1	2.04477e+08	1.0327e+08	2.47382e+08	2.75555e+08	9.68957e+07	4.71995e+08	7.35602e+07	8.4384e+07	1.95798e+08	1.02032e+08	7.15719e+07	8.28933e+07	1.26362e+08	1.59159e+08	1.23759e+08	1.11533e+08	1.29207e+08	1.70198e+08	1.1642e+08	1.82338e+08	2.03369e+08	1.32329e+08	7.89639e+07	5.08201e+07
PC(36:2)+H_43.61	43.61	PC(36:2)+H	PC	(36:2)	(36:2)			786.601	C44 H85 O8 N1 P1	5.51959e+10	3.97824e+10	4.37048e+10	5.51035e+10	5.4663e+10	7.89727e+10	4.38005e+10	3.20722e+10	4.41709e+10	5.79699e+10	5.08135e+10	6.76485e+10	2.33399e+10	2.67987e+10	1.82462e+10	3.03058e+10	3.90736e+10	3.30886e+10	2.86999e+10	2.57443e+10	2.72378e+10	2.38295e+10	2.13574e+10	3.62235e+10
PC(36:2e)+H_44.44	44.44	PC(36:2e)+H	PC	(36:2e)	(36:2e)			772.621	C44 H87 O7 N1 P1	6.09272e+08	3.91097e+08	5.22635e+08	4.73227e+08	3.30837e+08	7.8239e+08	4.33281e+08	3.46201e+08	6.03119e+08	5.12101e+08	3.75231e+08	5.47867e+08	3.62438e+08	4.27759e+08	3.17931e+08	3.2756e+08	3.74504e+08	4.33266e+08	4.15361e+08	6.08687e+08	5.33163e+08	4.95421e+08	4.66221e+08	3.6175e+08
PC(36:2p)+H_43.49	43.49	PC(36:2p)+H	PC	(36:2p)	(36:2p)			770.606	C44 H85 O7 N1 P1	5.46208e+08	3.72202e+08	6.28873e+08	6.45549e+08	4.44299e+08	7.69912e+08	4.22801e+08	429374907	5.48579e+08	4.93424e+08	5.00719e+08	5.27789e+08	2.18089e+08	2.59237e+08	1.74969e+08	3.16512e+08	3.86097e+08	3.63873e+08	2.87539e+08	2.66742e+08	2.64999e+08	2.35664e+08	2.5132e+08	2.20113e+08
PC(36:4)+H_41.29	41.29	PC(36:4)+H	PC	(36:4)	(36:4)			782.569	C44 H81 O8 N1 P1	4.89543e+10	3.83858e+10	4.19299e+10	5.73639e+10	5.16061e+10	6.97939e+10	4.65947e+10	4.17218e+10	4.62374e+10	5.71003e+10	5.34642e+10	6.77112e+10	2.78845e+10	3.24257e+10	2.76707e+10	1.8992e+10	2.80312e+10	1.89356e+10	3.49585e+10	3.12179e+10	3.14467e+10	3.37971e+10	2.98993e+10	3.35496e+10
PC(36:4e)+H_43.13	43.13	PC(36:4e)+H	PC	(36:4e)	(36:4e)			768.59	C44 H83 O7 N1 P1	1.00884e+09	1.00431e+09	1.57639e+09	1.00039e+09	5.34489e+08	5.74686e+08	1.17605e+09	1.28312e+09	1.83557e+09	1.36063e+09	1.48253e+09	1.17859e+09	6.64544e+08	1.0163e+09	7.02952e+08	7.12776e+08	7.73799e+08	3.80707e+08	1.07732e+09	1.34537e+09	9.76112e+08	1.01911e+09	1010668272	7.31597e+08
PC(36:5p)+H_41.27	41.27	PC(36:5p)+H	PC	(36:5p)	(36:5p)			764.559	C44 H79 O7 N1 P1	1.19672e+09	1.1247e+09	1.62248e+09	1.11039e+09	5.7488e+08	6.48514e+08	1.30433e+09	1.08818e+09	1.52221e+09	1.12219e+09	1.1578e+09	9.6701e+08	6.69861e+08	8.89716e+08	7.51561e+08	5.97918e+08	5.48217e+08	1.56914e+08	9.89574e+08	9.32341e+08	7.43705e+08	8.11962e+08	7.37644e+08	7.94984e+08
PC(36:6)+H_40.15	40.15	PC(36:6)+H	PC	(16:1/20:5)	(16:1)	(20:5)		778.538	C44 H77 O8 N1 P1	8.74276e+09	4.4589e+09	6.35672e+09	3.9251e+09	4.57799e+09	7.47333e+09	5.89461e+09	5.09594e+09	6.04891e+09	6.42425e+09	5.47811e+09	5.7316e+09	4.62312e+09	4.4775e+09	4.55857e+09	2.81723e+09	2.5218e+09	2.57166e+09	5.93706e+09	4.99972e+09	6.25791e+09	2.92358e+09	3.39663e+09	3.99354e+09
PC(37:1)+H_45.25	45.25	PC(37:1)+H	PC	(37:1)	(37:1)			802.632	C45 H89 O8 N1 P1	1.70766e+09	9.76522e+08	1.32907e+09	9.54979e+08	6.15953e+08	1.76029e+09	1.13901e+09	1.01368e+09	1.52586e+09	2.00817e+09	1.46147e+09	2.02689e+09	2.31738e+09	2.64901e+09	2.33187e+09	1.35834e+09	1.72521e+09	2.03262e+09	3.16249e+09	4.67959e+09	3.67504e+09	4.10618e+09	4.079e+09	3.78413e+09
PC(37:2)+H_44.38	44.38	PC(37:2)+H	PC	(37:2)	(37:2)			800.616	C45 H87 O8 N1 P1	2.81729e+09	1.89054e+09	2.19912e+09	1.82817e+09	1.50705e+09	3.40799e+09	1.9538e+09	1.39878e+09	1.99608e+09	2.53765e+09	2.35424e+09	3.04762e+09	1.24327e+09	1.55456e+09	1.16039e+09	1.07924e+09	1.36722e+09	1.39694e+09	1.77317e+09	1.89108e+09	1.8026e+09	1.66499e+09	1.60917e+09	1.86835e+09
PC(37:3)+H_43.25	43.25	PC(37:3)+H	PC	(37:3)	(37:3)			798.601	C45 H85 O8 N1 P1	1.20992e+09	1.25692e+09	1.21532e+09	8.91004e+08	1.0215e+09	1.13106e+09	1.15814e+09	7.97583e+08	1.06049e+09	1.24838e+09	1.25003e+09	1.45803e+09	8.34563e+08	1.03728e+09	8.0195e+08	6.10395e+08	8.42771e+08	5.95375e+08	1.04646e+09	1.1111e+09	1.16445e+09	1.05238e+09	1.00781e+09	1.12145e+09
PC(37:4)+H_42.83	42.83	PC(37:4)+H	PC	(37:4)	(37:4)			796.585	C45 H83 O8 N1 P1	2.53046e+09	2.08877e+09	2.77476e+09	2.35725e+09	2.42511e+09	2.44512e+09	2.37134e+09	2.02699e+09	2.48576e+09	3.05063e+09	2.71206e+09	3.15821e+09	1.75635e+09	1.944e+09	1.99621e+09	1.65402e+09	2.1095e+09	1.57067e+09	2.29998e+09	2.09479e+09	2.33569e+09	2.43568e+09	2100277277	2.26783e+09
PC(38:1)+H_45.94	45.94	PC(38:1)+H	PC	(16:0/22:1)	(16:0)	(22:1)		816.648	C46 H91 O8 N1 P1	5.61649e+09	2.60736e+09	3.98388e+09	2.78525e+09	1.11738e+09	3.11521e+09	2.77968e+09	2.54102e+09	3.5191e+09	4.43411e+09	3.41055e+09	5.25084e+09	5.31394e+09	5.11644e+09	4.74592e+09	2.74381e+09	3.1838e+09	2.90425e+09	5.53262e+09	6.54388e+09	7.04415e+09	4.34371e+08	5.1983e+09	6.55083e+09
PC(38:2)+H_44.86	44.86	PC(38:2)+H	PC	(38:2)	(38:2)			814.632	C46 H89 O8 N1 P1	7.90332e+09	4.73431e+09	5.42579e+09	5.41354e+09	3.34473e+09	8.92544e+09	5.0854e+09	3.82957e+09	5.6843e+09	6.60071e+09	5.95758e+09	8.70438e+09	4.94614e+09	5.59385e+09	4.26779e+09	4.85881e+09	5.26621e+09	6.11103e+09	6.20842e+09	6.59258e+09	7.23575e+09	5.7727e+09	5.67142e+09	8.22938e+09
PC(38:4)+H_43.43	43.43	PC(38:4)+H	PC	(38:4)	(38:4)			810.601	C46 H85 O8 N1 P1	2.27422e+10	1.82996e+10	2.21834e+10	2.16446e+10	2.24617e+10	2.07773e+10	1.99954e+10	1.6822e+10	1.97879e+10	2.74745e+10	2.30867e+10	3.12278e+10	1.06504e+10	1.16114e+10	9.36305e+09	1.17753e+10	1.62776e+10	1.07747e+10	1.46454e+10	1.2879e+10	1.39664e+10	13958089361	1.20641e+10	1.62947e+10
PC(38:4e)+H_44.19	44.19	PC(38:4e)+H	PC	(38:4e)	(38:4e)			796.621	C46 H87 O7 N1 P1	2.0328e+09	1.13298e+09	1.18356e+09	2.51165e+09	1.2549e+09	3.70288e+09	9.92219e+08	1.04875e+09	1.44612e+09	1.20587e+09	1.41464e+09	1.82522e+09	5.95398e+08	7.31379e+08	4.12815e+08	4.01294e+08	4.82476e+08	2.38027e+08	5.3588e+08	6.32131e+08	5.70424e+08	4.44091e+08	5.7707e+08	5.10738e+08
PC(38:4p)+H_43.42	43.42	PC(38:4p)+H	PC	(38:4p)	(38:4p)			794.606	C46 H85 O7 N1 P1	7.0072e+09	4.83847e+09	5.77812e+09	7.98644e+09	4.43461e+09	8.24926e+09	4.51704e+09	4.58586e+09	6.06336e+09	4.45474e+09	4.91029e+09	5.20413e+09	2.86551e+09	3.89245e+09	2.90476e+09	1.91083e+09	1.75565e+09	8.62092e+08	3.70413e+09	4.81238e+09	3.45797e+09	3.55278e+09	3.49917e+09	4.13742e+09
PC(38:5)+H_42.52	42.52	PC(38:5)+H	PC	(18:0/20:5)	(18:0)	(20:5)		808.585	C46 H83 O8 N1 P1	8.21925e+10	7.53491e+10	7.58869e+10	7.74872e+10	8.35585e+10	5.73649e+10	7.8152e+10	7.18299e+10	7.52305e+10	8.81707e+10	7.8066e+10	8.31889e+10	5.06339e+10	5.31004e+10	5.02578e+10	6.0498e+10	5.46265e+10	3.31126e+10	5.76627e+10	5.46989e+10	6.44344e+10	5.62269e+10	4.99582e+10	6.01622e+10
PC(38:6)+H_36.26	36.26	PC(38:6)+H	PC	(38:6)	(38:6)			806.569	C46 H81 O8 N1 P1	1.09479e+06	7.69662e+07	5.62595e+07	5.67263e+07	1.26084e+08	1.13587e+08	4.53183e+07	2.15777e+07	5.70002e+07	1.2056e+08	3.98908e+07	6.44566e+07	3.4598e+07	4.89829e+07	5.21581e+07	7.75373e+07	6.91803e+07	1.51616e+07	3.12796e+07	9.20004e+07	4.74133e+07	4.33641e+07	7.40954e+06	5.13198e+07
PC(38:6)+H_41.9	41.9	PC(38:6)+H	PC	(16:0/22:6)	(16:0)	(22:6)		806.569	C46 H81 O8 N1 P1	3.1082e+11	3.0009e+11	3.03773e+11	2.4236e+11	2.92903e+11	2.19553e+11	2.82619e+11	2.98133e+11	2.79384e+11	3.05024e+11	2.74755e+11	2.77263e+11	2.36302e+11	2.35884e+11	2.51136e+11	2.42541e+11	2.29173e+11	2.03883e+11	2.64536e+11	2.48739e+11	2.9444e+11	2.61201e+11	2.29816e+11	2.44852e+11
PC(38:6e)+H_43.04	43.04	PC(38:6e)+H	PC	(38:6e)	(38:6e)			792.59	C46 H83 O7 N1 P1	1.88765e+10	1.93789e+10	1.93311e+10	1.46858e+10	1.06338e+10	1.58494e+10	1.82105e+10	1.59715e+10	2.23353e+10	1.56039e+10	1.4438e+10	1.19849e+10	1.32992e+10	1.98312e+10	1.686e+10	5.721e+09	5.82182e+09	3.55378e+09	22964725006	3.00211e+10	2.37414e+10	2.08595e+10	2.26864e+10	2.37232e+10
PC(38:6p)+H_42.4	42.4	PC(38:6p)+H	PC	(38:6p)	(38:6p)			790.575	C46 H81 O7 N1 P1	2.92667e+09	1.81925e+09	4.49537e+09	4.43904e+09	3.56426e+09	3492205999	4.27435e+09	3.50339e+09	5.00501e+09	3.9292e+09	3.80068e+09	2.27584e+09	3.16134e+09	5.12482e+09	3.32108e+09	1.11704e+09	1.77164e+09	1.36456e+09	4.99952e+09	6.45686e+09	3.94963e+09	5.46027e+09	5.37708e+09	7.43494e+09
PC(38:7)+H_40.62	40.62	PC(38:7)+H	PC	(20:5/18:2)	(20:5)	(18:2)		804.554	C46 H79 O8 N1 P1	3.03158e+10	2.05614e+10	2.55421e+10	2.97681e+10	2.23122e+10	2.03864e+10	2.51785e+10	2.06607e+10	2.45153e+10	2.63988e+10	2.26042e+10	3.03474e+10	2.17096e+10	2.49362e+10	2.23653e+10	1.60471e+10	1.45267e+10	9.47821e+09	2.78188e+10	2.15779e+10	2.49782e+10	2.0326e+10	1.75841e+10	2.178e+10
PC(38:7p)+H_40.81	40.81	PC(38:7p)+H	PC	(38:7p)	(38:7p)			788.559	C46 H79 O7 N1 P1	1.35149e+08	1.42767e+08	1.935e+08	2.75476e+08	1.46321e+08	192938829	1.97622e+08	1.5784e+08	2.5846e+08	1.85531e+08	2.24184e+08	1.12792e+08	2.25102e+08	2.43432e+08	1.44702e+08	5.78891e+07	4.03791e+07	870361	3.393e+08	4.03068e+08	1.94326e+08	3.00591e+08	2.95777e+08	4.48179e+08
PC(38:8)+H_40.34	40.34	PC(38:8)+H	PC	(18:3/20:5)	(18:3)	(20:5)		802.538	C46 H77 O8 N1 P1	6.08951e+09	4.50068e+09	5.16419e+09	8.93386e+09	6.55759e+09	3.5008e+09	5.80552e+09	5.90227e+09	6.1974e+09	6.74777e+09	5.9842e+09	7.13163e+09	4.65241e+09	5.54642e+09	4.258e+09	4.2924e+09	3.0594e+09	1.18374e+09	6.28115e+09	5.82797e+09	4.9818e+09	5.58518e+09	5.38392e+09	5.24047e+09
PC(38:9)+H_39.6	39.6	PC(38:9)+H	PC	(38:9)	(38:9)			800.522	C46 H75 O8 N1 P1	7.21398e+08	3.77951e+08	5.25626e+08	4.77898e+08	3.75372e+08	4.72462e+08	5.43661e+08	4.96257e+08	6.37765e+08	5.94228e+08	4.99647e+08	5.12641e+08	6.30925e+08	5.48746e+08	5.26452e+08	2.70475e+08	2.29814e+08	2.19563e+08	7.82161e+08	7.16213e+08	8.84826e+08	5.85548e+08	5.05621e+08	6.149e+08
PC(39:1)+H_46.58	46.58	PC(39:1)+H	PC	(39:1)	(39:1)			830.663	C47 H93 O8 N1 P1	2.87904e+08	1.39421e+08	2.00573e+08	8.23598e+07	3.81166e+07	1.42484e+08	1.4584e+08	1.27787e+08	1.77283e+08	2.35379e+08	2.04629e+08	2.57189e+08	3.24904e+08	3.10773e+08	3.00183e+08	1.06545e+08	1.43766e+08	1.14723e+08	2.90622e+08	3.75317e+08	3.82869e+08	3.01714e+08	3.18588e+08	2.9076e+08
PC(39:2)+H_45.9	45.9	PC(39:2)+H	PC	(39:2)	(39:2)			828.648	C47 H91 O8 N1 P1	4.73883e+08	2.49846e+08	2.95637e+08	1.75892e+08	1.11662e+08	3.63609e+08	2.70918e+08	1.74693e+08	2.80942e+08	3.2931e+08	3.02443e+08	4.09005e+08	2.32653e+08	2.21867e+08	1.77437e+08	1.13036e+08	1.39918e+08	1.24464e+08	2.37473e+08	2.67093e+08	2.96127e+08	192305688	1.89162e+08	2.5469e+08
PC(39:3)+H_44.37	44.37	PC(39:3)+H	PC	(39:3)	(39:3)			826.632	C47 H89 O8 N1 P1	5.89738e+08	3.68374e+08	4.08982e+08	5.41707e+08	3.52334e+08	8.8029e+08	3.52133e+08	3.02988e+08	4.09085e+08	4.27864e+08	4.51675e+08	6.52234e+08	5.97804e+08	5.71701e+08	5.47936e+08	1.11629e+08	1.3992e+08	1.16757e+08	4.49778e+08	4.68987e+08	4.2589e+08	3.55083e+08	5.16668e+08	4.27406e+08
PC(39:4)+H_42.97	42.97	PC(39:4)+H	PC	(39:4)	(39:4)			824.616	C47 H87 O8 N1 P1	1.95724e+09	1.32592e+09	1.60537e+09	1.80838e+09	1.55475e+09	2.60972e+09	1.44955e+09	1.30406e+09	1.69323e+09	1.79883e+09	1.68946e+09	2.03097e+09	2.08109e+09	2.18423e+09	2.1609e+09	6.54765e+08	835396113	6.14717e+08	2.51167e+09	2.83586e+09	2.21433e+09	2.24108e+09	2.67606e+09	2.45985e+09
PC(39:5)+H_42.54	42.54	PC(39:5)+H	PC	(17:1/22:4)	(17:1)	(22:4)		822.601	C47 H85 O8 N1 P1	6.52537e+09	5.56783e+09	6.69447e+09	5.16461e+09	5.644e+09	7.5601e+09	5.97914e+09	4.97535e+09	6.68513e+09	6.61821e+09	5.94599e+09	6.21945e+09	8.24969e+09	9.40655e+09	9.80681e+09	4.16073e+09	4.81871e+09	3.69871e+09	1.24188e+10	1.34669e+10	1.16644e+10	1.09337e+10	1.21453e+10	1.23272e+10
PC(39:6)+H_42.77	42.77	PC(39:6)+H	PC	(17:0/22:6)	(17:0)	(22:6)		820.585	C47 H83 O8 N1 P1	1.49978e+10	1.4331e+10	1.74009e+10	9.57989e+09	1.39086e+10	1.50334e+10	1.39372e+10	1.18732e+10	1.49372e+10	1.50575e+10	1.29736e+10	1.32693e+10	1.68671e+10	1.76523e+10	2.02917e+10	1.26238e+10	1.52264e+10	1.2045e+10	2.05951e+10	2.09728e+10	2.52765e+10	1.99336e+10	1.79065e+10	2.14007e+10
PC(39:7)+H_41.87	41.87	PC(39:7)+H	PC	(39:7)	(39:7)			818.569	C47 H81 O8 N1 P1	3.16956e+09	2.79549e+09	3.12024e+09	1.78543e+09	1.90351e+09	2.44535e+09	2.6968e+09	2.60939e+09	2.78992e+09	2.46289e+09	2.65425e+09	2.45647e+09	4.53748e+09	4.5485e+09	4.56433e+09	3.31333e+09	2.88156e+09	3.29023e+09	4.2718e+09	3.8671e+09	4.45444e+09	3.04812e+09	2.84452e+09	3.27832e+09
PC(40:1)+H_47.79	47.79	PC(40:1)+H	PC	(40:1)	(40:1)			844.679	C48 H95 O8 N1 P1	8.15443e+08	3.90254e+08	5.88136e+08	1.99831e+08	4.21883e+07	1.90431e+08	4.15174e+08	3.59054e+08	4.45901e+08	5.36389e+08	5.08864e+08	6.08703e+08	6.21315e+08	5.13364e+08	6.00705e+08	2.16181e+08	3.04741e+08	1.84357e+08	6.5718e+08	817288376	8.90038e+08	4.86945e+08	5.81133e+08	5.42229e+08
PC(40:10)+H_39.87	39.87	PC(40:10)+H	PC	(20:5/20:5)	(20:5)	(20:5)		826.538	C48 H77 O8 N1 P1	2.54599e+09	1.86954e+09	2.2676e+09	3.21019e+09	2.0785e+09	1.85969e+09	2.39903e+09	1.99257e+09	2.65765e+09	2.59508e+09	2.25487e+09	2.47145e+09	3.53958e+09	3.94004e+09	3.24962e+09	2.94928e+09	1.92562e+09	1.31558e+09	4.01968e+09	3.71221e+09	4.0816e+09	3.2629e+09	3.03798e+09	3.87394e+09
PC(40:2)+H_46.63	46.63	PC(40:2)+H	PC	(40:2)	(40:2)			842.663	C48 H93 O8 N1 P1	1.95273e+09	8.46291e+08	1.11207e+09	8.32888e+08	3.27774e+08	1.05481e+09	9.24286e+08	7.78601e+08	1.09713e+09	1.20302e+09	1.0556e+09	1.72716e+09	1161232034	1.06959e+09	1.0008e+09	4.38931e+08	4.62182e+08	3.49955e+08	1.28357e+09	1.45353e+09	1.71526e+09	1.01287e+09	1.04726e+09	1.36646e+09
PC(40:3)+H_45.32	45.32	PC(40:3)+H	PC	(20:0/20:3)	(20:0)	(20:3)		840.648	C48 H91 O8 N1 P1	3.36053e+09	1.73557e+09	1.90111e+09	1.83687e+09	9.00598e+08	2.24025e+09	1.87721e+09	1.48303e+09	1.96283e+09	2.13047e+09	2.06539e+09	3.23358e+09	1.31633e+09	1.3079e+09	1.17434e+09	4.47141e+08	4.94909e+08	2.59833e+08	1.54875e+09	1.75514e+09	1.58798e+09	1.11405e+09	1.31854e+09	1.37036e+09
PC(40:5)+H_43.87	43.87	PC(40:5)+H	PC	(18:0/22:5)	(18:0)	(22:5)		836.616	C48 H87 O8 N1 P1	2.18387e+10	1.30774e+10	1.76907e+10	1.2467e+10	1.55298e+10	1.37142e+10	1.37443e+10	1.2273e+10	1.49165e+10	1.77825e+10	1.5939e+10	1.98223e+10	9.74877e+09	1.03694e+10	8.73524e+09	1.17015e+10	1.25346e+10	5.808e+09	1.07689e+10	1.19778e+10	1.37812e+10	1.07677e+10	9.97271e+09	1.79715e+10
PC(40:5e)+H_44.89	44.89	PC(40:5e)+H	PC	(40:5e)	(40:5e)			822.637	C48 H89 O7 N1 P1	1.69286e+09	9.07251e+08	1.07145e+09	1.46941e+09	7.92924e+08	1.83614e+09	7.99173e+08	7.07235e+08	1.07265e+09	8.62531e+08	7.92558e+08	1.17921e+09	4.81283e+08	6.24752e+08	4.19541e+08	3.21869e+08	3.37447e+08	1.82885e+08	4.79591e+08	5.64313e+08	5.03064e+08	4.08925e+08	4.16653e+08	5.79769e+08
PC(40:6)+H_43.63	43.63	PC(40:6)+H	PC	(40:6)	(40:6)			834.601	C48 H85 O8 N1 P1	8.82912e+10	7.35115e+10	7.69045e+10	4.47607e+10	6.11909e+10	4.58495e+10	7.34243e+10	5.95469e+10	6.86018e+10	8.0264e+10	7.24363e+10	8.52288e+10	5.04231e+10	5.28668e+10	4.51325e+10	5.47266e+10	6.47003e+10	4.45498e+10	4.34348e+10	4.60545e+10	6.01234e+10	4.29839e+10	3.82195e+10	7.57024e+10
PC(40:6p)+H_43.45	43.45	PC(40:6p)+H	PC	(40:6p)	(40:6p)			818.606	C48 H85 O7 N1 P1	3.88928e+09	3.18243e+09	4.24604e+09	4.43724e+09	3.42197e+09	4.07117e+09	5.00524e+09	3.95312e+09	7.23546e+09	4.40021e+09	3441632789	3.94937e+09	2.1993e+09	2.95968e+09	2.1492e+09	2.02442e+09	1.60926e+09	7.56849e+08	3.84459e+09	4.67965e+09	3.04319e+09	3.65738e+09	3.26109e+09	5.0915e+09
PC(40:7)+H_42.4	42.4	PC(40:7)+H	PC	(18:1/22:6)	(18:1)	(22:6)		832.585	C48 H83 O8 N1 P1	5.4139e+10	5.08262e+10	4.95756e+10	3.95541e+10	4.29037e+10	3.30111e+10	4.77654e+10	4.63926e+10	4.48795e+10	4.45337e+10	4.52131e+10	4.66497e+10	6.31022e+10	5.92963e+10	6.22351e+10	7.55726e+10	4.91582e+10	6.43505e+10	4.20794e+10	4.07225e+10	5.79702e+10	3.4385e+10	3.35811e+10	4.88233e+10
PC(40:8)+H_53.16	53.16	PC(40:8)+H	PC	(40:8)	(40:8)			830.569	C48 H81 O8 N1 P1	7.6302e+06	2.81161e+07	3.23427e+07	0	0	291862	5.30171e+07	6.95823e+07	8.02034e+07	3.34395e+06	4.67759e+07	2.57901e+07	4.11509e+07	1.77079e+08	3.87762e+08	1.16613e+08	1.86553e+08	1.801e+08	8.01958e+06	4.492e+06	1.08373e+07	2.4166e+06	2.04068e+06	622675
PC(40:8p)+H_43.18	43.18	PC(40:8p)+H	PC	(40:8p)	(40:8p)			814.575	C48 H81 O7 N1 P1	4.53964e+08	7.83987e+08	5.81028e+08	2.57584e+08	1.202e+08	2.34157e+08	6.05319e+08	6.67696e+08	8.88872e+08	2.63243e+08	3.1265e+08	1.84371e+08	5.32441e+08	938618520	7.03256e+08	1.05656e+08	7.08994e+07	1.86657e+07	9.83931e+08	1.54867e+09	8.39186e+08	9.35854e+08	9.68856e+08	6.2853e+08
PC(41:2)+H_47.81	47.81	PC(41:2)+H	PC	(41:2)	(41:2)			856.679	C49 H95 O8 N1 P1	1.19857e+08	7.35748e+07	8.04677e+07	1.30193e+07	3.60794e+06	1.04013e+07	6.54135e+07	5.74527e+07	7.49721e+07	7.90305e+07	8.73603e+07	8.01875e+07	4.90048e+07	2.71617e+07	5.54229e+07	2.78366e+07	4.82403e+07	3.03354e+07	5.22132e+07	4.52483e+07	7.14961e+07	2.00156e+07	1.13575e+07	5.06005e+06
PC(41:3)+H_46.35	46.35	PC(41:3)+H	PC	(41:3)	(41:3)			854.663	C49 H93 O8 N1 P1	1.19004e+08	7.71722e+07	7.73714e+07	3.44704e+07	4.01065e+07	1.07069e+08	7.63704e+07	5.35175e+07	7.6348e+07	8.90633e+07	8.75211e+07	1.47645e+08	4.8637e+07	3.64655e+07	4.16124e+07	1.24923e+07	3.88868e+07	1.74976e+07	5.7496e+07	5.35853e+07	4.32644e+07	2.1902e+07	1.62018e+07	1.46989e+07
PC(41:5)+H_43.96	43.96	PC(41:5)+H	PC	(41:5)	(41:5)			850.632	C49 H89 O8 N1 P1	8.94463e+08	6.86046e+08	6.67376e+08	5.68941e+08	5.93593e+08	6.92986e+08	6.24214e+08	5.68155e+08	7.96841e+08	8.81209e+08	7.95634e+08	1.09177e+09	8.32975e+08	8.87892e+08	8.87614e+08	3.29524e+08	4.3233e+08	2.68049e+08	1.47005e+09	1.29894e+09	1.17261e+09	1.0781e+09	1.34325e+09	1.2024e+09
PC(41:6)+H_44.47	44.47	PC(41:6)+H	PC	(19:0/22:6)	(19:0)	(22:6)		848.616	C49 H87 O8 N1 P1	3.35707e+09	2.44402e+09	2.65548e+09	1.39759e+09	1.47986e+09	1.92213e+09	2.71777e+09	2.11807e+09	3.01555e+09	3.16287e+09	2.75444e+09	3.01584e+09	2.62209e+09	2.77371e+09	2.61458e+09	1563944029	1.91304e+09	1.27015e+09	3.58368e+09	4.35447e+09	4.11759e+09	3.47042e+09	3.57353e+09	3.99579e+09
PC(42:0e)+H_47.22	47.22	PC(42:0e)+H	PC	(42:0e)	(42:0e)			860.747	C50 H103 O7 N1 P1	3.79735e+07	2.49693e+07	3.13581e+07	4.91107e+08	2.54784e+08	2.41124e+08	1.16437e+07	6.9496e+07	2.97222e+07	2.70897e+07	2.28835e+08	7.3814e+07	2.48497e+08	1.65514e+08	6.33259e+07	9.92646e+06	570628	104741	7.37333e+07	4.79745e+07	7.28988e+07	7.2234e+07	1.8986e+08	2.82972e+08
PC(42:10)+H_40.96	40.96	PC(42:10)+H	PC	(20:5/22:5)	(20:5)	(22:5)		854.569	C50 H81 O8 N1 P1	3.97216e+09	3.85149e+09	3.95016e+09	4220217396	3.50669e+09	4.39062e+09	3.83274e+09	3.92169e+09	4.35578e+09	3.77494e+09	4.01214e+09	4.07132e+09	8.65429e+09	9.53249e+09	9.67212e+09	9.48481e+09	6.18441e+09	7.14346e+09	6.32889e+09	7.23926e+09	7.87388e+09	5.64186e+09	5.55187e+09	7.07678e+09
PC(42:11)+H_40.32	40.32	PC(42:11)+H	PC	(20:5/22:6)	(20:5)	(22:6)		852.554	C50 H79 O8 N1 P1	4.7177e+09	4.5407e+09	5.08858e+09	5.36615e+09	3.61604e+09	5.64126e+09	4.71063e+09	3.89442e+09	5.87873e+09	4.96453e+09	4.36678e+09	4.61009e+09	1.38976e+10	1.56851e+10	1.63124e+10	1.45191e+10	9.0896e+09	1.08155e+10	1.20862e+10	1.27565e+10	1.54358e+10	1.02368e+10	1.06393e+10	1.11199e+10
PC(42:11)+H_47.81	47.81	PC(42:11)+H	PC	(42:11)	(42:11)			852.554	C50 H79 O8 N1 P1	433182	808541	651585	0	98384.7	74462.2	2.72568e+06	1.2674e+06	2.11633e+06	432950	905202	462809	2.20601e+07	9.65574e+06	7.35996e+07	4.39776e+07	2.99959e+07	4.60914e+07	8.88809e+06	260636	1.1868e+07	626069	601535	0
PC(42:3)+H_47.14	47.14	PC(42:3)+H	PC	(42:3)	(42:3)			868.679	C50 H95 O8 N1 P1	8.16202e+08	5.27901e+08	5.11763e+08	2.53352e+08	1.28812e+08	3.79632e+08	4.07986e+08	3.59013e+08	4.79219e+08	5.02885e+08	4.74422e+08	6.49447e+08	2.13807e+08	243115090	2.0485e+08	5.76091e+07	1.25827e+08	4.53804e+07	3.04744e+08	3.59479e+08	3.13621e+08	2.17609e+08	2.09343e+08	1.8142e+08
PC(42:3p)+H_43.49	43.49	PC(42:3p)+H	PC	(42:3p)	(42:3p)			852.684	C50 H95 O7 N1 P1	4.21973e+06	7.47163e+07	882211	1.97818e+06	632789	3.24786e+06	428638	2.84365e+06	8.98436e+06	684919	2.55502e+06	4.14695e+06	3.50909e+06	4.36747e+06	4.78315e+06	5.42854e+06	1.4843e+07	2.21679e+06	4.14911e+06	6.20574e+06	6.15659e+07	6.74731e+06	4.03471e+07	3.74136e+06
PC(42:5)+H_45.79	45.79	PC(42:5)+H	PC	(42:5)	(42:5)			864.648	C50 H91 O8 N1 P1	2.35217e+09	1.40645e+09	1.70294e+09	1.1382e+09	7.94339e+08	1.30017e+09	1.37108e+09	1.09612e+09	1.6395e+09	1.68958e+09	1.50765e+09	1.86752e+09	1.44521e+09	1.23713e+09	1.46191e+09	8.97855e+08	1.33169e+09	6.47494e+08	1.25683e+09	1.40799e+09	2.12834e+09	1.14562e+09	1.06814e+09	1.59404e+09
PC(42:6)+H_44.81	44.81	PC(42:6)+H	PC	(20:0/22:6)	(20:0)	(22:6)		862.632	C50 H89 O8 N1 P1	9.07211e+09	5.87839e+09	6.6591e+09	4.25438e+09	2.99673e+09	4.33831e+09	5.78498e+09	4.58461e+09	7.32942e+09	6.31099e+09	5.73478e+09	6.54717e+09	9.25269e+09	7.36715e+09	9.4987e+09	4.86972e+09	6.26578e+09	3.78253e+09	6.47159e+09	6.86073e+09	1.2159e+10	5.62535e+09	5.32738e+09	7.65558e+09
PC(42:6e)+H_44.66	44.66	PC(42:6e)+H	PC	(42:6e)	(42:6e)			848.653	C50 H91 O7 N1 P1	1.44505e+08	1.57185e+08	1.95559e+08	9.49739e+07	1.7445e+08	2.03335e+08	1.74066e+08	6.08038e+07	1.57641e+08	4.39843e+07	5.00277e+07	4.0499e+07	1.35802e+08	1.94067e+08	2.02425e+08	2.09951e+07	6.43546e+06	3.87316e+07	1.72086e+08	2.88143e+08	2.17647e+07	2.0538e+08	177115036	2.08906e+08
PC(42:6p)+H_44.74	44.74	PC(42:6p)+H	PC	(42:6p)	(42:6p)			846.637	C50 H89 O7 N1 P1	3.9997e+08	2.63116e+08	3.85388e+08	3.08374e+08	1.48649e+08	2.74646e+08	3.46654e+08	262416336	5.6136e+08	4.53238e+08	2.81925e+08	3.8403e+08	3.69224e+08	5.15283e+08	4.31811e+08	1.46491e+08	8.14786e+07	5.06681e+07	6.41758e+08	6.69126e+08	4.96253e+08	5.27796e+08	493654795	6.98158e+08
PC(42:7)+H_43.87	43.87	PC(42:7)+H	PC	(20:1/22:6)	(20:1)	(22:6)		860.616	C50 H87 O8 N1 P1	1.6176e+10	1.14117e+10	1.16381e+10	6.82899e+09	5.80312e+09	7.33457e+09	1.16887e+10	1.00638e+10	1.29735e+10	1.08324e+10	1.1349e+10	1.09541e+10	1.64643e+10	1.3134e+10	1.65363e+10	1.05969e+10	9.1921e+09	8.21215e+09	1.07577e+10	1.14249e+10	1.99641e+10	7.91855e+09	7.92384e+09	1.14543e+10
PC(43:5)+H_46.41	46.41	PC(43:5)+H	PC	(43:5)	(43:5)			878.663	C51 H93 O8 N1 P1	1.82767e+08	1.21948e+08	1.15419e+08	1.02264e+07	3.39419e+07	2.30395e+07	7.93399e+07	7.852e+07	1.04887e+08	1.2126e+08	8.98133e+07	6.91514e+07	6.30782e+07	4.23828e+07	7.00191e+07	1.94971e+07	4.73131e+07	1.46866e+07	5.8627e+07	6.31832e+07	8.33109e+07	4.3937e+07	3.95538e+07	2.46651e+07
PC(43:6)+H_46.2	46.2	PC(43:6)+H	PC	(43:6)	(43:6)			876.648	C51 H91 O8 N1 P1	5.03697e+08	2.66516e+08	2.77071e+08	1.40863e+08	1.13233e+08	1.12421e+08	3.2772e+08	1.96601e+08	3.5904e+08	3.27702e+08	2.72006e+08	3.17361e+08	2.18827e+08	1.76047e+08	1.8712e+08	8.6173e+07	1.6404e+08	6.2475e+07	1.66336e+08	1.77508e+08	3.44575e+08	1.25925e+08	1.30909e+08	1.7608e+08
PC(43:7)+H_44.95	44.95	PC(43:7)+H	PC	(43:7)	(43:7)			874.632	C51 H89 O8 N1 P1	3.47458e+08	2.0206e+08	2.09399e+08	1.06394e+08	8.56854e+07	1.03946e+08	2.01792e+08	1.55697e+08	2.15828e+08	1.78584e+08	1.59451e+08	2.14767e+08	2.90396e+08	1.72566e+08	2.16896e+08	1.24463e+08	1.10058e+08	6.60379e+07	1.42545e+08	1.40368e+08	3.04518e+08	8.8393e+07	7.3895e+07	1.60054e+08
PC(44:10)+H_43.67	43.67	PC(44:10)+H	PC	(44:10)	(44:10)			882.601	C52 H85 O8 N1 P1	1.54182e+09	1.33222e+09	1.35005e+09	8.95587e+08	8.99406e+08	1.03853e+09	1.38348e+09	1.27259e+09	1.52455e+09	1.18459e+09	1.4134e+09	1.24291e+09	2.44685e+09	2.10966e+09	2.40107e+09	2.0549e+09	1.95379e+09	1.26922e+09	1.54039e+09	1.76733e+09	2.49164e+09	1.24356e+09	1.17236e+09	1.67259e+09
PC(44:11)+H_41.08	41.08	PC(44:11)+H	PC	(44:11)	(44:11)			880.585	C52 H83 O8 N1 P1	2.19576e+09	2.22589e+09	1.96485e+09	1.9007e+09	1.51155e+09	2.4121e+09	2.00621e+09	1.80013e+09	2.28314e+09	1.74599e+09	1.71153e+09	1.77339e+09	4.83261e+09	5.67386e+09	5.57495e+09	5.59743e+09	5.90257e+09	6.1866e+09	3.22075e+09	4.61055e+09	5.51929e+09	3.2808e+09	2.92587e+09	4.6471e+09
PC(44:3p)+H_49.78	49.78	PC(44:3p)+H	PC	(44:3p)	(44:3p)			880.715	C52 H99 O7 N1 P1	8.59516e+08	7.89777e+08	1.04963e+09	3.08389e+08	2.14133e+08	3.28698e+08	8.83911e+08	5.29824e+08	6.65701e+08	1.02364e+09	7.86128e+08	6.09836e+08	2.70846e+08	3.89755e+08	1.25278e+09	1.11935e+09	1.12654e+09	7.39607e+08	1.16755e+09	1.2224e+09	5.86447e+08	5.12274e+08	4.8797e+08	3.96568e+08
PC(44:5)+H_46.83	46.83	PC(44:5)+H	PC	(44:5)	(44:5)			892.679	C52 H95 O8 N1 P1	5.20745e+08	3.57701e+08	418620885	1.18905e+08	7.11995e+07	1.59356e+07	2.62173e+08	2.32575e+08	2.92321e+08	2.61212e+08	3.5191e+08	3.38526e+08	1.38885e+08	1.52684e+08	1.32183e+08	4.53023e+07	1.32331e+08	4.93314e+07	1.0507e+08	1.1598e+08	1.6552e+08	7.08447e+07	6.2755e+07	7.03744e+07
PC(44:7)+H_45.33	45.33	PC(44:7)+H	PC	(22:1/22:6)	(22:1)	(22:6)		888.648	C52 H91 O8 N1 P1	5.79322e+09	2.69582e+09	3.00506e+09	1.53453e+09	1.01565e+09	1.34149e+09	3.3026e+09	2.7781e+09	3.80751e+09	2.95803e+09	2.64571e+09	3.74526e+09	4.7286e+09	2.6e+09	3.94495e+09	9.95098e+08	9.15911e+08	4.19717e+08	1.97774e+09	2.12577e+09	5.18334e+09	1.32859e+09	1.24222e+09	2.35593e+09
PC(44:8)+H_44.02	44.02	PC(44:8)+H	PC	(44:8)	(44:8)			886.632	C52 H89 O8 N1 P1	3.71157e+08	2.80708e+08	2.70181e+08	2.87669e+08	2.63252e+08	4.5248e+08	1.99284e+08	2.52268e+08	3.42419e+08	2.57361e+08	2.00484e+06	2.10762e+08	4.21972e+08	2.04399e+08	3.84747e+08	4.22388e+08	5.50364e+08	2.62599e+08	2.75208e+08	1.44775e+08	4.28422e+08	1.265e+08	1.89766e+08	2.24853e+08
PC(44:8)+Na_43.01	43.01	PC(44:8)+Na	PC	(44:8)	(44:8)			908.614	C52 H88 O8 N1 P1 Na1	8.9822e+08	3.9463e+08	4.62686e+08	3.27407e+08	6.3794e+08	9.84668e+08	4.46856e+08	5.74973e+08	4.40877e+08	5.40002e+08	7.76383e+08	9.01678e+08	4.08835e+08	3.30638e+08	5.30594e+08	7.27567e+08	1.51672e+09	6.41434e+08	1.73504e+08	3.65335e+08	3.6934e+08	1.61944e+08	7.87062e+07	5.30886e+08
PC(45:6)+H_47.68	47.68	PC(45:6)+H	PC	(45:6)	(45:6)			904.679	C53 H95 O8 N1 P1	2.21635e+08	1.30683e+08	1.14858e+08	1.86552e+06	8.93923e+06	5.89631e+06	1.0891e+08	1.10886e+08	1.41462e+08	1.10986e+08	9.62195e+07	9.58429e+07	9.48455e+07	6.17673e+07	7.60278e+07	1.58473e+07	3.7584e+07	1.29958e+07	4.05437e+07	3.65643e+07	1.16509e+08	1.80881e+07	2.72843e+06	2.93918e+06
PC(45:7)+H_46.27	46.27	PC(45:7)+H	PC	(45:7)	(45:7)			902.663	C53 H93 O8 N1 P1	2.71579e+08	1.33749e+08	1.55623e+08	6.15768e+07	6.87979e+07	8.09643e+07	1.80208e+08	1.20224e+08	1.69433e+08	1.51453e+08	1.16617e+08	2.03793e+08	1.41648e+08	7.41865e+07	1.26578e+08	1.08528e+08	1.4323e+08	5.59349e+07	8.9234e+07	7.55662e+07	1.81093e+08	5.13373e+07	3.33705e+07	8.82094e+07
PC(46:7)+H_46.89	46.89	PC(46:7)+H	PC	(24:1/22:6)	(24:1)	(22:6)		916.679	C54 H95 O8 N1 P1	1.4088e+09	7.60669e+08	7.68801e+08	1.9392e+08	2.21877e+08	2.62776e+08	6.3983e+08	5.80287e+08	8.23501e+08	6.71536e+08	5.06296e+08	6.59243e+08	6.39745e+08	4.29897e+08	4.86506e+08	1.13245e+08	1.68998e+08	7.60658e+07	3.2997e+08	3.59152e+08	8.27237e+08	2.37158e+08	1.33884e+08	2.60358e+08
PC(48:7)+H_48.51	48.51	PC(48:7)+H	PC	(48:7)	(48:7)			944.71	C56 H99 O8 N1 P1	7.9891e+07	1.15007e+08	5.98055e+07	0	0	0	2.96623e+07	4.25458e+07	8.55594e+07	2.07876e+07	4.67338e+07	3.32745e+07	0	0	0	0	0	0	0	0	0	0	0	0
PC(6:0/11:1)+Na_10.86	10.86	PC(6:0/11:1)+Na	PC	(6:0/11:1)	(6:0)	(11:1)		544.301	C25 H48 O8 N1 P1 Na1	6.20238e+06	2.88452e+06	2.00849e+07	162907	33680.5	4.43014e+06	7.82416e+06	5.97359e+06	24846.1	1.13743e+06	2190896	1.14631e+07	397942	173108	0	0	13386.3	0	0	218246	201973	248741	0	0
PE(11:0/16:0)+H_36.82	36.82	PE(11:0/16:0)+H	PE	(11:0/16:0)	(11:0)	(16:0)		622.444	C32 H65 O8 N1 P1	1.03351e+07	2.69633e+06	2.7762e+06	7.88375e+06	6.12897e+06	3.19518e+07	1.17404e+06	5.03234e+06	2.48965e+06	3.74938e+06	4.54305e+06	1.11302e+07	786552	321250	275841	832163	3.07932e+06	1.20566e+06	1.12048e+06	97163.1	791423	282055	160473	1.44242e+06
PE(14:0/18:2)+H_39.0	39	PE(14:0/18:2)+H	PE	(14:0/18:2)	(14:0)	(18:2)		688.491	C37 H71 O8 N1 P1	3.18773e+06	867981	5.23929e+06	2.05613e+08	3.81033e+06	1.23666e+08	2.05619e+06	3.56167e+06	4.46633e+06	2.05473e+07	3.08455e+06	4.90286e+07	158403	1.50656e+06	406480	5.98174e+06	197777	1.38012e+06	204773	794283	2.11887e+07	3.1808e+06	1.29056e+06	590042
PE(16:0/18:1)+Na_40.28	40.28	PE(16:0/18:1)+Na	PE	(16:0/18:1)	(16:0)	(18:1)		740.52	C39 H76 O8 N1 P1 Na1	4.03312e+09	3.11813e+09	3.55001e+09	3.62462e+09	2.18423e+09	2.16863e+09	3.41011e+09	2.85733e+09	3.08748e+09	4.0873e+09	3.6978e+09	3.85651e+09	9.19034e+08	1.1071e+09	1.34495e+09	1.2289e+09	1.09742e+09	2.85835e+08	1.70014e+09	1.34471e+09	1.59486e+09	1.34793e+09	1.14972e+09	7.68825e+08
PE(16:0/18:2)+Na_40.11	40.11	PE(16:0/18:2)+Na	PE	(16:0/18:2)	(16:0)	(18:2)		738.504	C39 H74 O8 N1 P1 Na1	7.59696e+09	4.88058e+09	6.23236e+09	6.89054e+09	3.22527e+09	1.96737e+09	6.45721e+09	5.12551e+09	4.87547e+09	5.91244e+09	5.16896e+09	5.72288e+09	1.6812e+09	2.06936e+09	2.23018e+09	2.29878e+09	1.01558e+09	3.31057e+08	3.21168e+09	2.1261e+09	2.5859e+09	1.93693e+09	1.88271e+09	8.57756e+08
PE(16:0/22:6)+H_55.9	55.9	PE(16:0/22:6)+H	PE	(16:0/22:6)	(16:0)	(22:6)		764.522	C43 H75 O8 N1 P1	510344	1.65627e+06	927271	854712	1.45907e+06	1.10426e+06	3.17373e+06	4.13452e+06	3.98209e+06	562693	1.57242e+07	7.17261e+07	2.82582e+06	8.16453e+06	1.45119e+08	9.34645e+07	6.18306e+07	5.15168e+07	4.01923e+06	2.31531e+06	4.15107e+06	5.11519e+07	4.46577e+06	514890
PE(16:0e)+H_27.93	27.93	PE(16:0e)+H	PE	(16:0e)	(16:0e)			454.293	C21 H45 O7 N1 P1	2.69375e+09	1137155233	3.02348e+09	2.23556e+09	1.42749e+09	1.87083e+09	2.78696e+09	1.16409e+09	2.38264e+09	2.85469e+09	2.93111e+09	2.7963e+09	2.73111e+09	2.07601e+09	6.47704e+08	2.59525e+09	1.21185e+09	1.84447e+09	2.09234e+09	1.94004e+09	1.13443e+09	2.21493e+09	2.86753e+09	3.94071e+09
PE(16:0p/20:2)+Na_41.36	41.36	PE(16:0p/20:2)+Na	PE	(16:0p/20:2)	(16:0p)	(20:2)		750.541	C41 H78 O7 N1 P1 Na1	1.53356e+09	1.29938e+09	2.0539e+09	1.1717e+09	7.01201e+08	1.00913e+09	1.43556e+09	1.14645e+09	1.45629e+09	1.37163e+09	1.37573e+09	1.19986e+09	4.84151e+08	5.17444e+08	4.65243e+08	5.44068e+08	7.59654e+08	3.89623e+08	8.38407e+08	8.39297e+08	6.14955e+08	6.68787e+08	5.36224e+08	5.31925e+08
PE(16:0p/20:4)+H_41.38	41.38	PE(16:0p/20:4)+H	PE	(16:0p/20:4)	(16:0p)	(20:4)		724.528	C41 H75 O7 N1 P1	2.36737e+08	2.11104e+08	3.74546e+08	3.12401e+08	1.79979e+08	2.02834e+08	3.12731e+08	3.31457e+08	4.32589e+08	3.54324e+08	4.12987e+08	3.56397e+08	9.04684e+07	6.15322e+07	5.30281e+07	1.46628e+08	2.75064e+08	8.35613e+07	1.4234e+08	1.66817e+08	6.72693e+07	9.80592e+07	9.52146e+07	5.91148e+07
PE(16:0p/22:6)+H_41.09	41.09	PE(16:0p/22:6)+H	PE	(16:0p/22:6)	(16:0p)	(22:6)		748.528	C43 H75 O7 N1 P1	2.67612e+09	2.25511e+09	3.39704e+09	2.23856e+09	1.48058e+09	2.26985e+09	2.84957e+09	2477249532	3.16698e+09	3.00322e+09	2.95659e+09	2.61355e+09	1.47217e+09	1.64628e+09	1.53494e+09	1.49568e+09	1.92691e+09	1.44439e+09	2.24614e+09	2.67753e+09	1.91586e+09	1.82153e+09	1.55219e+09	1.65359e+09
PE(17:0/18:2)+Na_39.93	39.93	PE(17:0/18:2)+Na	PE	(17:0/18:2)	(17:0)	(18:2)		752.52	C40 H76 O8 N1 P1 Na1	1.69943e+09	7.09479e+08	1.10834e+09	1.00679e+09	7.46894e+08	1.07043e+09	1.05617e+09	8.36019e+08	1.05431e+09	1.21428e+09	1.13622e+09	1.12511e+09	5.71175e+08	5.90517e+08	5.34379e+08	3.43902e+08	3.14846e+08	2.22029e+08	9.18062e+08	7.47231e+08	9.07108e+08	6.01509e+08	5.67739e+08	4.36376e+08
PE(17:0/20:5)+H_40.02	40.02	PE(17:0/20:5)+H	PE	(17:0/20:5)	(17:0)	(20:5)		752.522	C42 H75 O8 N1 P1	1.81176e+09	7.77178e+08	1.20028e+09	1.09905e+09	7.4625e+08	1.15387e+09	1.15147e+09	9.14479e+08	1.15897e+09	1.33355e+09	1.27013e+09	1.26444e+09	5.91597e+08	6.12215e+08	5.67149e+08	3.65793e+08	3.25227e+08	2.27843e+08	9.83481e+08	8.02524e+08	9.82139e+08	6.46171e+08	6.00518e+08	4.64843e+08
PE(17:0/22:6)+H_39.93	39.93	PE(17:0/22:6)+H	PE	(17:0/22:6)	(17:0)	(22:6)		778.538	C44 H77 O8 N1 P1	8.64893e+09	4.4145e+09	6.38486e+09	3.11491e+09	4.54377e+09	7.4498e+09	5.9272e+09	5.03442e+09	5999204054	6.44551e+09	5.46878e+09	5.75757e+09	4.59807e+09	4.4165e+09	4.52884e+09	2.80811e+09	2.50455e+09	2.57166e+09	5.85589e+09	4.90477e+09	6.14941e+09	4.29686e+09	3.48589e+09	3.90594e+09
PE(17:1/20:5)+Li_36.66	36.66	PE(17:1/20:5)+Li	PE	(17:1/20:5)	(17:1)	(20:5)		756.515	C42 H72 O8 N1 P1 Li1	5.92331e+07	8.7928e+06	1.09741e+07	9.03402e+07	6.6722e+06	1.94267e+08	1.56485e+07	1.18361e+07	8.99808e+06	4.65917e+07	6.59177e+06	2.24434e+07	397588	1.51384e+06	1.54979e+06	7.95184e+06	1.30226e+07	6.0641e+06	769191	957717	687169	3.03028e+06	1.53183e+06	812349
PE(17:1/22:5)+Li_36.46	36.46	PE(17:1/22:5)+Li	PE	(17:1/22:5)	(17:1)	(22:5)		784.546	C44 H76 O8 N1 P1 Li1	7.04457e+07	1.38494e+07	1.98047e+07	1.26675e+08	1.29871e+07	2.33351e+08	3.35653e+07	2.66102e+07	1.51499e+07	9.17241e+07	1.70549e+07	7.43905e+07	0	553462	0	6.11113e+06	2.49667e+06	4.30091e+06	337021	327504	296065	582692	0	353401
PE(18:0/18:1)+Na_41.96	41.96	PE(18:0/18:1)+Na	PE	(18:0/18:1)	(18:0)	(18:1)		768.551	C41 H80 O8 N1 P1 Na1	5.06238e+09	4.40622e+09	4.89867e+09	5.77994e+09	5.16817e+09	4.50502e+09	4.96182e+09	4.52142e+09	5.23454e+09	7.28855e+09	7.03622e+09	7.46139e+09	2.08586e+09	2.49002e+09	2.3563e+09	2.21097e+09	2630592919	9.45044e+08	3.50285e+09	3.19649e+09	3.15901e+09	3.10601e+09	2.86722e+09	2.57655e+09
PE(18:0/20:5)+H_40.57	40.57	PE(18:0/20:5)+H	PE	(18:0/20:5)	(18:0)	(20:5)		766.538	C43 H77 O8 N1 P1	1.3091e+10	1.0022e+10	1.17169e+10	1.31226e+10	1.00892e+10	9.04819e+09	1.17584e+10	1.04069e+10	1.12597e+10	1.34245e+10	1.284e+10	1.23322e+10	5.54791e+09	5.95205e+09	6.34666e+09	6.3897e+09	4.35901e+09	2.75628e+09	8.69588e+09	7.13083e+09	8.39859e+09	6.36696e+09	6.06979e+09	4.74052e+09
PE(18:0/22:6)+H_56.7	56.7	PE(18:0/22:6)+H	PE	(18:0/22:6)	(18:0)	(22:6)		792.554	C45 H79 O8 N1 P1	5.06945e+06	1.498e+07	4.4805e+07	1.24984e+06	6.71745e+06	2.08856e+06	2.78152e+06	7.87425e+07	7.0553e+07	3.72008e+07	4.98775e+07	2.241e+08	1.50552e+07	3.78004e+07	1.28677e+08	9.87764e+07	1.2625e+08	4.46776e+07	2.0784e+07	1.96666e+06	6.36919e+06	3.35352e+07	2.73516e+07	1.76574e+07
PE(18:0e)+H_31.53	31.53	PE(18:0e)+H	PE	(18:0e)	(18:0e)			482.324	C23 H49 O7 N1 P1	5.53582e+08	2.42967e+08	3.44514e+08	9.84487e+08	3.79361e+08	8.37288e+08	5.73047e+08	2.73307e+08	3.61113e+08	8.79346e+08	5.30121e+08	1.6539e+09	7.86808e+07	1.01512e+08	7.90153e+07	2.40996e+08	2.02847e+08	1.63958e+08	7.43217e+07	1.21925e+08	8.4368e+07	1.23424e+08	1.13551e+08	1.45009e+08
PE(18:0p/20:4)+H_42.52	42.52	PE(18:0p/20:4)+H	PE	(18:0p/20:4)	(18:0p)	(20:4)		752.559	C43 H79 O7 N1 P1	5.37831e+08	3.97328e+08	6.76328e+08	4.60219e+08	3.35562e+08	3.67645e+08	5.11185e+08	5.05004e+08	5.42081e+08	6.05003e+08	5.59886e+08	4.88479e+08	1.01923e+08	7.32478e+07	5.11708e+07	1.16477e+08	3.25817e+08	7.67384e+07	1.53257e+08	1.49041e+08	5.49339e+07	1.0716e+08	8.86381e+07	4.44822e+07
PE(18:0p/20:5)+H_41.36	41.36	PE(18:0p/20:5)+H	PE	(18:0p/20:5)	(18:0p)	(20:5)		750.543	C43 H77 O7 N1 P1	1.53448e+09	1.2998e+09	2.04411e+09	1.17279e+09	7.01412e+08	1.00996e+09	1.43634e+09	1.14698e+09	1.42856e+09	1.37291e+09	1376579518	1.20179e+09	4.8443e+08	5.18014e+08	4.65467e+08	5.44283e+08	7.60135e+08	3.89816e+08	8.39494e+08	8.39965e+08	6.15216e+08	6.69995e+08	5.37471e+08	5.33673e+08
PE(18:0p/22:5)+H_42.86	42.86	PE(18:0p/22:5)+H	PE	(18:0p/22:5)	(18:0p)	(22:5)		778.575	C45 H81 O7 N1 P1	1.01332e+09	1.08205e+09	1.47e+09	1.13519e+09	7.01082e+08	1.1375e+09	5.98803e+08	1.05783e+09	1.16671e+09	1.04329e+09	9.76634e+08	9.93579e+08	6.42626e+08	723801470	7.97585e+08	2.8863e+08	5.12496e+08	2.66405e+08	8.22145e+08	9.69087e+08	5.45775e+08	7.41434e+08	9.87965e+08	7.96578e+08
PE(18:0p/22:6)+H_39.76	39.76	PE(18:0p/22:6)+H	PE	(18:0p/22:6)	(18:0p)	(22:6)		776.559	C45 H79 O7 N1 P1	2.48584e+09	1.89658e+09	2.21663e+09	3.82941e+09	3.41464e+09	5.22881e+09	1.07433e+09	1.15796e+09	1.31318e+09	2.574e+09	1.74411e+09	3.153e+09	1.2899e+08	1.56118e+08	1.2889e+08	4.16244e+07	6.21219e+07	4.28878e+07	1.99954e+08	2.63109e+08	1.75315e+08	1.69046e+08	1.4929e+08	2.11778e+08
PE(18:1/18:1)+Na_40.57	40.57	PE(18:1/18:1)+Na	PE	(18:1/18:1)	(18:1)	(18:1)		766.536	C41 H78 O8 N1 P1 Na1	1.3057e+10	9.99486e+09	1.18271e+10	1.30783e+10	1.00541e+10	9.19346e+09	1.17312e+10	1.03786e+10	1.12253e+10	1.33847e+10	1.29536e+10	1.22859e+10	5.53064e+09	5.93261e+09	6.38036e+09	6.37379e+09	4.40813e+09	2.7982e+09	8.68292e+09	7.16706e+09	8.38917e+09	6.40764e+09	6.11994e+09	4.77494e+09
PE(18:1/18:2)+Na_40.23	40.23	PE(18:1/18:2)+Na	PE	(18:1/18:2)	(18:1)	(18:2)		764.52	C41 H76 O8 N1 P1 Na1	2.99501e+10	2.05781e+10	2.59384e+10	2.76167e+10	24074305178	35411544346	2.1377e+10	2.19307e+10	2.00382e+10	2.67943e+10	2.18194e+10	2.6368e+10	1.92638e+10	1.4709e+10	7.8017e+09	1.81967e+10	1.37483e+10	1.10219e+10	2.36332e+10	2.23949e+10	2.6933e+10	1.95889e+10	1.5413e+10	1.37702e+10
PE(18:1/20:5)+H_40.26	40.26	PE(18:1/20:5)+H	PE	(18:1/20:5)	(18:1)	(20:5)		764.522	C43 H75 O8 N1 P1	2.99498e+10	2.05778e+10	2.59381e+10	2.76164e+10	2.38521e+10	3.54113e+10	2.13767e+10	2.19304e+10	2.00379e+10	2.6794e+10	2.17002e+10	2.63677e+10	1.92635e+10	1.52616e+10	1.39476e+10	1.81964e+10	1.3748e+10	1.08878e+10	2.3476e+10	2.23946e+10	2.69327e+10	1.95886e+10	1.54057e+10	1.37699e+10
PE(18:1/22:6)+H_40.39	40.39	PE(18:1/22:6)+H	PE	(18:1/22:6)	(18:1)	(22:6)		790.538	C45 H77 O8 N1 P1	5.05613e+09	3.90713e+09	4.86516e+09	4.14497e+09	3.28832e+09	5.40798e+09	3.62504e+09	3.23529e+09	3.43857e+09	3.82577e+09	3.89257e+09	2.14012e+09	4.91168e+09	4.37822e+09	5.0567e+09	5.69229e+09	3.79933e+09	5.31435e+09	4.57714e+09	4.34126e+09	5.19498e+09	3.30105e+09	2.88447e+09	3.94224e+09
PE(18:1p/22:6)+H_41.22	41.22	PE(18:1p/22:6)+H	PE	(18:1p/22:6)	(18:1p)	(22:6)		774.543	C45 H77 O7 N1 P1	5.80921e+08	563082682	8.99784e+08	1.06777e+09	6.27597e+08	9.38137e+08	7.87896e+08	5.9279e+08	7.97492e+08	7.88996e+08	7.71834e+08	8.13444e+08	2.97502e+08	3.39147e+08	2.69969e+08	4.32404e+08	5.2048e+08	4.98601e+08	4.06805e+08	4.18298e+08	3.01406e+08	2.53102e+08	1.97508e+08	2.88952e+08
PE(18:2/18:2)+H_40.28	40.28	PE(18:2/18:2)+H	PE	(18:2/18:2)	(18:2)	(18:2)		740.522	C41 H75 O8 N1 P1	4.03552e+09	3.11839e+09	3.55065e+09	3.62693e+09	2.18677e+09	2.16623e+09	3.41158e+09	2.85884e+09	3.0929e+09	4.0874e+09	3.69985e+09	3.85673e+09	9.18219e+08	1.10613e+09	1.34435e+09	1.22921e+09	1.09712e+09	2.8585e+08	1.69984e+09	1.34269e+09	1.59286e+09	1.34694e+09	1.14849e+09	7.6809e+08
PE(18:2/22:6)+H_39.98	39.98	PE(18:2/22:6)+H	PE	(18:2/22:6)	(18:2)	(22:6)		788.522	C45 H75 O8 N1 P1	4.62197e+09	2.69917e+09	3.96754e+09	2.53777e+09	2.09758e+09	3.93479e+09	2.89021e+09	1.98744e+09	2.52523e+09	2.88925e+09	2.36354e+09	3.44789e+09	2.84731e+09	2.39824e+09	3.5177e+09	2.35533e+09	2.55482e+09	2.02693e+09	3.9003e+09	2.9552e+09	3.92506e+09	2.66074e+09	2.43201e+09	2.76633e+09
PE(18:2p/20:5)+H_40.24	40.24	PE(18:2p/20:5)+H	PE	(18:2p/20:5)	(18:2p)	(20:5)		746.512	C43 H73 O7 N1 P1	9.29187e+07	5.58673e+07	1.12261e+08	2.68943e+08	1.37849e+08	7.65044e+07	9.45464e+07	7.39928e+07	8.80625e+07	1.44925e+08	1.47369e+08	1.49141e+08	1.82635e+07	1.5379e+07	1.29026e+07	3.5079e+07	4.9395e+07	7.78058e+06	4.14977e+07	3.96499e+07	1.98694e+07	2.48219e+07	1.72955e+07	2.08707e+07
PE(18:3/18:2)+Na_39.72	39.72	PE(18:3/18:2)+Na	PE	(18:3/18:2)	(18:3)	(18:2)		760.489	C41 H72 O8 N1 P1 Na1	3.34273e+08	2.9663e+08	3.41167e+08	3.12398e+08	1.97823e+08	4.01796e+07	3.73219e+08	5.07321e+08	3.51403e+08	6.67996e+08	3.49292e+08	2.43845e+08	1.1464e+08	1.63201e+08	1.88949e+08	2.14469e+08	6.6235e+07	1.29666e+06	4.58997e+08	1.61851e+08	2.27842e+08	1.52388e+08	2.1572e+08	6.04548e+07
PE(18:4/16:0)+H_35.75	35.75	PE(18:4/16:0)+H	PE	(18:4/16:0)	(18:4)	(16:0)		712.491	C39 H71 O8 N1 P1	1.25458e+08	7.32268e+07	1.07699e+08	1.39969e+08	7.41178e+07	1.30003e+08	8.21961e+07	6.64056e+07	1.14285e+08	1.0025e+08	7.93514e+07	1.04579e+08	4.16406e+07	3.5769e+07	2.59118e+07	1.99093e+07	16445985	1.17177e+07	3.04646e+07	3.91779e+07	3.06462e+07	3.51413e+07	4.0589e+07	2.32279e+07
PE(19:1/22:4)+Li_42.73	42.73	PE(19:1/22:4)+Li	PE	(19:1/22:4)	(19:1)	(22:4)		814.593	C46 H82 O8 N1 P1 Li1	1.82894e+08	6.39821e+07	1.28128e+08	2.03243e+08	1.33802e+09	1.4557e+09	1.04295e+08	1.1409e+08	6.90581e+07	8.04177e+08	4.28045e+08	1.97916e+09	4.58669e+07	7.50695e+07	4.92457e+07	1.81028e+08	2.87342e+08	3.83178e+08	5.42024e+07	9.35254e+07	4.44471e+07	6.42449e+07	7.11207e+07	1.21418e+08
PE(19:1/22:5)+Li_41.01	41.01	PE(19:1/22:5)+Li	PE	(19:1/22:5)	(19:1)	(22:5)		812.578	C46 H80 O8 N1 P1 Li1	7.51468e+07	1.21292e+07	2.64279e+07	2.57517e+08	5.55826e+07	5.46347e+08	2.4954e+07	1.25733e+07	1.92887e+07	1.78126e+08	5.48259e+07	2.5213e+08	4.28934e+07	1.18383e+08	4.22203e+07	1.05172e+08	1.12281e+08	3.05033e+08	1.13731e+08	9.84516e+07	6.91138e+07	1.05431e+08	1.19276e+08	1.38876e+08
PE(20:3/22:6)+H_39.98	39.98	PE(20:3/22:6)+H	PE	(20:3/22:6)	(20:3)	(22:6)		814.538	C47 H77 O8 N1 P1	7.30113e+08	3.26868e+08	8.73436e+08	3.01841e+08	8.04607e+08	5.67735e+08	4.15014e+08	2.32255e+07	7.07313e+08	7.09199e+08	3.71771e+08	7.29008e+08	9.65477e+08	8.24491e+08	2.60969e+08	7.99852e+08	7.53047e+08	8.24861e+08	3.89634e+08	1.019e+09	9.17916e+08	8.96051e+08	9.83902e+06	9.57823e+08
PE(20:4e)+H_28.15	28.15	PE(20:4e)+H	PE	(20:4e)	(20:4e)			502.293	C25 H45 O7 N1 P1	2.91111e+07	1.796e+07	1.74264e+07	2.37417e+07	5.82329e+06	5.69237e+06	5.44273e+07	2.53036e+07	3.28949e+07	7.08448e+07	3.33526e+07	2.68326e+07	7.25197e+06	1.2773e+06	232983	1.22903e+07	1.22201e+07	508376	1676159	7.70789e+06	1.87091e+06	931416	1.44286e+06	287508
PE(20:5/18:2)+H_39.93	39.93	PE(20:5/18:2)+H	PE	(20:5/18:2)	(20:5)	(18:2)		762.507	C43 H73 O8 N1 P1	7.74183e+08	5.75973e+08	7.31769e+08	6.07437e+08	3.55105e+08	3.79893e+08	5.82525e+08	4.22734e+08	5.0824e+08	6.11197e+08	5.38111e+08	5.95681e+08	3.42599e+08	4.28471e+08	4.60152e+08	3.80625e+08	3.02102e+08	1.86138e+08	6.45365e+08	4.39734e+08	5.41079e+08	4.22439e+08	3.53198e+08	2.7857e+08
PE(22:2)+H_30.18	30.18	PE(22:2)+H	PE	(22:2)	(22:2)			548.335	C27 H51 O8 N1 P1	436075	566022	171609	0	2.51202e+06	4.15146e+06	589718	138049	227418	1.01114e+07	1.10833e+06	8.84435e+07	26780.6	34668.4	32041.3	60323.9	132857	173086	33690.5	136834	61503.5	23676.8	69412.2	653498
PE(22:3/22:6)+Na_40.88	40.88	PE(22:3/22:6)+Na	PE	(22:3/22:6)	(22:3)	(22:6)		864.551	C49 H80 O8 N1 P1 Na1	1.83773e+07	3.05703e+07	1.19118e+08	1.48281e+07	1.64861e+07	1.03323e+08	1.36871e+08	7.76758e+07	8.48099e+07	1.2401e+08	7.23357e+07	7.75542e+06	1.32387e+07	1.21905e+08	1.5117e+07	8.6532e+07	3.26995e+07	1.48094e+08	7.36893e+06	3.29388e+06	2.00538e+07	9.27162e+07	1.48385e+07	1.86382e+08
PE(22:6/22:6)+H_40.43	40.43	PE(22:6/22:6)+H	PE	(22:6/22:6)	(22:6)	(22:6)		836.522	C49 H75 O8 N1 P1	7.39745e+08	6.45635e+08	6.85422e+08	5.2709e+08	4.22408e+08	8.17109e+08	7.02641e+08	5.88927e+08	3.45679e+08	7.8506e+08	8.22351e+08	7.53786e+08	2.78223e+08	5.80304e+08	3.54153e+08	5.96076e+08	4.39195e+08	9.66167e+08	6.67336e+08	3.94322e+08	6.41494e+08	6.62529e+08	5.67528e+08	8.91634e+08
PE(31:2)+Li_42.68	42.68	PE(31:2)+Li	PE	(31:2)	(31:2)			680.484	C36 H68 O8 N1 P1 Li1	2.08163e+09	1.95416e+09	1.49121e+09	3.1225e+09	2.30113e+09	2.21623e+09	1.95089e+09	1.85279e+09	2.68371e+09	1.90579e+09	1.97034e+09	1.86536e+09	2.74191e+09	2.39396e+09	2.47161e+09	2.88373e+09	3.06827e+09	3.4889e+09	2.92376e+09	3438825452	2.53002e+09	3.37035e+09	3.94196e+09	4.25668e+09
PE(36:2)+H_40.85	40.85	PE(36:2)+H	PE	(18:1/18:1)	(18:1)	(18:1)		744.554	C41 H79 O8 N1 P1	4.84885e+09	4.68945e+09	4.84045e+09	7.3822e+09	5.78023e+09	1.07902e+10	4.85333e+09	4.25386e+09	4.59882e+09	5.42237e+09	7.30058e+09	6.24718e+09	1.66597e+09	1.85743e+09	1.51529e+09	1.47605e+09	2.2767e+09	2.04526e+09	2.68495e+09	2.41148e+09	2.32329e+09	2.32341e+09	2.16093e+09	2.47851e+09
PE(36:5)+H_39.76	39.76	PE(36:5)+H	PE	(18:3/18:2)	(18:3)	(18:2)		738.507	C41 H73 O8 N1 P1	7.60247e+09	4.88906e+09	6.22472e+09	6.89806e+09	3.23501e+09	2.2034e+09	6.45017e+09	5.1388e+09	4.89118e+09	6.87464e+09	5.17415e+09	5727551433	1.71438e+09	2.12584e+09	2.41056e+09	2.31236e+09	1.02296e+09	3.30809e+08	3.66798e+09	2.1434e+09	2.60004e+09	1.95187e+09	1.90172e+09	8.67776e+08
PE(37:5)+Li_40.02	40.02	PE(37:5)+Li	PE	(17:0/20:5)	(17:0)	(20:5)		758.531	C42 H74 O8 N1 P1 Li1	1.37373e+08	4.98878e+07	7.80264e+07	1.1438e+08	4.15036e+08	6.83233e+08	8.44926e+07	7.49024e+07	5.85993e+07	2.78204e+08	1.33159e+08	7.62439e+08	1.39977e+06	2.48861e+06	1.18407e+07	1.88882e+07	4.86018e+07	6.13577e+07	4.12771e+06	1.28238e+07	9.84941e+06	2.9253e+07	1.04431e+07	8.98323e+06
PE(39:6)+Na_39.93	39.93	PE(39:6)+Na	PE	(17:0/22:6)	(17:0)	(22:6)		800.52	C44 H76 O8 N1 P1 Na1	7.20032e+08	3.80513e+08	5.00723e+08	4.74869e+08	3.62694e+08	4.26135e+08	5.2749e+08	4.56168e+08	1.14791e+09	4.6756e+08	4.96039e+08	5.04104e+08	6.26045e+08	5.46157e+08	5.22685e+08	2.97989e+08	2.37137e+08	2.15913e+08	7.79783e+08	6.59865e+08	8.81498e+08	5.86134e+08	4.68178e+08	3.45666e+08
PE(44:12)+Na_39.73	39.73	PE(44:12)+Na	PE	(22:6/22:6)	(22:6)	(22:6)		858.504	C49 H74 O8 N1 P1 Na1	1.71914e+07	858338	265150	2.26508e+06	2.93981e+06	8.72374e+06	1.29672e+07	7.55317e+06	1.57812e+06	7.68662e+06	1.90471e+06	2.56014e+06	1.01463e+07	5.56736e+06	1.33264e+06	1.06884e+07	2.4654e+06	2.8892e+07	1.24571e+07	9.46237e+06	1.04158e+07	1.91865e+07	9.33486e+06	2.49957e+07
PE(46:1)+Na_46.75	46.75	PE(46:1)+Na	PE	(46:1)	(46:1)			908.708	C51 H100 O8 N1 P1 Na1	1.93211e+07	1.57317e+07	8.26424e+06	7.89207e+07	1.21293e+08	8.57535e+07	1.67448e+07	1.69829e+07	2.93293e+07	5.7053e+07	2.84322e+07	6.8495e+07	1.04167e+08	1.31775e+08	4.53659e+07	6.18958e+06	2.46303e+07	4.73213e+06	8.07389e+07	1.69759e+08	1.00309e+08	1.98852e+08	2.50487e+08	2.17699e+08
PE(50:0)+Li_51.42	51.42	PE(50:0)+Li	PE	(50:0)	(50:0)			950.812	C55 H110 O8 N1 P1 Li1	1.33873e+10	4.63971e+09	5.10205e+09	1.14649e+10	8.19918e+09	7.02355e+09	4.88125e+09	6.62842e+09	8.17752e+09	8.46733e+09	5.43222e+09	8.14639e+09	1.19788e+10	1.27617e+10	1.21754e+10	1.48879e+10	7.10148e+09	3.18157e+09	1.7774e+10	3.01467e+10	2.32303e+10	2.05773e+10	2.36443e+10	3.41016e+10
PE(50:1)+Li_51.13	51.13	PE(50:1)+Li	PE	(50:1)	(50:1)			948.797	C55 H108 O8 N1 P1 Li1	1.56935e+10	7.79576e+09	8.5479e+09	1.30549e+10	9.6992e+09	6.0172e+09	8.74844e+09	1.20577e+10	1.39132e+10	1.27127e+10	7.97852e+09	1.02135e+10	1.71649e+10	1.84829e+10	1.24284e+10	2.17729e+10	1.06231e+10	4.80676e+09	2.47357e+10	3.34052e+10	3.40467e+10	2.81922e+10	3.08077e+10	4.43637e+10
PE(50:2)+Li_50.61	50.61	PE(50:2)+Li	PE	(50:2)	(50:2)			946.781	C55 H106 O8 N1 P1 Li1	2.51252e+10	1.29993e+10	1.52684e+10	1.97815e+10	1.43494e+10	8.95561e+09	1.57603e+10	2.13163e+10	2.32212e+10	2.01092e+10	1.27077e+10	1.39919e+10	2.72907e+10	2.87767e+10	1.9743e+10	2.52627e+10	1.41806e+10	4.95344e+09	3.41983e+10	4.90608e+10	4.88366e+10	3.9228e+10	4.13963e+10	5.50868e+10
PE(9:0/11:1)+Na_10.86	10.86	PE(9:0/11:1)+Na	PE	(9:0/11:1)	(9:0)	(11:1)		544.301	C25 H48 O8 N1 P1 Na1	6.20238e+06	2.88452e+06	2.00849e+07	162907	33680.5	4.43014e+06	7.82416e+06	5.97359e+06	24846.1	1.13743e+06	2190896	1.14631e+07	397942	173108	0	0	13386.3	0	0	218246	201973	248741	0	0
PEt(15:0/18:2)+H_40.92	40.92	PEt(15:0/18:2)+H	PEt	(15:0/18:2)	(15:0)	(18:2)		687.496	C38 H72 O8 N0 P1	0	3.12311e+06	0	2.05419e+07	1.37088e+06	1.24112e+06	0	6.28892e+06	6.66788e+06	0	20728	1.54329e+06	634205	6.57018e+06	0	291569	0	0	0	6.17069e+07	803663	6.43816e+06	1.25272e+07	3.09985e+07
PG(16:0/18:1)+NH4_39.34	39.34	PG(16:0/18:1)+NH4	PG	(16:0/18:1)	(16:0)	(18:1)		766.559	C40 H81 O10 N1 P1	4.35542e+07	1.69812e+07	2.76523e+07	2.09475e+07	1.63666e+07	1.92373e+07	3.63519e+07	2.2888e+07	2.38604e+07	3.34943e+07	1.5082e+07	3.29811e+07	8.27984e+06	1.76814e+07	1.05873e+07	1.37352e+07	1.31711e+07	1.00599e+07	3.24466e+07	2.26754e+07	1.72484e+07	3.10284e+07	3.57249e+07	3.20936e+07
PG(22:6/22:6)+Na_38.04	38.04	PG(22:6/22:6)+Na	PG	(22:6/22:6)	(22:6)	(22:6)		889.499	C50 H75 O10 N0 P1 Na1	3.80387e+08	1.20649e+08	6.43373e+07	4.32653e+07	1.8392e+07	4.83682e+07	4.30191e+07	2.98204e+07	1.09502e+08	5.5103e+07	6.02171e+07	1.28954e+08	7.89403e+07	1.01525e+08	1.10762e+08	4.45248e+07	2.29395e+07	2.71093e+07	2.15844e+08	1.7688e+08	8.12652e+07	1.03321e+08	8.54654e+07	8.19778e+07
PG(22:6/22:6)+NH4_39.01	39.01	PG(22:6/22:6)+NH4	PG	(22:6/22:6)	(22:6)	(22:6)		884.544	C50 H79 O10 N1 P1	6.50614e+09	1.63712e+09	2.01277e+09	1.15586e+09	5.14215e+08	1.20839e+09	1.26881e+09	7.81369e+08	1.88136e+09	1.3556e+09	1.04805e+09	2.12979e+09	1.09017e+09	2.19615e+09	1.79648e+09	8.72601e+08	6.92027e+08	7.84206e+08	3.1824e+09	2.66017e+09	1.59267e+09	1.70722e+09	1.79915e+09	1.59729e+09
PG(28:0/16:0)+H_47.4	47.4	PG(28:0/16:0)+H	PG	(28:0/16:0)	(28:0)	(16:0)		891.705	C50 H100 O10 N0 P1	5.86148e+07	3.5104e+07	2.53448e+07	3.5773e+08	2.21644e+08	2.29336e+08	4.55753e+07	1.69153e+08	4.89661e+07	1.82924e+08	2.13425e+07	1.28795e+08	9.4586e+07	2.47812e+08	2.51862e+07	5.36853e+07	3.32548e+07	4.14141e+07	2.74187e+08	4.03771e+08	2.14375e+08	8.1081e+07	3.91063e+08	1.73506e+08
PG(28:0/16:0)+NH4_48.34	48.34	PG(28:0/16:0)+NH4	PG	(28:0/16:0)	(28:0)	(16:0)		908.731	C50 H103 O10 N1 P1	1.35639e+08	2.04939e+07	3.84625e+07	6.76355e+08	2.37639e+08	3.02038e+08	3.30669e+07	4.49615e+07	5.5177e+07	7.78705e+07	2.61624e+07	1.14264e+08	1.08054e+08	2.18363e+08	5.96298e+07	3.40465e+07	5.00586e+06	2.19665e+06	2.71956e+08	4.17638e+08	1.81885e+08	4.90104e+08	8.71646e+08	8.11882e+08
PG(28:0/18:2)+H_48.18	48.18	PG(28:0/18:2)+H	PG	(28:0/18:2)	(28:0)	(18:2)		915.705	C52 H100 O10 N0 P1	1.38775e+08	4.47986e+07	6.25373e+07	2.96206e+08	2.13701e+08	1.89814e+08	5.74274e+07	7.40867e+07	7.87601e+07	1.00351e+08	4.17339e+07	1.26921e+08	3.09655e+08	3.81033e+08	1.07351e+08	3.98996e+07	1.24827e+07	955550	2.86678e+08	3.5844e+08	2.27719e+08	3.12354e+08	4.23137e+08	4.967e+08
PG(28:1/17:1)+Li_46.47	46.47	PG(28:1/17:1)+Li	PG	(28:1/17:1)	(28:1)	(17:1)		907.697	C51 H97 O10 N0 P1 Li1	7.51117e+07	5.67411e+07	2.45913e+07	2.49747e+08	3.22244e+08	2.46559e+08	3.80518e+07	5.41192e+07	8.94461e+07	1.55704e+08	6.96659e+07	1.99571e+08	2.77712e+08	3.78236e+08	1.21113e+08	2.30485e+07	4.86973e+07	1.33665e+06	2.14799e+08	4.78245e+08	2.98256e+08	3.79146e+08	6.52233e+08	6.0347e+08
PG(30:0/16:0)+NH4_48.58	48.58	PG(30:0/16:0)+NH4	PG	(30:0/16:0)	(30:0)	(16:0)		936.763	C52 H107 O10 N1 P1	4.93707e+08	8.55653e+07	1.47401e+08	1.38523e+09	4.97467e+08	5.03564e+08	1.26025e+08	1.78925e+08	2.17582e+08	2.31172e+08	8.36093e+07	3.12296e+08	4.59943e+08	6.34644e+08	2.05125e+08	1.44595e+08	2.96014e+07	4.73784e+06	5.68994e+08	9.33602e+08	6.0577e+08	9.74015e+08	1.48539e+09	1.90699e+09
PG(30:0/18:1)+NH4_49.14	49.14	PG(30:0/18:1)+NH4	PG	(30:0/18:1)	(30:0)	(18:1)		962.778	C54 H109 O10 N1 P1	3.43533e+08	7.20725e+07	1.22843e+08	6.24984e+08	2.78958e+08	2.12692e+08	9.60765e+07	1.48425e+08	1.56142e+08	1.53359e+08	5.20335e+07	1.7856e+08	3.18909e+08	4.71699e+08	1.80523e+08	2.41202e+08	2.6063e+07	6.94806e+06	3.89975e+08	7.31685e+08	5.14641e+08	7.34177e+08	1.16787e+09	1.4645e+09
PG(30:0/18:2)+NH4_48.97	48.97	PG(30:0/18:2)+NH4	PG	(30:0/18:2)	(30:0)	(18:2)		960.763	C54 H107 O10 N1 P1	2.83258e+08	4.38092e+07	1.02132e+08	5.41993e+08	2.1185e+08	1.70744e+08	6.98453e+07	1.05975e+08	1.10189e+08	9.81005e+07	3.78439e+07	1.26741e+08	2.16003e+08	3.68458e+08	1.01803e+08	1.02087e+08	8.70122e+06	2.39652e+06	3.37068e+08	6.32508e+08	3.23752e+08	6.6542e+08	1.06847e+09	1.15137e+09
PG(30:1/18:2)+H_49.03	49.03	PG(30:1/18:2)+H	PG	(30:1/18:2)	(30:1)	(18:2)		941.721	C54 H102 O10 N0 P1	1.43409e+08	3.83384e+07	6.23302e+07	3.31963e+08	1.04986e+08	9.84303e+07	5.31018e+07	6.49465e+07	1.0078e+08	1.19595e+08	7.2857e+07	2.48407e+08	5.20428e+08	4.26663e+08	1.61532e+08	1.53598e+08	2.69388e+07	3.85282e+06	4.4105e+08	5.33552e+08	4.20646e+08	3.32837e+08	4.78679e+08	8.43967e+08
PG(32:0/18:2)+NH4_49.72	49.72	PG(32:0/18:2)+NH4	PG	(32:0/18:2)	(32:0)	(18:2)		988.794	C56 H111 O10 N1 P1	1.25345e+06	460598	183895	2.44767e+06	2.13592e+06	1.71507e+06	1.4009e+06	582767	1.57849e+06	3.50975e+06	2.51488e+06	598137	3.54384e+06	2.92356e+06	2.82387e+07	1.71341e+07	903477	0	2.23832e+08	9.15545e+07	1.11333e+08	1.50723e+08	4.61007e+08	4.86311e+08
PG(32:1/18:2)+NH4_49.07	49.07	PG(32:1/18:2)+NH4	PG	(32:1/18:2)	(32:1)	(18:2)		986.778	C56 H109 O10 N1 P1	1.02804e+06	140035	149273	576670	4.75443e+06	296388	98479.2	690260	2.75033e+06	462064	845282	366730	1.02117e+06	558618	1.00125e+07	3.15873e+07	446845	453749	2.57258e+06	7.3705e+07	4.37152e+07	6.11858e+07	2.09066e+08	2.0259e+08
PG(34:1/16:0)+NH4_50.49	50.49	PG(34:1/16:0)+NH4	PG	(34:1/16:0)	(34:1)	(16:0)		990.81	C56 H113 O10 N1 P1	0	0	0	0	0	0	0	0	0	0	0	0	0	0	1.19951e+07	1.79111e+08	0	0	0	0	7.31338e+07	1.66505e+08	4.87608e+08	4.77395e+08
PG(34:1/18:1)+NH4_51.56	51.56	PG(34:1/18:1)+NH4	PG	(34:1/18:1)	(34:1)	(18:1)		1016.83	C58 H115 O10 N1 P1	664791	0	251146	0	0	0	0	0	560666	805971	1.52258e+06	579328	402943	386389	1.88369e+06	3.84802e+06	331387	429584	1.27771e+06	7.58185e+06	1.57039e+07	2.99731e+07	1.58413e+08	2.28168e+08
PG(34:1/18:2)+NH4_50.41	50.41	PG(34:1/18:2)+NH4	PG	(34:1/18:2)	(34:1)	(18:2)		1014.81	C58 H113 O10 N1 P1	1.4219e+06	818386	870309	1.35679e+06	1.35446e+06	0	453466	295169	319301	1.14173e+06	228313	1.89208e+06	647401	735909	7.76198e+06	3.43156e+06	340478	212972	1.78867e+06	881652	1.13874e+07	7.16711e+06	7.13756e+07	1.71975e+08
PG(47:0)+Na_33.36	33.36	PG(47:0)+Na	PG	(47:0)	(47:0)			955.734	C53 H105 O10 N0 P1 Na1	2.13973e+07	2.72161e+07	2.36217e+07	1.49001e+07	7.53769e+06	1.75984e+07	1.55886e+07	1.01251e+07	2.33635e+07	8.78375e+06	1.28091e+07	5.01691e+06	184217	759205	182859	0	0	0	1.49713e+06	239767	39261.9	48796.2	376895	0
PI(16:0/16:0)+Li_48.64	48.64	PI(16:0/16:0)+Li	PI	(16:0/16:0)	(16:0)	(16:0)		817.541	C41 H79 O13 N0 P1 Li1	0	668409	448828	556021	0	99583.6	116693	96980.6	156163	0	227660	0	353998	415579	802751	8.33795e+07	3.43217e+07	5.47017e+07	0	0	526198	105328	178148	0
PI(16:0/18:2)+NH4_48.2	48.2	PI(16:0/18:2)+NH4	PI	(16:0/18:2)	(16:0)	(18:2)		852.56	C43 H83 O13 N1 P1	212787	362103	38993.9	0	39301	141873	1.37025e+07	1.21891e+06	1.42865e+06	312591	828403	401155	2.50605e+07	4.34734e+07	8.17516e+07	6.60904e+07	3.20062e+07	4.72177e+07	617563	204746	6.81054e+06	456689	410196	161537
PI(16:0/20:4)+H_38.59	38.59	PI(16:0/20:4)+H	PI	(16:0/20:4)	(16:0)	(20:4)		859.533	C45 H80 O13 N0 P1	3.00593e+08	3.64646e+07	3.10348e+07	1.92569e+08	4.76614e+07	1.07779e+08	1.85027e+08	7.81816e+07	5.00583e+07	1.4339e+08	5.71461e+07	1.31062e+08	2.18802e+07	3.05743e+07	1.47937e+07	4.37025e+06	1.03115e+07	2.15023e+07	4.62031e+07	5.93104e+07	2.95536e+07	5.23101e+07	4.23744e+07	4.46655e+07
PI(16:0/20:4)+NH4_40.03	40.03	PI(16:0/20:4)+NH4	PI	(16:0/20:4)	(16:0)	(20:4)		876.56	C45 H83 O13 N1 P1	6.45938e+08	4.17075e+08	5.23529e+08	6.82328e+08	8.82943e+08	9.52272e+08	5.45914e+08	7.44147e+08	4.99254e+08	6.98421e+08	5.27775e+08	8.44956e+08	4.02802e+08	4.86343e+08	484923993	4.21473e+08	3.77802e+08	4.48583e+08	4.63934e+08	7.41042e+08	4.45328e+08	5.81698e+08	5.15673e+08	5.71398e+08
PI(16:0/20:5)+NH4_37.82	37.82	PI(16:0/20:5)+NH4	PI	(16:0/20:5)	(16:0)	(20:5)		874.544	C45 H81 O13 N1 P1	2.43356e+08	1.30338e+08	1.6673e+08	1.81756e+08	1.31781e+08	1.99017e+08	1.7367e+08	1.29275e+08	1.60427e+08	1.33676e+08	1.21475e+08	1.94041e+08	8.4623e+07	8.53787e+07	5.77985e+07	6.40174e+07	3.96314e+06	3.96832e+07	1.15513e+08	4.13563e+07	7.73476e+07	2.53412e+07	7.03325e+07	5.22763e+07
PI(16:0/22:6)+H_38.3	38.3	PI(16:0/22:6)+H	PI	(16:0/22:6)	(16:0)	(22:6)		883.533	C47 H80 O13 N0 P1	1.32701e+08	2.83593e+08	9.28243e+07	1.12872e+08	5.38501e+07	1.22842e+08	8.36536e+07	6.25773e+07	7.07547e+07	1.17387e+08	9.61e+07	1.53458e+08	4.7276e+07	1.48504e+08	1.03225e+08	1.62581e+08	2.4497e+07	6.26582e+07	4.49396e+07	2.64171e+07	4.42604e+07	5.01179e+07	2.63065e+07	2.8001e+07
PI(16:0/22:6)+NH4_39.78	39.78	PI(16:0/22:6)+NH4	PI	(16:0/22:6)	(16:0)	(22:6)		900.56	C47 H83 O13 N1 P1	1.65744e+09	1.09776e+09	1.27725e+09	1.60149e+09	6.95585e+08	1.9862e+09	1.36841e+09	8.20297e+08	1.21769e+09	1.46552e+09	1.24693e+09	1.7735e+09	1.00228e+09	1.09872e+09	1.12832e+09	1.48366e+09	5.13061e+08	1.34545e+09	6.71162e+08	5.55542e+08	8.82139e+08	4.75191e+08	5.90188e+08	6.75631e+08
PI(17:0/22:6)+NH4_40.48	40.48	PI(17:0/22:6)+NH4	PI	(17:0/22:6)	(17:0)	(22:6)		914.575	C48 H85 O13 N1 P1	1.95031e+08	1.46524e+08	1.87932e+08	2.06755e+08	1.08399e+08	3.78022e+08	1.77168e+08	1.0223e+08	1.64246e+08	1.83691e+08	1.75352e+08	2.16633e+08	6.34123e+07	6.63746e+07	8.89978e+07	7.41389e+07	4.17884e+07	6.91179e+07	3.57888e+07	3.98164e+07	5.90603e+07	4.62682e+07	6.35423e+07	5.98555e+07
PI(18:0/16:0)+Na_38.97	38.97	PI(18:0/16:0)+Na	PI	(18:0/16:0)	(18:0)	(16:0)		861.546	C43 H83 O13 N0 P1 Na1	6.43734e+08	4.52065e+08	435704081	2.54109e+08	2.16706e+08	2.62669e+08	3.60699e+08	3.12729e+08	2.83262e+08	6.14308e+08	3.85213e+08	5.29846e+08	1.87771e+08	4.57829e+08	4.74425e+08	4.07972e+08	3.41438e+08	2.78276e+08	2.14211e+08	1.78831e+08	2.56359e+08	4.59724e+08	4.22013e+08	2.33802e+08
PI(18:0/18:1)+Na_40.31	40.31	PI(18:0/18:1)+Na	PI	(18:0/18:1)	(18:0)	(18:1)		887.562	C45 H85 O13 N0 P1 Na1	1.20474e+09	7.8097e+08	1.01153e+09	1.24376e+09	1.37305e+09	1.29343e+09	9.52086e+08	1.02953e+09	1.14682e+09	1.46814e+09	1.1999e+09	1.45437e+09	9.97444e+08	1.32964e+09	1.35735e+09	1.06856e+09	2.08616e+09	1.46632e+09	1.61244e+09	2.20222e+09	1.75143e+09	2.35644e+09	1.73852e+09	2.78544e+09
PI(18:0/18:2)+Na_39.71	39.71	PI(18:0/18:2)+Na	PI	(18:0/18:2)	(18:0)	(18:2)		885.546	C45 H83 O13 N0 P1 Na1	4.46684e+09	1.55597e+09	1.89237e+09	1.73814e+09	9.79176e+08	1.62836e+09	1.57946e+09	9.96473e+08	1.96412e+09	1.42184e+09	1.34252e+09	2.04826e+09	1.51768e+09	2.10235e+09	1.8151e+09	1.61334e+09	6.60835e+08	1.2818e+09	2.82384e+09	1.80146e+09	2.01559e+09	1.21134e+09	1.54219e+09	1507275637
PI(18:0/20:4)+NH4_40.29	40.29	PI(18:0/20:4)+NH4	PI	(18:0/20:4)	(18:0)	(20:4)		904.591	C47 H87 O13 N1 P1	3.30397e+09	3.00575e+09	3.78013e+09	5.05476e+09	6.21231e+09	5.71562e+09	3.99782e+09	4491616225	4.77245e+09	6.19589e+09	5.15566e+09	5.90883e+09	4.03542e+09	4.84013e+09	5.04752e+09	4.10757e+09	9.02468e+09	6.12274e+09	6.49816e+09	9.04956e+09	7.54621e+09	9.81115e+09	7.18386e+09	1.19982e+10
PI(18:0/20:5)+NH4_40.02	40.02	PI(18:0/20:5)+NH4	PI	(18:0/20:5)	(18:0)	(20:5)		902.575	C47 H85 O13 N1 P1	4.19705e+09	2.76849e+09	3.6236e+09	5.21256e+09	3.06314e+09	4.81385e+09	4.12204e+09	2.46298e+09	4.33638e+09	3.28551e+09	3.5502e+09	4.13174e+09	4.31047e+09	4.15768e+09	3.98453e+09	5.65785e+09	1.32585e+09	4.25911e+09	5.06745e+09	1.7051e+09	5.61739e+09	1.2531e+09	2.75798e+09	3.03097e+09
PI(18:0/22:6)+NH4_40.41	40.41	PI(18:0/22:6)+NH4	PI	(18:0/22:6)	(18:0)	(22:6)		928.591	C49 H87 O13 N1 P1	3.05894e+09	2.31634e+09	2.71962e+09	4.25842e+09	2.65978e+09	4.9024e+09	3182118661	2.03729e+09	2.66566e+09	3.30681e+09	3.40927e+09	4.27777e+09	5.43156e+08	4.98748e+08	6.36203e+08	3.86388e+08	1.64566e+08	2.19162e+08	3.71349e+08	2.45594e+08	5.15431e+08	2.91507e+08	3.69488e+08	3.70943e+08
PI(18:1/18:2)+NH4_38.59	38.59	PI(18:1/18:2)+NH4	PI	(18:1/18:2)	(18:1)	(18:2)		878.575	C45 H85 O13 N1 P1	2.6412e+08	1.41442e+08	2.34311e+09	1.98357e+09	8.90608e+07	2.48113e+08	1.4099e+08	9.8042e+07	1.22232e+08	1.15979e+08	8.97936e+07	8.16275e+07	9.29669e+09	1.17614e+10	5.12542e+07	8.2268e+09	9.73871e+09	14191378030	2.08209e+07	1.16203e+07	6.54265e+06	2.1553e+07	1.92808e+07	3.11582e+07
PI(18:1/22:6)+H_39.85	39.85	PI(18:1/22:6)+H	PI	(18:1/22:6)	(18:1)	(22:6)		909.549	C49 H82 O13 N0 P1	2.95029e+08	3.0466e+08	3.46197e+08	3.74984e+08	4.86711e+08	3.96088e+08	3.59564e+08	3.95273e+08	3.98167e+08	4.58653e+08	4.2522e+08	4.30086e+08	3.57413e+08	4.08383e+08	4.27614e+08	3.60132e+08	7.72348e+08	5.53819e+08	4.99572e+08	7.09142e+08	5.75992e+08	8.12218e+08	6.11366e+08	9.63264e+08
PI(19:0/20:5)+NH4_41.0	41	PI(19:0/20:5)+NH4	PI	(19:0/20:5)	(19:0)	(20:5)		916.591	C48 H87 O13 N1 P1	7.91404e+07	5.28555e+07	8.24345e+07	4.70831e+07	1.73684e+07	1.05232e+08	8.30062e+07	4.43603e+07	1.02476e+08	4.66857e+07	6.8193e+07	6.10116e+07	1.1392e+08	8.74129e+07	1.29656e+08	5.92566e+07	1.67781e+07	3.73876e+07	1.11114e+08	4.51069e+07	1.51631e+08	3.84655e+07	7.86743e+07	4.74494e+07
PI(20:1/20:4)+NH4_41.07	41.07	PI(20:1/20:4)+NH4	PI	(20:1/20:4)	(20:1)	(20:4)		930.607	C49 H89 O13 N1 P1	6.70496e+08	4.75389e+08	5.68759e+08	1.00419e+09	5.88801e+08	1.02652e+09	6.2746e+08	4.8315e+08	6.04484e+08	7.18163e+08	7.90956e+08	9.56559e+08	4.38102e+08	3.6174e+08	5.39065e+08	2.24262e+08	1.50698e+08	1.97757e+08	2.57881e+08	3.63738e+08	3.98571e+08	2.77661e+08	2.55477e+08	2.93721e+08
PI(20:1/22:1)+NH4_59.73	59.73	PI(20:1/22:1)+NH4	PI	(20:1/22:1)	(20:1)	(22:1)		964.685	C51 H99 O13 N1 P1	2.08228e+07	0	4.33158e+07	0	0	0	0	0	0	0	0	0	2.15215e+07	0	2.7187e+06	4.64215e+06	0	0	1.58642e+07	2.33189e+06	0	0	0	0
PI(20:5/18:2)+NH4_37.15	37.15	PI(20:5/18:2)+NH4	PI	(20:5/18:2)	(20:5)	(18:2)		898.544	C47 H81 O13 N1 P1	9.73061e+06	6.66107e+06	1.19005e+07	2.2657e+07	7.25442e+06	2.38254e+07	1.33915e+07	6.44385e+06	9.4401e+06	5.79238e+06	7.08793e+06	1.35714e+07	9.35539e+06	1.78939e+07	1.41157e+07	2.82732e+06	0	2.66474e+06	1.20971e+07	6.20105e+06	5.81202e+06	2.63318e+06	7.1564e+06	1.71826e+06
PI(38:6)+Na_38.3	38.3	PI(38:6)+Na	PI	(16:0/22:6)	(16:0)	(22:6)		905.515	C47 H79 O13 N0 P1 Na1	8.23087e+07	6.82002e+07	7.02618e+07	8.19586e+07	3.88744e+07	9.48887e+07	6.66268e+07	4.87825e+07	6.85854e+07	8.59024e+07	7.34138e+07	1.06619e+08	4.98243e+07	4.8185e+07	4.60961e+07	6.16746e+07	4.81562e+06	3.43066e+07	3.84816e+07	2.74524e+07	4.19069e+07	1.44886e+07	2.50471e+07	26241669
PI(40:6)+Na_39.85	39.85	PI(40:6)+Na	PI	(18:0/22:6)	(18:0)	(22:6)		933.546	C49 H83 O13 N0 P1 Na1	9.76259e+07	1.1616e+08	1.40761e+08	1.62429e+08	1.2158e+08	1.82173e+08	1.8225e+08	9.92498e+07	1.05909e+08	1.48401e+08	1.486e+08	1.676e+08	3.72008e+07	3.09077e+07	2.75399e+07	1.66014e+07	2.03583e+07	2.53001e+07	1.54166e+07	9.6429e+06	2.66443e+07	1.27954e+07	1.63058e+07	2.18001e+07
PI(40:7)+Na_38.78	38.78	PI(40:7)+Na	PI	(18:1/22:6)	(18:1)	(22:6)		931.531	C49 H81 O13 N0 P1 Na1	5.00511e+07	3.76802e+07	3.79855e+07	2.76757e+07	1.48782e+07	5.17205e+07	4.4e+07	3.26699e+07	1.48315e+08	2.93789e+07	2.98131e+07	6.17808e+07	4.03465e+06	7.41651e+06	2.06707e+07	1.95425e+06	4.58688e+06	5.36033e+06	1.62406e+06	1.29292e+06	7.55508e+06	3.57749e+06	3.94678e+06	236485
PIP(16:0/24:0)+Li_59.07	59.07	PIP(16:0/24:0)+Li	PIP	(16:0/24:0)	(16:0)	(24:0)		1009.63	C49 H96 O16 N0 P2 Li1	0	0	0	0	0	0	0	0	0	0	0	0	0	0	0	0	0	0	0	0	0	0	217815	0
PMe(16:0/18:1)+H_45.06	45.06	PMe(16:0/18:1)+H	PMe	(16:0/18:1)	(16:0)	(18:1)		689.512	C38 H74 O8 N0 P1	1.61233e+09	1.98728e+09	1.20539e+09	1.18508e+09	813840106	6.51149e+08	1.0744e+09	2.10881e+09	1.91091e+09	1.16432e+09	1.21755e+09	1.12785e+09	4.89916e+08	1.17512e+09	5.7407e+08	1.2689e+09	4.99438e+08	6.44469e+08	5.50956e+08	1.78131e+09	6.09609e+08	7.38862e+08	7.25921e+08	1.24304e+09
PMe(16:0/20:1)+H_45.78	45.78	PMe(16:0/20:1)+H	PMe	(16:0/20:1)	(16:0)	(20:1)		717.543	C40 H78 O8 N0 P1	6.82257e+08	6.04657e+08	4.24064e+08	3.14602e+08	2.92987e+08	2.39134e+08	3.41635e+08	6.33569e+08	5.30992e+08	3.51544e+08	4.31629e+08	3.66109e+08	1.5635e+08	2.93237e+08	2.32439e+08	2.58435e+08	1.08744e+08	1.22944e+08	1.50591e+08	5.57154e+08	2.00302e+08	2.39762e+08	2.49366e+08	4.36473e+08
PMe(18:0/16:0)+H_45.27	45.27	PMe(18:0/16:0)+H	PMe	(18:0/16:0)	(18:0)	(16:0)		691.527	C38 H76 O8 N0 P1	4.78479e+09	3.11795e+09	2.88015e+09	3.18116e+09	2.29707e+09	3.08753e+09	2.12817e+09	3.53771e+09	2.05304e+09	1.81952e+09	3.26147e+09	4.21222e+09	6.01451e+08	8.76652e+08	5.42225e+08	9.49576e+08	3.47442e+08	5.67327e+08	3.94178e+08	1.339e+09	6.15523e+08	6.30912e+08	5.81202e+08	1.06578e+09
PS(16:0/18:2)+H_39.65	39.65	PS(16:0/18:2)+H	PS	(16:0/18:2)	(16:0)	(18:2)		760.512	C40 H75 O10 N1 P1	3.15962e+08	1.7711e+08	1.75938e+08	2.93181e+08	1.78971e+08	7.08823e+08	1.62666e+08	1.20966e+08	1.36314e+08	2.05089e+08	2.10859e+08	2.68544e+08	7.64527e+06	7.51066e+06	8.17968e+06	7.98099e+06	2.50927e+07	3.54816e+06	1.26386e+07	1.88998e+07	8.48251e+06	9.46434e+06	1.46168e+07	6.39602e+06
PS(16:0/22:5)+H_40.68	40.68	PS(16:0/22:5)+H	PS	(16:0/22:5)	(16:0)	(22:5)		810.528	C44 H77 O10 N1 P1	6.47001e+08	4.76063e+08	4.95052e+08	6.54904e+08	3.58876e+08	2.89799e+08	5.11219e+08	4.00072e+08	5.46956e+08	5.41229e+08	6.86704e+08	4.45271e+08	2.25243e+08	2.79783e+08	2.28409e+08	3.14673e+08	1.70972e+08	1.05561e+08	2.67924e+08	2.43661e+08	2.34384e+08	2.02887e+08	2.46964e+08	1.04805e+08
PS(17:0/22:6)+H_40.54	40.54	PS(17:0/22:6)+H	PS	(17:0/22:6)	(17:0)	(22:6)		822.528	C45 H77 O10 N1 P1	5.52248e+08	5.04507e+08	6.25189e+08	4.12436e+08	5.59451e+08	5.59806e+08	4.7868e+08	4.27808e+08	4.61121e+08	4.37848e+08	4.68689e+08	4.38209e+08	6.87235e+08	5.67936e+08	6.96379e+08	5.89656e+08	5.49497e+08	6.788e+08	8.52944e+08	6.34403e+08	8.90315e+08	6.76609e+08	6.18606e+08	6.60398e+08
PS(18:0/18:1)+H_42.39	42.39	PS(18:0/18:1)+H	PS	(18:0/18:1)	(18:0)	(18:1)		790.559	C42 H81 O10 N1 P1	9.94165e+08	9.05607e+08	1.20244e+09	1.25367e+09	951609567	9.89507e+08	1.15339e+09	9.27857e+08	1.34743e+09	1.26968e+09	9.72663e+08	9.35775e+08	6.97198e+08	1.06895e+09	7.94816e+08	4.67666e+08	5.04297e+08	4.98947e+08	1.42911e+09	1.81952e+09	1.10118e+09	1.54585e+09	1.59633e+09	2.1017e+09
PS(18:0/18:2)+Na_40.51	40.51	PS(18:0/18:2)+Na	PS	(18:0/18:2)	(18:0)	(18:2)		810.526	C42 H78 O10 N1 P1 Na1	6.84301e+08	6.56288e+08	3.76768e+08	8.65772e+08	4.78853e+08	2.67517e+08	4.68005e+08	3.88222e+08	6.03341e+08	3.77822e+08	5.06715e+08	3.65279e+08	1.81847e+08	3.62547e+08	2.93244e+08	4.15019e+08	1.75204e+08	1.83077e+08	2.39914e+08	2.52752e+08	2.59082e+08	2.17455e+08	1.60307e+08	1.76249e+08
PS(18:0/18:3)+Na_40.1	40.1	PS(18:0/18:3)+Na	PS	(18:0/18:3)	(18:0)	(18:3)		808.51	C42 H76 O10 N1 P1 Na1	2.90122e+09	1.55229e+09	1.76457e+09	1.91336e+09	1.28606e+09	1.79722e+09	1.82636e+09	1.54348e+09	1.66766e+09	2.14993e+09	2.05925e+09	1.90615e+09	1.45326e+09	1.52801e+09	1.60791e+09	1.25609e+09	9.79567e+08	1.19064e+09	1.71787e+09	1.44818e+09	1.47583e+09	1.30075e+09	1.35003e+09	9.5489e+08
PS(18:0/20:3)+Na_40.75	40.75	PS(18:0/20:3)+Na	PS	(18:0/20:3)	(18:0)	(20:3)		836.541	C44 H80 O10 N1 P1 Na1	5.76693e+09	4.95303e+09	5.4758e+09	4.30882e+09	3.54542e+09	4.24024e+09	5.42589e+09	4.67846e+09	5.57116e+09	5.79012e+09	6.1232e+09	5.14483e+09	4.59607e+09	4.2664e+09	3.95633e+09	4.21139e+09	4.91391e+09	5.02657e+09	4.48569e+09	5.43059e+09	4.40011e+09	4.42829e+09	4.13601e+09	5.29946e+09
PS(18:0/22:3)+Na_39.35	39.35	PS(18:0/22:3)+Na	PS	(18:0/22:3)	(18:0)	(22:3)		864.573	C46 H84 O10 N1 P1 Na1	4.20524e+08	2.82993e+08	2.48229e+08	1.93737e+08	1.53794e+08	1.76506e+08	2.18849e+08	2.05698e+08	1.75074e+08	3.77853e+08	2.44619e+08	3.36403e+08	1.74262e+08	4.14908e+08	4.41493e+08	4.78095e+08	3.27621e+08	3.62875e+08	1.50838e+08	1.46675e+08	2.31772e+08	3.13128e+08	3.33824e+08	2.8011e+08
PS(18:0/22:5)+H_41.37	41.37	PS(18:0/22:5)+H	PS	(18:0/22:5)	(18:0)	(22:5)		838.559	C46 H81 O10 N1 P1	1.61208e+09	1.43281e+09	1.61079e+09	1.58432e+09	1.11418e+09	1.28354e+09	1.66924e+09	1.4437e+09	1.76378e+09	1.79994e+09	1.84348e+09	1.45838e+09	1.0988e+09	1.17978e+09	9.99979e+08	1.49489e+09	1.62435e+09	1.30574e+09	1.22063e+09	1.54136e+09	1.22117e+09	1.35556e+09	1.31604e+09	1.49057e+09
PS(18:0/22:5)+Na_39.63	39.63	PS(18:0/22:5)+Na	PS	(18:0/22:5)	(18:0)	(22:5)		860.541	C46 H80 O10 N1 P1 Na1	1.19731e+07	4.97597e+08	5.1807e+07	3.12163e+08	1.01206e+08	4.33016e+07	4.33112e+08	4.05559e+08	2.78249e+08	1.17697e+08	3.57737e+07	2.57126e+07	2.73583e+08	6.91945e+08	7.12589e+08	7.18461e+08	6.09523e+08	3.76891e+08	2.94628e+08	2.97427e+08	3.56857e+08	7.95004e+08	6.24917e+08	3.54478e+08
PS(18:0/22:6)+H_40.62	40.62	PS(18:0/22:6)+H	PS	(18:0/22:6)	(18:0)	(22:6)		836.544	C46 H79 O10 N1 P1	5.98021e+09	5.07593e+09	5.66287e+09	4.59975e+09	3.6578e+09	4.59676e+09	5.47668e+09	4.83745e+09	5.76495e+09	6.06682e+09	6.3503e+09	5.4369e+09	4.73573e+09	4.49136e+09	4.18698e+09	4.40402e+09	5.16076e+09	5.48182e+09	4.82428e+09	5.83353e+09	4.64594e+09	4.79421e+09	4.50562e+09	5.79356e+09
PS(18:1/20:3)+Na_40.45	40.45	PS(18:1/20:3)+Na	PS	(18:1/20:3)	(18:1)	(20:3)		834.526	C44 H78 O10 N1 P1 Na1	3.33899e+08	2.26844e+08	2.42378e+08	3.06811e+08	1.55162e+08	2.61744e+08	2.32475e+08	1.86225e+08	2.33025e+08	3.02543e+08	2.90896e+08	2.77422e+08	2.30259e+08	3.01467e+08	2.59779e+08	3.3102e+08	2.42563e+08	3.30118e+08	2.17197e+08	2.26552e+08	2.08313e+08	1.87319e+08	2.04037e+08	1.89014e+08
PS(19:0/22:6)+H_40.85	40.85	PS(19:0/22:6)+H	PS	(19:0/22:6)	(19:0)	(22:6)		850.559	C47 H81 O10 N1 P1	7.18011e+07	7.36865e+07	7.44259e+07	2.76318e+06	8.37087e+07	3.49161e+07	5.58846e+07	4.70758e+07	4.05684e+07	2.82045e+07	5.61423e+07	2.70248e+07	5.35494e+08	4.56371e+08	8.00922e+07	1.05784e+08	273380281	1.51976e+08	1.24961e+08	5.24111e+08	1.61539e+08	1.54424e+08	5.52369e+08	2.07446e+08
PS(20:0/22:6)+H_41.73	41.73	PS(20:0/22:6)+H	PS	(20:0/22:6)	(20:0)	(22:6)		864.575	C48 H83 O10 N1 P1	1.06664e+06	9.78773e+06	9.41721e+06	2.09092e+06	6.50353e+07	4.8196e+06	9.95865e+06	6.08608e+06	8.33352e+06	7.12335e+06	3.62666e+06	1.04802e+06	3.02688e+08	7.56189e+07	1.21271e+08	5.15371e+07	6.48399e+07	5.71633e+07	1.03897e+08	8.75286e+07	8.46658e+07	1.00312e+08	1.0533e+08	6.02372e+07
PS(20:1/22:6)+Na_39.42	39.42	PS(20:1/22:6)+Na	PS	(20:1/22:6)	(20:1)	(22:6)		884.541	C48 H80 O10 N1 P1 Na1	6.50706e+09	1.63701e+09	2.01462e+09	1.15574e+09	5.13806e+08	1.20918e+09	1.2689e+09	7.81648e+08	1.88083e+09	1.35583e+09	1.04835e+09	2.13077e+09	1.09152e+09	2.20151e+09	1.80014e+09	8.75219e+08	6.93609e+08	7.86597e+08	3.18144e+09	2.66148e+09	1.59449e+09	1.71213e+09	1.80393e+09	1.59961e+09
PS(22:4/22:6)+H_38.9	38.9	PS(22:4/22:6)+H	PS	(22:4/22:6)	(22:4)	(22:6)		884.544	C50 H79 O10 N1 P1	6.50524e+09	1.63782e+09	2.01345e+09	1.15653e+09	5.14455e+08	1210013521	1.27117e+09	7.82487e+08	1.88332e+09	1.36179e+09	1.05234e+09	2.1345e+09	1.10269e+09	2.24217e+09	1.83831e+09	9.04242e+08	7.03351e+08	7.98682e+08	3.17838e+09	2.66934e+09	1.61041e+09	1.74793e+09	1.84732e+09	1.62225e+09
PS(22:6/22:6)+H_39.7	39.7	PS(22:6/22:6)+H	PS	(22:6/22:6)	(22:6)	(22:6)		880.512	C50 H75 O10 N1 P1	9.75551e+07	5.77492e+07	8.0963e+07	8.0249e+07	5.51025e+07	1.15863e+08	9.04913e+07	7.61561e+07	8.80239e+07	9.05387e+07	8.0283e+07	9.24551e+07	2.0528e+07	2.32523e+07	2.11332e+07	1.66644e+07	1.94406e+07	3.76952e+07	3.066e+07	2.68734e+07	4.20044e+07	1.81299e+07	1.87305e+07	3.02691e+07
PS(38:6)+Na_38.77	38.77	PS(38:6)+Na	PS	(16:0/22:6)	(16:0)	(22:6)		830.494	C44 H74 O10 N1 P1 Na1	4.42991e+08	5.5984e+07	1.01201e+08	3.11873e+08	9.3982e+07	6.33673e+07	2.71633e+08	5.59372e+07	5.7548e+07	8.76373e+07	7.56891e+07	8.51051e+07	5.25868e+07	5.10128e+07	5.92409e+07	4.54136e+07	4.45497e+07	5.93628e+07	7.01763e+07	5.92671e+07	5.87455e+07	5.37166e+07	6.10235e+07	4.51479e+07
PS(40:6)+Na_40.21	40.21	PS(40:6)+Na	PS	(18:0/22:6)	(18:0)	(22:6)		858.526	C46 H78 O10 N1 P1 Na1	1.18171e+08	1.68794e+08	1.36044e+08	8.6012e+07	8.20901e+07	8.95936e+07	1.57968e+08	3.11495e+07	1.91515e+08	1.47741e+08	1.47e+08	9.48463e+07	1.55686e+08	1.32762e+08	1.4911e+08	1.06431e+08	1.55002e+08	2.8516e+08	1.09953e+08	1.31008e+08	1.02827e+08	1.16904e+08	1.02758e+08	1.76487e+08
SM(d16:1/18:3)+H_38.89	38.89	SM(d16:1/18:3)+H	SM	(d16:1/18:3)	(d16:1)	(18:3)		697.528	C39 H74 O6 N2 P1	1.83283e+09	1.06833e+09	1.41708e+09	1.12106e+09	4.55742e+08	1.01413e+09	1.14619e+09	8.18629e+08	9.68825e+08	1.19299e+09	1.21169e+09	1.09256e+09	2.08037e+08	2.1155e+08	2.14818e+08	1.78724e+08	1.08592e+08	1.14933e+08	3.78661e+08	2.62049e+08	3.61992e+08	2.85369e+08	2.86224e+08	1.83326e+08
SM(d16:1/22:2)+H_41.96	41.96	SM(d16:1/22:2)+H	SM	(d16:1/22:2)	(d16:1)	(22:2)		755.606	C43 H84 O6 N2 P1	7.62487e+07	1.51602e+08	1.86467e+08	2.53253e+07	8.89999e+06	1.1644e+08	4.53183e+07	6.81332e+07	9.30684e+07	6.16136e+07	9.01389e+07	3.45517e+07	958462	2.23637e+06	3.10119e+06	6.64451e+06	826086	1.04889e+06	1.90288e+06	2.68556e+06	8.80759e+06	6.96934e+06	2.76749e+06	1.09222e+06
SM(d16:1/23:0)+H_44.93	44.93	SM(d16:1/23:0)+H	SM	(d16:1/23:0)	(d16:1)	(23:0)		773.653	C44 H90 O6 N2 P1	1.12268e+09	6.09676e+08	8.26589e+08	5.56168e+08	3.62794e+08	5.44189e+08	8.74273e+08	8.49228e+08	1.20911e+09	1.45241e+09	1.08578e+09	1.20373e+09	1.00628e+09	1.1875e+09	9.00168e+08	8.07289e+08	1.13639e+09	7.60753e+08	1.66585e+09	2.1655e+09	1.99315e+09	1.99093e+09	1.52086e+09	1.5145e+09
SM(d16:1/25:1)+H_44.68	44.68	SM(d16:1/25:1)+H	SM	(d16:1/25:1)	(d16:1)	(25:1)		799.669	C46 H92 O6 N2 P1	1.23354e+09	6.08422e+08	1.06135e+09	6.3981e+08	2.80208e+08	4.70689e+08	9.3735e+08	8.5937e+08	1.22409e+09	1.63472e+09	1.13038e+09	1.33508e+09	1.73242e+09	2.16219e+09	1.87536e+09	1.02947e+09	7.87426e+08	6.04658e+08	2.90519e+09	3.51713e+09	2.79599e+09	3.16187e+09	2.48741e+09	2.41571e+09
SM(d17:1/18:2)+H_39.45	39.45	SM(d17:1/18:2)+H	SM	(d17:1/18:2)	(d17:1)	(18:2)		713.559	C40 H78 O6 N2 P1	1.56911e+09	9.29543e+08	1.22708e+09	1.77113e+09	5.39974e+08	2.04184e+09	9.55728e+08	5.69267e+08	1.03237e+09	1.21356e+09	1.95495e+08	1.46903e+09	5.47678e+08	6.28051e+08	5.07537e+08	3.73974e+08	2.43946e+08	3.07445e+08	8.526e+08	5.21377e+08	7.5965e+08	7.01576e+08	6.7079e+08	7.67592e+08
SM(d17:1/18:3)+H_39.31	39.31	SM(d17:1/18:3)+H	SM	(d17:1/18:3)	(d17:1)	(18:3)		711.544	C40 H76 O6 N2 P1	4.9266e+08	4.15628e+08	5.08783e+08	2.96367e+08	1.87439e+08	2.70638e+08	4.10912e+08	3.2308e+08	3.79097e+08	4.53696e+08	4.30615e+08	3.76993e+08	1.58228e+08	1.5426e+08	1.52629e+08	1.07752e+08	1.04433e+08	9.09446e+07	2.46175e+08	1.95894e+08	2.41306e+08	2.37983e+08	2.35405e+08	1.64994e+08
SM(d18:0+pO/16:1)+H_39.61	39.61	SM(d18:0+pO/16:1)+H	SM	(d18:0+pO/16:1)	(d18:0+pO)	(16:1)		719.57	C39 H80 O7 N2 P1	5.65946e+08	3.26829e+08	3.77302e+08	6.22285e+08	3.78984e+08	1.04619e+09	3.84601e+08	3.23597e+08	4.81651e+08	6.52324e+08	4.4697e+08	8.62613e+08	2.25688e+08	2.98222e+08	228663079	5.72189e+08	5.74564e+08	7.01138e+08	3.02701e+08	3.32498e+08	4.04138e+08	3.19396e+08	2.65111e+08	3.17093e+08
SM(d18:0+pO/18:3)+H_39.21	39.21	SM(d18:0+pO/18:3)+H	SM	(d18:0+pO/18:3)	(d18:0+pO)	(18:3)		743.57	C41 H80 O7 N2 P1	5.66267e+08	4.49827e+08	5.19088e+08	4.23041e+08	5.52594e+08	7.3415e+08	5.34278e+08	4.20891e+08	4.1417e+08	5.0173e+08	6.20734e+08	8.29502e+08	1.46639e+07	4.70325e+07	4.3903e+07	5.9145e+07	9.61102e+07	9.45873e+07	8.49818e+07	7.87075e+07	8.11007e+07	5.57029e+07	7.35927e+07	9.11748e+07
SM(d18:0+pO/25:1)+H_45.21	45.21	SM(d18:0+pO/25:1)+H	SM	(d18:0+pO/25:1)	(d18:0+pO)	(25:1)		845.711	C48 H98 O7 N2 P1	2.48248e+08	1.19994e+08	2.12278e+08	1.39956e+08	1.61021e+08	3.32612e+08	1.26273e+08	1.50847e+08	1.44053e+08	1.6342e+08	1.47347e+08	2.76431e+08	2.77035e+07	4.8922e+07	3.41185e+07	3.69343e+07	4.47229e+07	2.84494e+07	6.55697e+07	1.15049e+08	7.96003e+07	8.07545e+07	8.09561e+07	6.92866e+07
SM(d18:1/14:0)+Na_38.28	38.28	SM(d18:1/14:0)+Na	SM	(d18:1/14:0)	(d18:1)	(14:0)		697.525	C37 H75 O6 N2 P1 Na1	1.8329e+09	1.06835e+09	4.61019e+08	1.1202e+09	4.5531e+08	1.01352e+09	2.6224e+08	8.18389e+08	2.49402e+08	4.19254e+08	1.21125e+09	8.75604e+08	5.20989e+07	1.7253e+08	6.29371e+07	1.40837e+08	4.50014e+07	9.50707e+07	7.71993e+07	6.472e+07	6.57614e+07	2.1088e+08	8.01216e+07	1.55038e+08
SM(d18:1/16:1)+H_39.59	39.59	SM(d18:1/16:1)+H	SM	(d18:1/16:1)	(d18:1)	(16:1)		701.559	C39 H78 O6 N2 P1	8.70165e+08	4.79791e+08	5.50644e+08	4.56506e+08	1.5944e+08	3.38959e+08	4.51336e+08	1.11786e+08	3.95586e+08	5.52994e+08	4.78658e+08	1.42253e+08	9.63236e+07	1.18819e+08	6.89148e+07	6.10028e+07	4.06796e+07	2.37161e+07	1.53407e+08	1.29348e+08	1.14159e+08	9.19696e+07	1.75445e+08	1.39827e+08
SM(d18:1/18:3)+H_39.54	39.54	SM(d18:1/18:3)+H	SM	(d18:1/18:3)	(d18:1)	(18:3)		725.559	C41 H78 O6 N2 P1	2.06496e+09	2.29726e+09	2.12796e+09	1.18626e+09	2.44172e+09	2.24327e+09	2.34178e+09	2.23326e+09	2.27027e+09	2.33156e+09	2.32684e+09	2.13091e+09	1.45744e+09	1.47479e+09	6.92945e+08	2.91913e+09	4.37689e+09	3.56268e+09	1.073e+09	1.63693e+09	971300908	8.9217e+08	1.72083e+09	1.3099e+09
SM(d18:1/22:3)+H_44.0	44	SM(d18:1/22:3)+H	SM	(d18:1/22:3)	(d18:1)	(22:3)		781.622	C45 H86 O6 N2 P1	8.70988e+06	4.24692e+06	2.62029e+07	621169	1.85146e+06	2.00038e+06	3.32984e+06	2.76266e+07	3.91698e+07	3.89551e+07	3.57549e+07	850614	4.80072e+07	3.74001e+07	2.8058e+07	1.37509e+08	1.8766e+08	1.25439e+08	8.23459e+07	5.81033e+07	8.49476e+07	8.41743e+07	6.5569e+07	2.10604e+07
SM(d18:1/23:0)+H_46.59	46.59	SM(d18:1/23:0)+H	SM	(d18:1/23:0)	(d18:1)	(23:0)		801.684	C46 H94 O6 N2 P1	2.30746e+09	1.27826e+09	1.55996e+09	1.32835e+09	8.67961e+08	1.39218e+09	1.49289e+09	1.27824e+09	2.19648e+09	2.51165e+09	1.62132e+09	2.53662e+09	3.26434e+09	3.48226e+09	2.27844e+09	2.17441e+09	2.13701e+09	1.4218e+09	2.81312e+09	3.39734e+09	4.95491e+09	3.07145e+09	2.56381e+09	3.46494e+09
SM(d18:1/23:2)+H_44.87	44.87	SM(d18:1/23:2)+H	SM	(d18:1/23:2)	(d18:1)	(23:2)		797.653	C46 H90 O6 N2 P1	4.58538e+08	2.68646e+08	3.79425e+08	2.28476e+08	1.38347e+08	2.40696e+08	3.53296e+08	4.3061e+08	5.28066e+08	5.95984e+08	4.8774e+08	5.85815e+08	4.50234e+08	4.87748e+08	4.37899e+08	3.24613e+08	4.45023e+08	3.05549e+08	6.8109e+08	9.07121e+08	7.12496e+08	7.71977e+08	5.87152e+08	7.61984e+08
SM(d18:1/24:2)+H_44.52	44.52	SM(d18:1/24:2)+H	SM	(d18:1/24:2)	(d18:1)	(24:2)		811.669	C47 H92 O6 N2 P1	1.137e+09	6.09358e+08	8.23502e+08	1.72836e+09	1.65e+09	2.27484e+09	8.88098e+08	9.61306e+08	1.03584e+09	1.22093e+09	1.1282e+09	1.81221e+09	9.68769e+08	1.24326e+09	1.10752e+09	3.28488e+09	5.88548e+09	4.36993e+09	1.43487e+09	1.8543e+09	1.73537e+09	1.31453e+09	8.36607e+08	1.20284e+09
SM(d18:1/25:1)+H_46.65	46.65	SM(d18:1/25:1)+H	SM	(d18:1/25:1)	(d18:1)	(25:1)		827.7	C48 H96 O6 N2 P1	4.83404e+08	2.71591e+08	3.19719e+08	7.05231e+08	4.47883e+08	8.58948e+08	3.11566e+08	2.82608e+08	4.14835e+08	5.50653e+08	3.48135e+08	6.69196e+08	7.39698e+08	1.02189e+09	6.99427e+08	1.04985e+09	1.02996e+09	9.77446e+08	9.59411e+08	9.67716e+08	1.00402e+09	7.36749e+08	7.00787e+08	9.6874e+08
SM(d18:1/25:2)+H_46.78	46.78	SM(d18:1/25:2)+H	SM	(d18:1/25:2)	(d18:1)	(25:2)		825.684	C48 H94 O6 N2 P1	1.02083e+09	5.36087e+08	7.41925e+08	5.33274e+08	3.8497e+08	6.53878e+08	7.45583e+08	7.7152e+08	8.41925e+08	1.05858e+09	8.31978e+08	1.22447e+09	7.76779e+08	8.30463e+08	5.89161e+08	6.36324e+08	1.06342e+09	8.30157e+08	1.05287e+09	1.16419e+09	1.09038e+09	9.4591e+08	6.94064e+08	9.31189e+08
SM(d18:1/25:3)+H_44.58	44.58	SM(d18:1/25:3)+H	SM	(d18:1/25:3)	(d18:1)	(25:3)		823.669	C48 H92 O6 N2 P1	2.25682e+09	1.34321e+09	1.67693e+09	1.1992e+09	2.76295e+08	7.46771e+08	1.49257e+09	1.92071e+09	1.69584e+09	2.22983e+09	1.95825e+09	2.70812e+09	2.33873e+09	1.9763e+09	2.23797e+09	8.25377e+08	7.12758e+08	4.1669e+08	3.59181e+09	3.69021e+09	3.09858e+09	2.8204e+09	2.06856e+09	3.05468e+09
SM(d18:1/26:2)+H_48.25	48.25	SM(d18:1/26:2)+H	SM	(d18:1/26:2)	(d18:1)	(26:2)		839.7	C49 H96 O6 N2 P1	5.42674e+08	1.9194e+08	2.51778e+08	2.09318e+09	1.24637e+09	2.29279e+09	2.82747e+08	2.78794e+08	3.22057e+08	5.79973e+08	2.99221e+08	8.10914e+08	4.70828e+08	7.43485e+08	2.49897e+08	4.61397e+08	6.41877e+08	4.21233e+08	7.99249e+08	1.0443e+09	6.16076e+08	7.75659e+08	7.72957e+08	1.262e+09
SM(d18:1/26:3)+H_47.55	47.55	SM(d18:1/26:3)+H	SM	(d18:1/26:3)	(d18:1)	(26:3)		837.684	C49 H94 O6 N2 P1	3.61914e+08	2.48361e+08	3.06086e+08	5.45598e+08	3.12549e+08	6.05901e+08	2.86385e+08	2.43513e+08	3.11742e+08	3.4222e+08	2.75486e+08	3.52539e+08	4.14617e+08	4.04542e+08	3.04138e+08	3.04526e+08	4.10147e+08	3.10204e+08	4.68691e+08	4.3623e+08	4.29116e+08	3.23487e+08	2.81678e+08	4.44627e+08
SM(d18:1/26:4)+H_45.37	45.37	SM(d18:1/26:4)+H	SM	(d18:1/26:4)	(d18:1)	(26:4)		835.669	C49 H92 O6 N2 P1	7.0686e+08	5.63833e+08	7.15995e+08	3.13863e+08	2.58449e+08	4.16371e+08	6.23566e+08	4.81221e+08	5.90791e+08	6.09014e+08	5.35189e+08	5.15827e+08	1.10426e+09	9.96236e+08	9.79632e+08	1.31026e+09	1.16948e+09	1.12689e+09	1.34824e+09	7.43278e+08	8.86125e+08	4.95445e+08	3.60804e+08	3.66658e+08
SM(d30:1)+H_36.73	36.73	SM(d30:1)+H	SM	(d30:1)	(d30:1)			647.512	C35 H72 O6 N2 P1	4.85108e+07	2.06385e+07	3.30183e+07	1.27231e+07	2.89422e+06	1.28027e+07	1.75787e+07	1.38823e+07	1.65924e+07	8.14002e+06	1.5129e+07	7.81787e+06	586679	2.25689e+06	2.69689e+06	194778	34788.7	76299.3	8.99104e+06	9.89631e+06	1.04752e+07	1.89233e+06	1.10712e+06	617561
SM(d31:1)+H_37.63	37.63	SM(d31:1)+H	SM	(d31:1)	(d31:1)			661.528	C36 H74 O6 N2 P1	5.10392e+07	2.18756e+07	3.2945e+07	1.37526e+07	3.21582e+06	1.80614e+07	2.02944e+07	1.45937e+07	1.87004e+07	1.53258e+07	1.65734e+07	1.40162e+07	1.54745e+06	2.6422e+06	1.61789e+06	155045	333445	169216	5.79875e+06	5.92775e+06	5.58065e+06	2.26601e+06	2.60937e+06	421922
SM(d32:1)+H_38.28	38.28	SM(d32:1)+H	SM	(d18:1/14:0)	(d18:1)	(14:0)		675.544	C37 H76 O6 N2 P1	9.13633e+09	3.26878e+09	4.1617e+09	4747795708	1.46021e+09	5.94012e+09	3.22266e+09	2.25364e+09	3.13749e+09	4.12987e+09	3.7936e+09	6.01928e+09	9.47314e+08	1.08942e+09	9.23611e+08	5.07302e+08	4.79851e+08	4.33426e+08	1.90265e+09	1.78795e+09	1.0861e+09	1.54605e+09	1.75217e+09	1.60901e+09
SM(d32:1+hO)+H_37.73	37.73	SM(d32:1+hO)+H	SM	(d32:1+hO)	(d32:1+hO)			691.538	C37 H76 O7 N2 P1	9.55146e+07	4.04017e+07	4.95635e+07	8.40297e+07	2.84584e+07	1.01016e+08	3.94416e+07	3.9512e+07	5.5984e+07	8.16105e+07	7.52834e+07	1.02835e+08	1.72087e+07	2.95671e+07	1.60461e+07	1.69192e+07	6.9724e+06	1.21925e+07	2.69823e+07	9.69541e+07	4.62511e+07	4.83598e+07	6.86333e+07	8.03855e+07
SM(d33:1)+H_39.51	39.51	SM(d33:1)+H	SM	(d33:1)	(d33:1)			689.559	C38 H78 O6 N2 P1	3.52151e+09	2.00325e+09	2.81226e+09	2.22712e+09	1.00924e+09	2.37381e+09	2.04951e+09	1.16333e+09	1.86277e+09	2.83058e+09	2.31851e+09	2.7639e+09	6.17886e+08	7.10799e+08	6.50585e+08	4.54281e+08	4.38981e+08	3.26223e+08	1.06859e+09	1.05726e+09	1.04746e+09	7.30081e+08	1.06887e+09	9.00925e+08
SM(d34:0)+H_40.24	40.24	SM(d34:0)+H	SM	(d34:0)	(d34:0)			705.591	C39 H82 O6 N2 P1	4.0491e+09	2.87922e+09	3.14842e+09	2.52885e+09	2.31848e+09	3.7265e+09	2.84608e+09	3.15278e+09	2.73137e+09	3.26874e+09	2.89545e+09	3.4865e+09	1.11056e+09	1.1627e+09	1.03401e+09	2.03746e+09	3.19153e+09	2.28794e+09	1.39646e+09	1.7565e+09	1.38114e+09	1.18575e+09	1.25508e+09	1.27162e+09
SM(d34:0+pO)+H_39.36	39.36	SM(d34:0+pO)+H	SM	(d34:0+pO)	(d34:0+pO)			721.585	C39 H82 O7 N2 P1	3.2267e+09	1.63268e+09	2.17899e+09	2.59492e+09	2.27846e+09	4.95688e+09	2.03191e+09	1.88131e+09	1.63898e+09	2.54356e+09	2.61629e+09	4.75e+09	2.27539e+08	2.1307e+08	1.73673e+08	2.65902e+08	5.14417e+08	3.08752e+08	3.25971e+08	3.92269e+08	3.19904e+08	2.69759e+08	3.13548e+08	4.6414e+08
SM(d34:1)+H_40.18	40.18	SM(d34:1)+H	SM	(d34:1)	(d34:1)			703.575	C39 H80 O6 N2 P1	3.15112e+10	2.0714e+10	2.45977e+10	3.00383e+10	2.32366e+10	3.70297e+10	2.32338e+10	1.78908e+10	2.16025e+10	2.86558e+10	2.39963e+10	2.95338e+10	9.39185e+09	1.03662e+10	7.69623e+09	2.06193e+10	2.89074e+10	2.09745e+10	1.25237e+10	1.22834e+10	1.17591e+10	1.07227e+10	1.06743e+10	1.06732e+10
SM(d34:3)+H_39.0	39	SM(d34:3)+H	SM	(d34:3)	(d34:3)			699.544	C39 H76 O6 N2 P1	1.77788e+08	8.70472e+07	1.10345e+08	7.92964e+07	3.28457e+07	1.01746e+08	9.21816e+07	7.13896e+07	7.85161e+07	8.73566e+07	8.09388e+07	7.41381e+07	2.81278e+07	2.88356e+07	2.10998e+07	6.18935e+06	8.8785e+06	4.68778e+06	3.28748e+07	4.38647e+07	3.73051e+07	2.43052e+07	3.12303e+07	2.97548e+07
SM(d35:0+pO)+H_39.7	39.7	SM(d35:0+pO)+H	SM	(d35:0+pO)	(d35:0+pO)			735.601	C40 H84 O7 N2 P1	1.40396e+08	8.14109e+07	1.52695e+08	8.6497e+07	7.84031e+07	3.52994e+08	6.86551e+07	7.02445e+07	7.26502e+07	8.94814e+07	1.04679e+08	1.65045e+08	563794	471189	83532.4	52040.1	1.0465e+07	1.12675e+06	1.41455e+06	2.48867e+06	444446	1.36677e+06	360197	4.13792e+06
SM(d36:1)+H_37.46	37.46	SM(d36:1)+H	SM	(d36:1)	(d36:1)			731.606	C41 H84 O6 N2 P1	3.09061e+08	3.98672e+08	3.30434e+08	3.52936e+08	4.41864e+08	4.11731e+08	3.9827e+08	3.70686e+08	4.07027e+08	4.21371e+08	3.67566e+08	3.71768e+08	3.25845e+07	9.8309e+07	2.95337e+07	8.05776e+08	1.20493e+09	9.02631e+08	1.4548e+08	1.96181e+08	1.104e+08	2.61479e+08	1.72553e+08	1.66083e+08
SM(d36:3)+H_40.19	40.19	SM(d36:3)+H	SM	(d36:3)	(d36:3)			727.575	C41 H80 O6 N2 P1	9.23673e+08	9.47115e+08	9.55101e+08	7.37135e+08	6.2928e+08	8.64686e+08	7.42666e+08	8.56763e+08	6.17828e+08	9.45019e+08	7.74817e+08	7.81467e+08	1.74293e+08	2.1497e+08	1.77233e+08	2.23044e+08	4.45985e+08	3.40174e+08	2.25235e+08	3.22367e+08	2.18865e+08	2.60432e+08	2.6361e+08	2.68251e+08
SM(d36:4+pO)+H_39.44	39.44	SM(d36:4+pO)+H	SM	(d36:4+pO)	(d36:4+pO)			741.554	C41 H78 O7 N2 P1	5.48589e+07	5.7184e+07	5.36991e+07	6.45318e+07	6.04331e+07	9.37023e+07	5.99006e+07	5.53979e+07	8.5531e+07	7.86927e+07	7.15851e+07	9.65904e+07	6.42722e+07	7.00516e+07	5.91322e+07	1.53188e+08	1.21603e+08	2.02586e+08	6.57913e+07	5.05083e+07	9.13866e+07	6.12626e+07	4.65578e+07	5.00234e+07
SM(d37:5)+Li_39.25	39.25	SM(d37:5)+Li	SM	(d37:5)	(d37:5)			743.567	C42 H77 O6 N2 P1 Li1	5.65287e+08	4.49188e+08	5.18047e+08	4.22329e+08	5.53069e+08	7.3346e+08	5.33868e+08	5.38523e+08	4.19875e+08	5.00588e+08	6.20477e+08	8.28906e+08	6.89497e+07	5.14438e+07	4.89246e+07	7.92524e+07	1.35383e+08	9.53861e+07	8.49724e+07	7.75236e+07	8.05943e+07	6.60773e+07	7.14793e+07	9.12649e+07
SM(d37:6)+H_35.1	35.1	SM(d37:6)+H	SM	(d37:6)	(d37:6)			735.544	C42 H76 O6 N2 P1	2.05358e+08	1.89835e+08	2.08789e+08	2.40102e+08	9.48946e+07	2.29838e+08	1.85784e+08	1.65326e+08	2.01165e+08	1.89018e+08	1.7781e+08	1.98947e+08	1.34543e+08	1.41458e+08	1.206e+08	8.57031e+07	6.37891e+07	7.62438e+07	1.92058e+08	1.57019e+08	1.64465e+08	1.52251e+08	1.37349e+08	1.33436e+08
SM(d37:6)+Li_39.31	39.31	SM(d37:6)+Li	SM	(d37:6)	(d37:6)			741.552	C42 H75 O6 N2 P1 Li1	1.78308e+07	5.86323e+07	5.15894e+07	7.10181e+07	6.14654e+07	9.56499e+07	6.20323e+07	5.46873e+07	8.75613e+07	8.11752e+07	7.12241e+07	1.01863e+08	6.41803e+07	6.90616e+07	5.95356e+07	1.52873e+08	1.18468e+08	2.03114e+08	6.44551e+07	5.01823e+07	9.02751e+07	5.91356e+07	4.82257e+07	4.88504e+07
SM(d38:1)+H_44.02	44.02	SM(d38:1)+H	SM	(d38:1)	(d38:1)			759.637	C43 H88 O6 N2 P1	9.3418e+08	599851813	7.462e+08	6.49296e+08	5.52092e+08	8.38307e+08	8.19051e+08	8.57714e+08	1.21884e+09	1.3323e+09	1.06814e+09	1.09171e+09	6.47769e+08	8.66897e+08	6.06351e+08	1.62593e+09	2.55567e+09	1.27876e+09	1.13524e+09	1.50664e+09	1.32039e+09	1.61731e+09	1.2002e+09	1.10324e+09
SM(d39:2)+H_43.66	43.66	SM(d39:2)+H	SM	(d39:2)	(d39:2)			771.637	C44 H88 O6 N2 P1	2.76316e+07	5.83827e+06	2.38024e+07	5.15573e+06	799248	2.2001e+06	2.04148e+07	2.79747e+07	2.10727e+07	2.27623e+07	3.09759e+07	1.42376e+07	3.93608e+07	3.54314e+07	4.50447e+07	1.18645e+07	3.40765e+06	1.57131e+06	1.22064e+08	1.37249e+08	7.42886e+07	1.30015e+08	9.56002e+07	6.2508e+07
SM(d40:0+pO)+H_44.47	44.47	SM(d40:0+pO)+H	SM	(d40:0+pO)	(d40:0+pO)			805.679	C45 H94 O7 N2 P1	5.31979e+08	3.58851e+08	3.36949e+08	2.64418e+08	3.52951e+08	3.75478e+08	3.69296e+08	4.14704e+08	3.90266e+08	3.99817e+08	3.21446e+08	5.91887e+08	8.9576e+06	2.86351e+06	7.55729e+06	1.06312e+07	5.29006e+07	1.03461e+07	1.26354e+07	5.01596e+07	2.98003e+07	5.55149e+07	4.37632e+07	5.22629e+07
SM(d40:1)+H_45.55	45.55	SM(d40:1)+H	SM	(d40:1)	(d40:1)			787.669	C45 H92 O6 N2 P1	3.24283e+09	1.88797e+09	2.28393e+09	2.36085e+09	2.12461e+09	2.79231e+09	2.41694e+09	2.12852e+09	3.70346e+09	4.14125e+09	2.88138e+09	3.95753e+09	2.70031e+09	3.34133e+09	2.25097e+09	4.3465e+09	4.99255e+09	3.51532e+09	3.39827e+09	4.93371e+09	5.17474e+09	4.37825e+09	3.42767e+09	3.64292e+09
SM(d40:2)+H_44.01	44.01	SM(d40:2)+H	SM	(d40:2)	(d40:2)			785.653	C45 H90 O6 N2 P1	4.24443e+09	2.50887e+09	3.41147e+09	2.19573e+09	9.37877e+08	1.60143e+09	3.56048e+09	2.77384e+09	3.59968e+09	4.57487e+09	4.13093e+09	4.31861e+09	3.5906e+09	4.15939e+09	3.44236e+09	1.81223e+09	1.01616e+09	8.84754e+08	4.51643e+09	7.93976e+09	5.55769e+09	6.38885e+09	5.07351e+09	3.35212e+09
SM(d41:0+pO)+H_45.34	45.34	SM(d41:0+pO)+H	SM	(d41:0+pO)	(d41:0+pO)			819.695	C46 H96 O7 N2 P1	6.417e+08	4.14403e+08	3.85613e+08	2.97722e+08	2.79105e+08	3.27447e+08	3.69829e+08	4.28242e+08	4.25695e+08	4.37021e+08	3.56914e+08	5.83884e+08	3.75794e+07	4.52773e+07	2.96644e+07	2.2182e+07	4.52161e+07	1.16234e+07	5.67668e+07	1.43562e+08	1.40412e+08	1.37877e+08	1.32059e+08	1.4684e+08
SM(d41:4)+H_44.9	44.9	SM(d41:4)+H	SM	(d41:4)	(d41:4)			795.637	C46 H88 O6 N2 P1	6.38218e+07	4.33133e+07	8.22594e+07	4.11932e+06	4.26633e+07	3.22974e+07	6.09691e+07	6.04395e+07	8.65449e+07	2.13819e+07	6.23559e+07	4.32028e+07	8.47051e+07	5.75697e+07	7.91961e+07	4.20805e+07	7.58831e+07	7.25535e+07	1.41315e+08	5.432e+07	1.22801e+08	1.11648e+08	6.2266e+07	8.95635e+06
SM(d42:0+pO)+H_46.09	46.09	SM(d42:0+pO)+H	SM	(d42:0+pO)	(d42:0+pO)			833.711	C47 H98 O7 N2 P1	5.22323e+08	3.22984e+08	3.35844e+08	2.41697e+08	2.20915e+08	2.29001e+08	2.85536e+08	3.12794e+08	3.39131e+08	3.90022e+08	3.44682e+08	4.8878e+08	7.62482e+07	8.98078e+07	5.22095e+07	2.00869e+07	6.70956e+07	1.6801e+07	9.42365e+07	2.45222e+08	2.35839e+08	2.17714e+08	2.09475e+08	3.00175e+08
SM(d42:1)+H_47.6	47.6	SM(d42:1)+H	SM	(d42:1)	(d42:1)			815.7	C47 H96 O6 N2 P1	4.35752e+09	2.3492e+09	2.74098e+09	4.71126e+09	3.28482e+09	5.11638e+09	2.6286e+09	2.3904e+09	3.42997e+09	4.36537e+09	2.69802e+09	4.68068e+09	4.61975e+09	5.1365e+09	3.09906e+09	3.43634e+09	3.35662e+09	2.16896e+09	4.62909e+09	5.24402e+09	6.64772e+09	4.13084e+09	3.70515e+09	4.7378e+09
SM(d42:1+pO)+H_44.33	44.33	SM(d42:1+pO)+H	SM	(d42:1+pO)	(d42:1+pO)			831.695	C47 H96 O7 N2 P1	1.21633e+09	5.06166e+08	9.06493e+08	7.34268e+08	8.46704e+08	1.2282e+09	8.23941e+08	9.56171e+08	7.57302e+08	7.93825e+08	1.0032e+09	1.81703e+09	2.62251e+08	2.55675e+08	2.51666e+08	1.54885e+08	2.80739e+08	1.57698e+08	4.54746e+08	2.46591e+08	3.93077e+08	3.85198e+08	3.44696e+08	573532151
SM(d42:2)+H_45.46	45.46	SM(d42:2)+H	SM	(d42:2)	(d42:2)			813.684	C47 H94 O6 N2 P1	9.82772e+09	6.03552e+09	6.67317e+09	9.80052e+09	4.4622e+09	7.45764e+09	6.37195e+09	5.69155e+09	7.05347e+09	9.28395e+09	6.44314e+09	1.02126e+10	9.43363e+09	1.28911e+10	9.25089e+09	1.20308e+10	9.62864e+09	7.84091e+09	1.28996e+10	1.33295e+10	1.15428e+10	9.27498e+09	8.29591e+09	1.03356e+10
SM(d42:2)+H_49.87	49.87	SM(d42:2)+H	SM	(d42:2)	(d42:2)			813.684	C47 H94 O6 N2 P1	1.7467e+08	2.85278e+07	3.20436e+07	0	0	0	2.10571e+07	1.03598e+08	0	0	8.04492e+07	1.56491e+08	55122982	0	4.48323e+07	2.97503e+07	1.2682e+07	4.35994e+07	6.48605e+06	1.25511e+08	0	6.56672e+07	0	0
SM(d43:0)+H_49.11	49.11	SM(d43:0)+H	SM	(d43:0)	(d43:0)			831.731	C48 H100 O6 N2 P1	6.46647e+08	1.45914e+08	1.56117e+08	1.93851e+09	2.33237e+09	3.07252e+09	3.40009e+08	2.92178e+08	4.03728e+08	8.62184e+08	5.20368e+08	1.2638e+09	3.92144e+08	5.61015e+08	1.82646e+08	1.43543e+08	8.82348e+07	7.91907e+07	7.43297e+08	8.01573e+08	4.03451e+08	8.7975e+08	7.4039e+08	1.21348e+09
SM(d43:0+pO)+H_46.8	46.8	SM(d43:0+pO)+H	SM	(d43:0+pO)	(d43:0+pO)			847.726	C48 H100 O7 N2 P1	1.51468e+08	9.871e+07	1.04351e+08	4.66924e+07	5.81354e+07	6.84018e+07	7.42365e+07	9.01797e+07	1.03397e+08	9.57462e+07	6.74605e+07	1.28489e+08	9.70223e+06	2.71741e+07	4.30167e+06	1.18589e+06	1.25163e+07	1.22661e+06	2.67903e+07	7.07908e+07	9.51602e+07	6.43928e+07	4.27389e+07	5.67571e+07
SM(d43:1)+H_48.37	48.37	SM(d43:1)+H	SM	(d43:1)	(d43:1)			829.716	C48 H98 O6 N2 P1	6.07104e+08	2.87475e+08	3.55123e+08	1.02172e+09	8.74617e+08	1.49749e+09	3.67972e+08	3.26796e+08	4.97625e+08	6.89277e+08	4.25899e+08	8.49451e+08	9.18307e+08	969498280	5.25211e+08	3.83344e+08	3.64229e+08	2.22542e+08	7.90439e+08	8.39392e+08	1.12895e+09	7.77383e+08	7.17699e+08	9.01313e+08
SM(d43:3)+H_47.21	47.21	SM(d43:3)+H	SM	(d43:3)	(d43:3)			825.684	C48 H94 O6 N2 P1	1.16484e+09	7.31241e+08	9.54431e+08	6.05907e+08	4.35578e+08	7.53666e+08	9.41688e+08	9.36977e+08	8.19982e+08	1.18076e+09	1.02497e+09	1.33151e+09	8.52171e+08	8.97369e+08	6.77444e+08	6.6945e+08	1.17769e+09	9.21668e+08	1.02702e+09	1.18561e+09	1.12118e+09	1.00145e+09	7.14053e+08	9.34968e+08
SM(d43:4)+H_47.97	47.97	SM(d43:4)+H	SM	(d43:4)	(d43:4)			823.669	C48 H92 O6 N2 P1	1.35762e+08	1.06072e+08	2.06721e+08	2.02034e+08	2.23974e+08	3.57342e+08	1.94023e+08	1.86241e+08	1.78877e+08	1.70527e+08	1.42428e+08	2.93945e+08	5.04085e+07	1.57131e+08	9.46512e+07	3.82304e+07	5.7275e+07	2.27573e+07	1.66152e+08	1.25474e+08	1.26634e+08	1.49773e+08	5.42874e+07	7.3926e+07
SM(d44:0+pO)+H_47.94	47.94	SM(d44:0+pO)+H	SM	(d44:0+pO)	(d44:0+pO)			861.742	C49 H102 O7 N2 P1	1.87579e+08	5.463e+07	6.75508e+07	6.66438e+08	3.6055e+08	5.36187e+08	7.11128e+07	9.80356e+07	9.78913e+07	1.37822e+08	5.85392e+07	2.3945e+08	1.02183e+08	2.02828e+08	2.76373e+07	1.48641e+07	7.61725e+06	567099	1.33411e+08	2.29566e+08	1.41375e+08	2.27215e+08	2.17097e+08	3.12707e+08
SM(d44:1)+H_49.05	49.05	SM(d44:1)+H	SM	(d44:1)	(d44:1)			843.731	C49 H100 O6 N2 P1	4.49104e+09	1.72293e+09	2.02285e+09	1.34468e+10	1.10804e+10	1.48903e+10	2.51791e+09	2.87355e+09	2.85339e+09	5.07672e+09	2.85563e+09	7.55785e+09	4.28056e+09	6.56514e+09	1.76139e+09	1.27027e+09	1.03467e+09	3.82729e+08	5.92906e+09	6.34949e+09	4.14699e+09	5.72628e+09	5.35517e+09	6.94141e+09
SM(d44:1+pO)+H_46.46	46.46	SM(d44:1+pO)+H	SM	(d44:1+pO)	(d44:1+pO)			859.726	C49 H100 O7 N2 P1	1.79308e+08	7.6432e+07	1.20811e+08	3.84532e+08	1.99938e+08	3.4407e+08	8.47272e+07	1.0529e+08	1.02377e+08	1.32977e+08	9.16815e+07	2.10115e+08	5.44124e+07	1.09779e+08	2.23812e+07	1.59729e+07	2.16887e+07	6.30656e+06	8.47761e+07	1.75169e+08	9.29868e+07	1.42641e+08	1.54965e+08	1.87398e+08
SM(d44:2)+H_48.46	48.46	SM(d44:2)+H	SM	(d44:2)	(d44:2)			841.716	C49 H98 O6 N2 P1	2.24704e+09	7.40762e+08	9.53007e+08	7.26824e+09	4.72489e+09	8.03029e+09	1.05539e+09	1.18292e+09	1.22538e+09	2.27368e+09	1.07769e+09	3.30577e+09	1.97163e+09	3.04947e+09	9.85627e+08	9.69469e+08	7.48843e+08	4.79886e+08	2.98556e+09	3.44694e+09	2.3076e+09	2793348971	2.57305e+09	3.92308e+09
SM(d45:2)+H_49.25	49.25	SM(d45:2)+H	SM	(d45:2)	(d45:2)			855.731	C50 H100 O6 N2 P1	6.0197e+08	2.10929e+08	2.51435e+08	1.67941e+09	1.36781e+09	1.96925e+09	3.01028e+08	3.47725e+08	3.72214e+08	6.56712e+08	3.90469e+08	9.68476e+08	5.89771e+08	8.16989e+08	2.58754e+08	2.24607e+08	2.12254e+08	1.09178e+08	9.48896e+08	1.01737e+09	6.68314e+08	8.70589e+08	9.52701e+08	1.24464e+09
SM(d45:4)+H_47.17	47.17	SM(d45:4)+H	SM	(d45:4)	(d45:4)			851.7	C50 H96 O6 N2 P1	0	0	1.22803e+07	3.79644e+08	4.44878e+08	4.98935e+08	1.0594e+08	2.85599e+07	2.52123e+07	9.40338e+07	0	3.51642e+08	9.13347e+07	5.11941e+07	0	2.17133e+08	0	0	2.1267e+08	1.24995e+08	1.06278e+08	3.50514e+07	1.70002e+08	1.79937e+08
SM(d45:6)+H_45.07	45.07	SM(d45:6)+H	SM	(d45:6)	(d45:6)			847.669	C50 H92 O6 N2 P1	379033	116436	1.1978e+06	261939	1.23351e+06	63158.4	348733	18960.5	956558	92005.1	91870.6	206128	2.01676e+06	4.7313e+06	3.18294e+06	2.02994e+07	9.85859e+07	9.48515e+07	6.42637e+06	3.77259e+06	2.21627e+06	2.71404e+06	3.73283e+06	235793
SM(d45:7)+H_44.63	44.63	SM(d45:7)+H	SM	(d45:7)	(d45:7)			845.653	C50 H90 O6 N2 P1	1.25294e+08	6.24128e+07	1.4191e+08	5.90197e+06	3.99567e+06	9.18333e+06	1.45824e+08	1.27465e+08	1.12315e+08	1.0649e+08	1.28689e+08	9.56806e+07	1.84448e+08	1.59556e+08	1.40925e+08	3.49337e+07	2.95228e+07	2.40973e+07	3.38496e+08	1.57414e+08	1.99278e+08	1.24981e+08	9.72562e+07	9.78635e+07
SM(d46:0+pO)+H_47.89	47.89	SM(d46:0+pO)+H	SM	(d46:0+pO)	(d46:0+pO)			889.773	C51 H106 O7 N2 P1	5.37618e+08	1.83106e+08	8.93221e+07	2.35965e+09	1.3273e+09	1.442e+09	1.72213e+08	2.4349e+08	3.12896e+08	4.7031e+08	1.59471e+08	7.73402e+08	4.17129e+08	8.8203e+08	1.071e+08	7.78599e+07	4.75127e+07	525128	4.87432e+08	7.3929e+08	4.94351e+08	7.65931e+08	6.61799e+08	1.17575e+09
SM(d46:2)+H_49.16	49.16	SM(d46:2)+H	SM	(d46:2)	(d46:2)			869.747	C51 H102 O6 N2 P1	8.47926e+09	3.22606e+09	3.7743e+09	2.33973e+10	2.00888e+10	2.08755e+10	4.75996e+09	5.56001e+09	5.5859e+09	8.9663e+09	4.67667e+09	1.11135e+10	8.42253e+09	1.17939e+10	3.7451e+09	3.45115e+09	1.9878e+09	5.60131e+08	1.47972e+10	1.51609e+10	1.01213e+10	1.36504e+10	1.34075e+10	1.89863e+10
SM(d46:3)+H_49.11	49.11	SM(d46:3)+H	SM	(d46:3)	(d46:3)			867.731	C51 H100 O6 N2 P1	3.79694e+09	1.25145e+09	1.60228e+09	1.28105e+10	8.59068e+09	1.04858e+10	1.90299e+09	2.20757e+09	2.22704e+09	3.7604e+09	1.8334e+09	4.70201e+09	3.88354e+09	5.64078e+09	1.63389e+09	1.2638e+09	7.21233e+08	2.77899e+08	7.11817e+09	7.85196e+09	4.50481e+09	6.16569e+09	7.29593e+09	1.0616e+10
SM(d46:4)+H_48.02	48.02	SM(d46:4)+H	SM	(d46:4)	(d46:4)			865.716	C51 H98 O6 N2 P1	1.07371e+09	3.01433e+08	4.09065e+08	5.44932e+09	2.88603e+09	4.6112e+09	3.7911e+08	5.89429e+08	5.75407e+08	1.146e+09	3.51363e+08	1293403235	9.55168e+08	1.47951e+09	3.51856e+08	2.41691e+08	9.40572e+06	6.04153e+06	2.00415e+09	2.53657e+09	1.35576e+09	1.81379e+09	1.87871e+09	3.3679e+09
SM(d46:5)+H_49.01	49.01	SM(d46:5)+H	SM	(d46:5)	(d46:5)			863.7	C51 H96 O6 N2 P1	2.78305e+08	9.85649e+07	1.24994e+08	1.27338e+09	0	1.51421e+07	1.17781e+08	8.99061e+07	1.14957e+08	2.56194e+08	1.76614e+08	3.66651e+08	3.20823e+08	0	1.9612e+08	1.26403e+08	1.14664e+08	9.44928e+07	3.6618e+07	7.9635e+07	4.12571e+08	4.52719e+08	4.6793e+08	0
SM(d47:0)+H_50.54	50.54	SM(d47:0)+H	SM	(d47:0)	(d47:0)			887.794	C52 H108 O6 N2 P1	3.2798e+09	1.99573e+09	1.82647e+09	6.54243e+09	7.52111e+09	8.57805e+09	2.39616e+09	2.66385e+09	2.82707e+09	4.03258e+09	3.02194e+09	5.381e+09	2.51785e+09	3.44574e+09	1.60311e+09	2.09243e+09	1.8597e+09	7.67626e+08	4.57346e+09	4.12988e+09	3.16631e+09	4.24599e+09	4.15723e+09	5.02073e+09
SM(d48:3)+H_49.53	49.53	SM(d48:3)+H	SM	(d48:3)	(d48:3)			895.763	C53 H104 O6 N2 P1	1.95535e+10	9.13364e+09	1.07357e+10	4.67906e+10	3.43093e+10	2.86551e+10	1.23378e+10	1.39784e+10	1.54758e+10	1.98135e+10	1.1771e+10	1.92895e+10	2.10868e+10	2.36353e+10	1.36861e+10	1.4497e+10	7.6599e+09	2.13666e+09	3.77323e+10	3.6822e+10	2.9162e+10	3.13909e+10	3.4808e+10	4.53141e+10
SM(d48:8)+H_48.7	48.7	SM(d48:8)+H	SM	(d48:8)	(d48:8)			885.684	C53 H94 O6 N2 P1	3.2255e+07	4.29108e+07	6.18071e+07	2.81463e+07	1.35631e+07	1.31822e+07	3.41581e+07	2.84964e+07	2.87275e+07	2.03564e+07	1.99825e+07	1.19375e+07	3.93315e+07	2.88843e+07	6.50297e+07	4.20202e+07	7.08304e+07	9.56513e+07	6.58745e+07	5.30509e+07	4.46956e+07	2.95272e+07	3.78992e+07	4.66143e+07
SM(d52:7)+H_49.52	49.52	SM(d52:7)+H	SM	(d52:7)	(d52:7)			943.763	C57 H104 O6 N2 P1	4.06047e+09	1.43825e+09	2.66425e+09	5.52756e+09	2.62645e+09	1.98239e+09	1.90859e+09	2.40232e+09	3.34662e+09	3.35518e+09	1.84262e+09	3.15515e+09	6.6433e+09	5.29736e+09	4.63547e+09	6.57966e+09	1.76667e+09	4.22951e+08	9.07483e+09	1.12358e+10	1.10547e+10	8.22042e+09	1.06762e+10	1.62607e+10
So(d18:0)+H_27.97	27.97	So(d18:0)+H	So	(d18:0)	(d18:0)			302.305	C18 H40 O2 N1	1.06937e+08	3.42416e+07	3.3153e+07	2.73704e+07	1.69101e+07	4.29619e+07	2.66902e+07	2.79251e+07	2.74515e+07	2.5919e+07	2.3696e+07	5.38146e+07	8.23443e+06	1.32422e+07	1.0407e+07	5.46315e+06	6.76619e+06	7.39828e+06	1.29191e+07	4.25542e+07	9.52495e+06	1.47723e+07	1.24273e+07	1.47176e+07
So(d18:0+pO)+H_27.1	27.1	So(d18:0+pO)+H	So	(d18:0+pO)	(d18:0+pO)			318.3	C18 H40 O3 N1	4.437e+08	1.28714e+08	1.34842e+08	1.11738e+08	6.43425e+07	1.29483e+08	1.98747e+08	1.25317e+08	1.04439e+08	2.06387e+08	1.46142e+08	2.38164e+08	1.06912e+07	1.18483e+07	6.73632e+06	8.91455e+06	1.46904e+07	9.94625e+06	1.78415e+07	7.32497e+07	1.53662e+07	1.26921e+07	1.40009e+07	1.38963e+07
ST(d18:0+pO/18:0+O)+H_42.39	42.39	ST(d18:0+pO/18:0+O)+H	ST	(d18:0+pO/18:0+O)	(d18:0+pO)	(18:0+O)		842.566	C42 H84 O13 N1 S1	7.35098e+08	9.67177e+08	9.87002e+08	5.24429e+08	9.3254e+08	5.77435e+08	8.72034e+08	8.70975e+08	9.56451e+08	7.57586e+08	8.69383e+08	6.45615e+08	1.30227e+09	1.38561e+09	1.39744e+09	1.08674e+09	9.97038e+08	7.67476e+08	1.48749e+09	1.58503e+09	1.59897e+09	1.48251e+09	1.53494e+09	1.54948e+09
TG(11:0/16:0/18:2)+NH4_48.15	48.15	TG(11:0/16:0/18:2)+NH4	TG	(11:0/16:0/18:2)	(11:0)	(16:0)	(18:2)	778.692	C48 H92 O6 N1	1.47634e+08	2.86949e+07	4.93519e+07	4.48989e+08	3.45333e+08	7.96617e+08	5.64336e+07	6.48158e+07	6.6826e+07	1.86284e+08	1.02671e+08	3.43705e+08	8.01731e+07	1.51514e+08	1.67994e+07	8.38143e+06	7.35337e+06	145622	1.17702e+08	1.61589e+08	7.9096e+07	1.77118e+08	1.25891e+08	1.2945e+08
TG(11:0/16:0/20:5)+NH4_47.82	47.82	TG(11:0/16:0/20:5)+NH4	TG	(11:0/16:0/20:5)	(11:0)	(16:0)	(20:5)	800.676	C50 H90 O6 N1	9.97105e+07	4.92929e+07	4.75553e+07	2.28969e+08	1.63365e+08	4.17838e+08	4.06439e+07	6.68392e+07	4.13669e+07	1.27934e+08	8.38707e+07	1.49252e+08	5.79878e+07	1.43429e+08	1.34759e+07	1.21048e+06	1.37118e+07	7.71353e+06	1.66434e+08	2.12935e+08	3.00389e+07	9.05472e+07	8.22487e+07	1.39321e+08
TG(11:0/16:1/18:2)+NH4_47.79	47.79	TG(11:0/16:1/18:2)+NH4	TG	(11:0/16:1/18:2)	(11:0)	(16:1)	(18:2)	776.676	C48 H90 O6 N1	3.90022e+07	4.34711e+06	9.1112e+06	1.83117e+08	1.01045e+08	3.13919e+08	7.97354e+06	1.47033e+07	1.10481e+07	4.59529e+07	2.76227e+07	1.0127e+08	1.45369e+07	4.33554e+07	225586	113105	62015.7	0	4.00029e+07	5.35115e+07	5.34069e+06	4.75444e+07	4.58549e+07	1.08613e+07
TG(11:0/18:2/18:2)+NH4_46.86	46.86	TG(11:0/18:2/18:2)+NH4	TG	(11:0/18:2/18:2)	(11:0)	(18:2)	(18:2)	802.692	C50 H92 O6 N1	1.3788e+09	7.11793e+08	8.82047e+08	1.33283e+09	9.62006e+08	1.77928e+09	8.57039e+08	7.69298e+08	1.22697e+09	1.5288e+09	9.79755e+08	1.72139e+09	1.75414e+09	1.95132e+09	1.19513e+09	1.15714e+09	1.13084e+09	7.47978e+08	1.63724e+09	1994303430	2.67749e+09	1.77774e+09	1.51622e+09	2.0241e+09
TG(11:0/18:2/20:5)+NH4_48.27	48.27	TG(11:0/18:2/20:5)+NH4	TG	(11:0/18:2/20:5)	(11:0)	(18:2)	(20:5)	824.676	C52 H90 O6 N1	1.99807e+08	1.41129e+08	1.52722e+08	2.98836e+08	2.58586e+08	4.16172e+08	1.65519e+08	1.77736e+08	1.62471e+08	2.18689e+08	2.04443e+08	2.84658e+08	1.57729e+08	2.10244e+08	1.08769e+08	7.79585e+07	9.26224e+07	4.85229e+07	1.7923e+08	1.75474e+08	1.43108e+08	1.72456e+08	1.17915e+08	1.38753e+08
TG(12:0/14:0/18:2)+NH4_47.85	47.85	TG(12:0/14:0/18:2)+NH4	TG	(12:0/14:0/18:2)	(12:0)	(14:0)	(18:2)	764.676	C47 H90 O6 N1	1.75816e+08	4.01838e+07	7.92404e+07	7.00368e+08	4.98866e+08	9.38473e+08	5.95639e+07	9.16718e+07	7.13249e+07	1.96958e+08	9.05992e+07	3.75919e+08	9.21077e+07	2.14426e+08	2.00744e+07	1.28644e+07	4.80713e+06	182254	1.25356e+08	2.12415e+08	9.93095e+07	2.15971e+08	1.6678e+08	1.87701e+08
TG(12:0/18:2/18:2)+NH4_48.45	48.45	TG(12:0/18:2/18:2)+NH4	TG	(12:0/18:2/18:2)	(12:0)	(18:2)	(18:2)	816.708	C51 H94 O6 N1	4.03579e+09	1.5479e+09	1.87057e+09	1.03843e+10	8291572907	1.34785e+10	2.14373e+09	2.26629e+09	2.5446e+09	4.60528e+09	2.45658e+09	6.90301e+09	3.61713e+09	5.12975e+09	1.7072e+09	1.39373e+09	1.40996e+09	7.18954e+08	4.1013e+09	4.87125e+09	4.27152e+09	4.5388e+09	3.73554e+09	4.98539e+09
TG(12:0/18:2/18:3)+NH4_45.48	45.48	TG(12:0/18:2/18:3)+NH4	TG	(12:0/18:2/18:3)	(12:0)	(18:2)	(18:3)	814.692	C51 H92 O6 N1	4.63681e+09	2.88009e+09	3.20984e+09	4.61963e+09	2.10845e+09	3.51493e+09	3.06516e+09	2.75231e+09	3.42911e+09	4.46247e+09	3.24713e+09	5.20591e+09	4.93814e+09	6.83308e+09	4.81425e+09	5.80569e+09	4.34984e+09	3.60913e+09	6.15719e+09	6.38801e+09	5.44971e+09	4.38141e+09	3.9085e+09	4.9213e+09
TG(12:0/18:2/18:3)+NH4_48.23	48.23	TG(12:0/18:2/18:3)+NH4	TG	(12:0/18:2/18:3)	(12:0)	(18:2)	(18:3)	814.692	C51 H92 O6 N1	1.10084e+09	3.03946e+08	4.66916e+08	4.34752e+09	2.67131e+09	5.16227e+09	4.79826e+08	5.48182e+08	5.23105e+08	1.14398e+09	5.28649e+08	1.93008e+09	7.79532e+08	1.40705e+09	3.28274e+08	2.4199e+08	1.8007e+08	1.08627e+08	1.34345e+09	1.72202e+09	9.39608e+08	1.41549e+09	1.32825e+09	1.85619e+09
TG(12:0p/8:0/22:5)+H_45.24	45.24	TG(12:0p/8:0/22:5)+H	TG	(12:0p/8:0/22:5)	(12:0p)	(8:0)	(22:5)	697.577	C45 H77 O5	8.87772e+08	5.64732e+08	4.92444e+08	1.90989e+09	9.06998e+08	8.82306e+08	4.18636e+08	7.49491e+08	5.53362e+08	2.63987e+08	5.66268e+08	1.03599e+09	1.10391e+08	4.54602e+08	1.05417e+08	1.67721e+08	7.36988e+07	3.20723e+07	1.7191e+08	5.93795e+08	2.08457e+08	2.63909e+08	1.70284e+08	2.32905e+08
TG(12:0p/8:0/22:6)+H_45.46	45.46	TG(12:0p/8:0/22:6)+H	TG	(12:0p/8:0/22:6)	(12:0p)	(8:0)	(22:6)	695.561	C45 H75 O5	8.45035e+07	7.41842e+07	9.03933e+07	1.34755e+08	1.7443e+08	1.01445e+08	6.57426e+07	1.24307e+08	1.10335e+08	1.02389e+08	1.16721e+08	1.17149e+08	2.12561e+07	5.49783e+07	2.9574e+07	1.91768e+07	3.07005e+07	2.38133e+06	3.1942e+07	1.42055e+08	1.67472e+07	1.08097e+08	6.79062e+07	2.25029e+08
TG(14:0/14:0/18:2)+NH4_48.36	48.36	TG(14:0/14:0/18:2)+NH4	TG	(14:0/14:0/18:2)	(14:0)	(14:0)	(18:2)	792.708	C49 H94 O6 N1	2.46421e+09	7.16197e+08	7.96293e+08	5.63021e+09	4.02931e+09	7.26265e+09	1.16634e+09	1.41637e+09	1.06041e+09	2.75981e+09	1.73536e+09	4.43013e+09	1.35814e+09	2.4949e+09	4.02459e+08	2.47926e+08	2.21008e+08	5.81604e+07	1.71398e+09	2.20977e+09	1.23511e+09	2.28913e+09	1.6583e+09	1.83636e+09
TG(14:0/14:2/18:2)+NH4_48.02	48.02	TG(14:0/14:2/18:2)+NH4	TG	(14:0/14:2/18:2)	(14:0)	(14:2)	(18:2)	788.676	C49 H90 O6 N1	2.83126e+08	6.66322e+07	1.06886e+08	1.1333e+09	7.40585e+08	1.48348e+09	1.15007e+08	1.31486e+08	1.30127e+08	3.0036e+08	1.49033e+08	5.58001e+08	1.72184e+08	3.31565e+08	6.54128e+07	5.09396e+07	50481239	2.97838e+07	2.7814e+08	3.79549e+08	2.10417e+08	3.35553e+08	2.97632e+08	3.91025e+08
TG(14:0/18:2/18:2)+NH4_49.26	49.26	TG(14:0/18:2/18:2)+NH4	TG	(14:0/18:2/18:2)	(14:0)	(18:2)	(18:2)	844.739	C53 H98 O6 N1	2.13529e+10	9.234e+09	9.50392e+09	5.20217e+10	4.94246e+10	6.04185e+10	1.34023e+10	1.60175e+10	1.43078e+10	2.52226e+10	1.54837e+10	3.57615e+10	1.56405e+10	2.48749e+10	6.17239e+09	5.20927e+09	4.84017e+09	1.23187e+09	2.27838e+10	2.3688e+10	1.50988e+10	2.44172e+10	1.95658e+10	2.38922e+10
TG(14:0/18:2/18:3)+NH4_48.98	48.98	TG(14:0/18:2/18:3)+NH4	TG	(14:0/18:2/18:3)	(14:0)	(18:2)	(18:3)	842.723	C53 H96 O6 N1	8.13148e+09	2.8471e+09	3.30659e+09	2.60351e+10	2.08202e+10	2.85899e+10	4.20831e+09	4.85083e+09	4.72171e+09	9.17225e+09	4.65951e+09	1.3467e+10	6.94969e+09	1.10339e+10	2.68297e+09	2.03813e+09	1.51496e+09	4.89908e+08	1.13563e+10	1.19168e+10	7.41758e+09	1.09098e+10	1.01715e+10	1.37112e+10
TG(14:0/18:2/20:5)+NH4_48.39	48.39	TG(14:0/18:2/20:5)+NH4	TG	(14:0/18:2/20:5)	(14:0)	(18:2)	(20:5)	866.723	C55 H96 O6 N1	7.04113e+09	1.79783e+09	2.28982e+09	2.45614e+10	1.61614e+10	2.03606e+10	3.39178e+09	2.93002e+09	3.20836e+09	6.55839e+09	3.08636e+09	8.48298e+09	6.12287e+09	9.61314e+09	2.09246e+09	1.80032e+09	1.101e+09	2.21529e+08	1.2081e+10	1.32707e+10	8.06439e+09	1.03364e+10	1.13026e+10	1.68887e+10
TG(14:0/20:5/22:6)+NH4_48.97	48.97	TG(14:0/20:5/22:6)+NH4	TG	(14:0/20:5/22:6)	(14:0)	(20:5)	(22:6)	914.723	C59 H96 O6 N1	1.63881e+09	4.26371e+08	8.32311e+08	4.02741e+09	1.42886e+09	1.64414e+09	6.10482e+08	8.00883e+08	1.02533e+09	1.32079e+09	5.55151e+08	1.32992e+09	2.4248e+09	2.33665e+09	1.18254e+09	9.99064e+08	2.99603e+08	9.42178e+07	3.63938e+09	5.15122e+09	3.93693e+09	2.99783e+09	3.9295e+09	7.28036e+09
TG(15:0/14:0/16:0)+NH4_49.15	49.15	TG(15:0/14:0/16:0)+NH4	TG	(15:0/14:0/16:0)	(15:0)	(14:0)	(16:0)	782.723	C48 H96 O6 N1	4.22986e+08	1.16216e+08	2.0938e+08	3.40205e+08	3.07854e+08	7.87622e+08	2.79033e+08	2.66525e+08	2.10061e+08	6.70316e+08	6.35131e+08	7.19219e+08	1.5984e+08	2.47894e+08	5.64035e+07	1.17397e+07	3.41487e+07	7.17228e+06	1.54848e+08	1.97899e+08	1.14095e+08	2.44017e+08	1.92039e+08	8.76979e+07
TG(15:0/14:0/16:1)+NH4_48.41	48.41	TG(15:0/14:0/16:1)+NH4	TG	(15:0/14:0/16:1)	(15:0)	(14:0)	(16:1)	780.708	C48 H94 O6 N1	2.6051e+08	5.89393e+07	1.06243e+08	4.45164e+08	3.76859e+08	8.9187e+08	1.13555e+08	1.31958e+07	1.7325e+08	3.36775e+08	2.5233e+08	5.1636e+08	1.26712e+08	2.06256e+08	3.07825e+07	4.35283e+06	2.41582e+07	2.2942e+07	1.49636e+08	1.87918e+08	1.0063e+08	222800844	1.66512e+08	1.28434e+08
TG(15:0/14:0/18:2)+NH4_48.55	48.55	TG(15:0/14:0/18:2)+NH4	TG	(15:0/14:0/18:2)	(15:0)	(14:0)	(18:2)	806.723	C50 H96 O6 N1	1.28551e+09	4.53398e+08	3.58664e+08	2.40957e+09	2.42212e+09	4.57591e+09	7.06746e+08	8.4051e+08	7.50676e+08	1.8304e+09	1.34291e+09	2.69419e+09	7.37196e+08	1.17384e+09	2.6723e+08	1.51667e+08	2.03049e+08	7.01641e+07	1.09263e+09	1.18671e+09	7.46038e+08	1.33152e+09	1.16532e+09	1.01183e+09
TG(15:0/14:1/18:2)+NH4_48.24	48.24	TG(15:0/14:1/18:2)+NH4	TG	(15:0/14:1/18:2)	(15:0)	(14:1)	(18:2)	804.708	C50 H94 O6 N1	4.71206e+08	1.40848e+08	1.56173e+08	1.37959e+09	1.2848e+09	2.45752e+09	2.09454e+08	2.56086e+08	3.30811e+08	5.46454e+08	3.35905e+08	1.05862e+09	2.99816e+08	5.66033e+08	9.38858e+07	5.83883e+07	7.09329e+07	1.86549e+06	5.35735e+08	5.76996e+08	2.99257e+08	5.65799e+08	4.95708e+08	5.74841e+08
TG(15:0/16:0/16:0)+NH4_49.83	49.83	TG(15:0/16:0/16:0)+NH4	TG	(15:0/16:0/16:0)	(15:0)	(16:0)	(16:0)	810.755	C50 H100 O6 N1	1.3458e+09	6.10904e+08	746800410	1.15335e+09	1.22785e+09	2.68351e+09	1.40692e+09	9.9831e+08	1.03307e+09	2.79476e+09	2.40502e+09	2.55253e+09	6.68154e+08	8.48326e+08	2.88707e+08	1.52473e+08	3.74815e+08	1.56663e+08	7.47792e+08	6.00741e+08	5.31557e+08	9.41633e+08	8.0357e+08	3.86604e+08
TG(15:0/16:0/16:1)+NH4_49.11	49.11	TG(15:0/16:0/16:1)+NH4	TG	(15:0/16:0/16:1)	(15:0)	(16:0)	(16:1)	808.739	C50 H98 O6 N1	1.32161e+09	5.65292e+08	6.33268e+08	1.60027e+09	1.64814e+09	3.22122e+09	7.60245e+08	8.76461e+08	8.56387e+08	1.95561e+09	1.77783e+09	2.4165e+09	7.74468e+08	1.03287e+09	3.36906e+08	2.00116e+08	3.10917e+08	1.3034e+08	9.00787e+08	9.12953e+08	6.5199e+08	1.08156e+09	9.56223e+08	7.92325e+08
TG(15:0/16:0/18:1)+NH4_50.24	50.24	TG(15:0/16:0/18:1)+NH4	TG	(15:0/16:0/18:1)	(15:0)	(16:0)	(18:1)	836.77	C52 H102 O6 N1	3875441658	1.9943e+09	2.0693e+09	3.18468e+09	4.92025e+09	7.9817e+09	2.75244e+09	2.74766e+09	2.51511e+09	6.27073e+09	4.85941e+09	6.76289e+09	2.36368e+09	2.9365e+09	1.23574e+09	9.97205e+08	1.53401e+09	8.51645e+08	2.44727e+09	2.73022e+09	2.24639e+09	2.44588e+09	2.70954e+09	2.21468e+09
TG(15:0/16:0/18:2)+NH4_49.71	49.71	TG(15:0/16:0/18:2)+NH4	TG	(15:0/16:0/18:2)	(15:0)	(16:0)	(18:2)	834.755	C52 H100 O6 N1	5.74932e+09	3.0723e+09	3.2082e+09	8.21244e+09	9.29333e+09	1.44378e+10	4.3202e+09	4.46506e+09	4.51068e+09	9.35382e+09	7.88048e+09	1.1485e+10	4.11906e+09	5.54605e+09	1.96633e+09	1.52723e+09	1.98546e+09	7.63163e+08	5.05018e+09	4.74614e+09	3.67711e+09	5.85325e+09	5.12718e+09	4.36308e+09
TG(15:0/16:1/18:2)+NH4_48.95	48.95	TG(15:0/16:1/18:2)+NH4	TG	(15:0/16:1/18:2)	(15:0)	(16:1)	(18:2)	832.739	C52 H98 O6 N1	2.92301e+09	1.11541e+09	1.28957e+09	6.1987e+09	6.79933e+09	1.03597e+10	1.67483e+09	1.66431e+09	1.5137e+09	4.05835e+09	2.88774e+09	6.32369e+09	2.14711e+09	3.59496e+09	8.46709e+08	7.35229e+08	8.5117e+08	2.93305e+08	3.00624e+09	3.22842e+09	2.34002e+09	3.339e+09	2.96614e+09	3.116e+09
TG(15:0/18:1/18:2)+NH4_50.05	50.05	TG(15:0/18:1/18:2)+NH4	TG	(15:0/18:1/18:2)	(15:0)	(18:1)	(18:2)	860.77	C54 H102 O6 N1	8.14427e+09	5.17864e+09	4.74004e+09	1.34166e+10	1.61924e+10	2.0836e+10	6.47215e+09	6.86454e+09	7.15699e+09	1.12535e+10	9.25547e+09	1.53843e+10	6.65833e+09	9.24909e+09	3.62571e+09	3.70426e+09	3.95723e+09	1.81309e+09	9.81074e+09	8.87096e+09	6.87908e+09	9.80964e+09	9.34425e+09	9.42586e+09
TG(15:0/18:2/18:2)+NH4_49.67	49.67	TG(15:0/18:2/18:2)+NH4	TG	(15:0/18:2/18:2)	(15:0)	(18:2)	(18:2)	858.755	C54 H100 O6 N1	7.1227e+09	3.91905e+09	3.78302e+09	1.35239e+10	1.56034e+10	1.94729e+10	5.38669e+09	5.86655e+09	5.79708e+09	9.55594e+09	7.26855e+09	1.29404e+10	5.78592e+09	8.0355e+09	2.85026e+09	2.47105e+09	2.57209e+09	8.98203e+08	8.6199e+09	8.10318e+09	5.7484e+09	8.7391e+09	8.0462e+09	8.26022e+09
TG(15:0/18:2/18:3)+NH4_49.33	49.33	TG(15:0/18:2/18:3)+NH4	TG	(15:0/18:2/18:3)	(15:0)	(18:2)	(18:3)	856.739	C54 H98 O6 N1	3.15627e+09	1.49422e+09	1.57298e+09	7.25741e+09	7.28217e+09	9.28461e+09	2.06167e+09	2.20866e+09	2.26882e+09	3.83744e+09	2.58513e+09	5.2943e+09	2.87247e+09	3.94065e+09	1.38859e+09	1.12087e+09	1.08949e+09	6.47804e+08	4.61175e+09	4.35273e+09	3.0351e+09	4.24974e+09	4.29112e+09	4.82382e+09
TG(15:0/18:2/20:5)+NH4_49.4	49.4	TG(15:0/18:2/20:5)+NH4	TG	(15:0/18:2/20:5)	(15:0)	(18:2)	(20:5)	880.739	C56 H98 O6 N1	1.35754e+09	5.07292e+08	3.80404e+08	3.83612e+09	2.6326e+09	2.78064e+09	5.73267e+08	9.24025e+08	1.01935e+09	1.27799e+09	7.04631e+08	1.44032e+09	2.02498e+09	2.18193e+09	5.10115e+08	3.75527e+08	1.98992e+08	1.5229e+07	3.12858e+09	3.07601e+09	2.30747e+09	2.83784e+09	3.72565e+09	4.95523e+09
TG(15:0/18:2/22:6)+Li_49.34	49.34	TG(15:0/18:2/22:6)+Li	TG	(15:0/18:2/22:6)	(15:0)	(18:2)	(22:6)	895.736	C58 H96 O6 Li1	3.34097e+09	1.2267e+09	1.35511e+09	7.55838e+09	6.28719e+09	5.40154e+09	1.68646e+09	2.07811e+09	2.23374e+09	3.51402e+09	1.65242e+09	3.18144e+09	3.03236e+09	3.56327e+09	1.52674e+09	2.00048e+09	9.35364e+08	1.25085e+08	6.24394e+09	6.15491e+09	4.90252e+09	5.06702e+09	3.17404e+09	4.58955e+09
TG(15:0/18:3/20:5)+NH4_49.31	49.31	TG(15:0/18:3/20:5)+NH4	TG	(15:0/18:3/20:5)	(15:0)	(18:3)	(20:5)	878.723	C56 H96 O6 N1	1.04982e+09	9.8507e+08	8.89013e+08	1.85766e+09	1.35591e+09	1.52378e+09	9.74993e+08	9.60166e+08	9.93109e+08	1.00154e+09	1.04803e+09	1.12778e+09	1.25038e+09	1432661490	8.78218e+08	5.9509e+08	9.34332e+08	4.22158e+08	1.56773e+09	1.3131e+09	1.18265e+09	1.43489e+09	1.46422e+09	2.01207e+09
TG(15:0/20:5/20:5)+NH4_49.27	49.27	TG(15:0/20:5/20:5)+NH4	TG	(15:0/20:5/20:5)	(15:0)	(20:5)	(20:5)	902.723	C58 H96 O6 N1	7.82546e+08	8.33085e+08	7.68385e+08	9.70607e+08	7.61542e+08	6.3377e+08	8.28289e+08	8.5253e+08	8.28855e+08	6.93032e+08	6.18144e+08	5.17992e+08	9.65505e+08	8.56092e+08	8.50497e+08	7.29126e+08	7.87466e+08	4.09838e+08	1.05045e+09	1.0622e+09	9.75e+08	8.42916e+08	8.66983e+08	1.25428e+09
TG(15:0/20:5/22:6)+NH4_49.48	49.48	TG(15:0/20:5/22:6)+NH4	TG	(15:0/20:5/22:6)	(15:0)	(20:5)	(22:6)	928.739	C60 H98 O6 N1	3.21094e+08	1.77363e+08	2.65758e+08	2.75619e+08	6.87917e+07	3.46463e+07	1.78427e+08	2.35332e+08	2.91999e+08	2.44734e+08	1.61212e+08	1.66406e+08	5.23817e+08	3.80949e+08	4.62939e+08	5.66342e+08	2.60112e+08	1.92978e+08	7.36599e+08	8.38299e+08	9.08863e+08	5.66538e+08	7.16398e+08	1.11712e+09
TG(16:0/10:1/18:2)+NH4_47.62	47.62	TG(16:0/10:1/18:2)+NH4	TG	(16:0/10:1/18:2)	(16:0)	(10:1)	(18:2)	762.661	C47 H88 O6 N1	4.46092e+07	1.45178e+06	1.25242e+07	3.46753e+08	2.74738e+08	4.24481e+08	7.94623e+06	1.55738e+07	13326347	5.22276e+07	2.71325e+07	1.30179e+08	1.81424e+07	5.22476e+07	1.44079e+06	379516	433594	21634.1	3.82717e+07	6.60782e+07	1.99903e+07	6.01233e+07	7.04772e+07	5.40969e+07
TG(16:0/10:2/10:2)+H_39.18	39.18	TG(16:0/10:2/10:2)+H	TG	(16:0/10:2/10:2)	(16:0)	(10:2)	(10:2)	631.493	C39 H67 O6	1.00965e+08	8.00929e+07	4.85203e+07	4.13097e+08	8.26906e+07	162460012	5.94236e+07	1.14537e+08	124948294	9.69203e+07	5.11657e+07	1.26878e+08	1.21138e+07	1.00082e+08	2.81961e+06	2.53821e+06	2.02329e+06	2.32009e+06	1.77174e+07	1.14095e+08	2.12178e+06	6.26515e+07	5.51178e+07	3.90288e+06
TG(16:0/11:4/18:2)+K_38.93	38.93	TG(16:0/11:4/18:2)+K	TG	(16:0/11:4/18:2)	(16:0)	(11:4)	(18:2)	791.559	C48 H80 O6 K1	2.38797e+07	5.23361e+07	3.29035e+07	4.3217e+07	3.0678e+07	3.73856e+07	2.2718e+07	1.39502e+07	1.83705e+07	1.74751e+07	1.59434e+07	2.59658e+07	3.97454e+06	8.0594e+06	6.86362e+06	1.18091e+08	1.53252e+08	5.75305e+06	8.75948e+06	9.30916e+06	8.17365e+06	8.32852e+06	7.35108e+06	1.36456e+07
TG(16:0/11:4/20:5)+K_39.59	39.59	TG(16:0/11:4/20:5)+K	TG	(16:0/11:4/20:5)	(16:0)	(11:4)	(20:5)	813.543	C50 H78 O6 K1	7.90325e+08	5.20194e+08	6.04068e+08	4.70237e+08	3.56934e+08	1.28792e+08	5.44021e+08	4.18821e+08	4.71223e+08	8.43926e+08	5.4737e+08	6.40971e+08	2.52571e+08	5.06422e+08	4.62609e+08	6.74006e+08	3.96354e+08	1.06573e+08	5.98033e+08	3.09505e+08	4.63698e+08	6.49263e+08	7.13438e+08	3.42761e+08
TG(16:0/11:4/22:6)+K_39.96	39.96	TG(16:0/11:4/22:6)+K	TG	(16:0/11:4/22:6)	(16:0)	(11:4)	(22:6)	839.559	C52 H80 O6 K1	3.7304e+09	3.03423e+09	3.37937e+09	2.37969e+09	2.87652e+09	2.37064e+09	2.67522e+09	2.51603e+09	2.43998e+09	3.54429e+09	2.95343e+09	3.44031e+09	3.86667e+09	4.21251e+09	4.72586e+09	4.55005e+09	3.88443e+09	3.90877e+09	4.40492e+09	3.52628e+09	4.77006e+09	4.82834e+09	4.81921e+09	4.3566e+09
TG(16:0/12:0/14:0)+NH4_48.27	48.27	TG(16:0/12:0/14:0)+NH4	TG	(16:0/12:0/14:0)	(16:0)	(12:0)	(14:0)	740.676	C45 H90 O6 N1	1.21152e+08	1.28792e+07	3.52799e+07	1.93645e+08	9.54604e+07	2.40861e+08	3.80009e+07	1.00483e+08	1.91051e+07	9.22622e+07	4.56506e+07	9.14847e+07	2.05873e+07	2.92746e+07	2.47062e+07	1.1408e+07	8.30121e+06	61401.3	9.77432e+06	5.35657e+07	3.84087e+07	7.64347e+07	4.39271e+07	3.83392e+07
TG(16:0/12:0/16:1)+NH4_48.46	48.46	TG(16:0/12:0/16:1)+NH4	TG	(16:0/12:0/16:1)	(16:0)	(12:0)	(16:1)	766.692	C47 H92 O6 N1	3.5484e+08	8.18331e+07	1.22328e+08	7.72379e+08	5.30319e+08	1.10873e+09	1.33767e+08	1.77369e+08	1.43749e+08	3.8715e+08	2.16012e+08	6.14368e+08	1.45133e+08	3.02158e+08	3.6045e+07	1.44459e+07	1.2114e+07	2.94274e+06	2.01099e+08	2.75019e+08	1.49343e+08	3.07697e+08	2.14548e+08	2.28919e+08
TG(16:0/13:0/14:0)+NH4_48.31	48.31	TG(16:0/13:0/14:0)+NH4	TG	(16:0/13:0/14:0)	(16:0)	(13:0)	(14:0)	754.692	C46 H92 O6 N1	7.43369e+07	4.43728e+06	2.16887e+07	8.58394e+07	6.24313e+07	1.90379e+08	2.00213e+07	2.1943e+07	2.34231e+07	8.82892e+07	5.82532e+07	1.12952e+08	1.1831e+07	3.12414e+07	784608	268170	512567	171168	9.66627e+06	2.80956e+07	1.24622e+07	3.44232e+07	1.6794e+06	7.522e+06
TG(16:0/14:0/14:0)+NH4_48.8	48.8	TG(16:0/14:0/14:0)+NH4	TG	(16:0/14:0/14:0)	(16:0)	(14:0)	(14:0)	768.708	C47 H94 O6 N1	1.09209e+09	2.41054e+08	4.2399e+08	1.12186e+09	6.44389e+08	1.4754e+09	5.1623e+08	5.71504e+08	4.52173e+08	1.21905e+09	8.99347e+08	1.44743e+09	3.82758e+08	6.24025e+08	1.09223e+08	5.12778e+07	4.57619e+07	1.15636e+07	3.35292e+08	5.13824e+08	2.85647e+08	5.57193e+08	3.72898e+08	3.0597e+08
TG(16:0/14:0/16:0)+NH4_49.33	49.33	TG(16:0/14:0/16:0)+NH4	TG	(16:0/14:0/16:0)	(16:0)	(14:0)	(16:0)	796.739	C49 H98 O6 N1	4.40137e+09	1.55507e+09	2.00715e+09	4.2654e+09	2.0851e+09	5.16786e+09	2.91689e+09	1.46595e+09	2.32607e+09	6.31271e+09	5.25397e+09	5.9341e+09	2.02361e+09	2.75127e+09	8.3182e+08	4.62457e+08	6.15256e+08	1.98797e+08	1.89634e+09	2.13175e+09	1.67318e+09	2.58051e+09	1.92232e+09	1.34651e+09
TG(16:0/14:0/16:1)+NH4_48.69	48.69	TG(16:0/14:0/16:1)+NH4	TG	(16:0/14:0/16:1)	(16:0)	(14:0)	(16:1)	794.723	C49 H96 O6 N1	2.83996e+09	9.8947e+08	1.1813e+09	3.92753e+09	3.09846e+09	5.65388e+09	1.23831e+09	1.69582e+09	1.51304e+09	3.32626e+09	2.46808e+09	4.64768e+09	1.52098e+09	2.43039e+09	5.61065e+08	3.3832e+08	3.42974e+08	1.21904e+08	1.6482e+09	1.92638e+09	1.30618e+09	2.16601e+09	1.58578e+09	1.58107e+09
TG(16:0/14:0/18:1)+NH4_49.8	49.8	TG(16:0/14:0/18:1)+NH4	TG	(16:0/14:0/18:1)	(16:0)	(14:0)	(18:1)	822.755	C51 H100 O6 N1	1.35223e+10	6.88679e+09	7.32104e+09	1.48485e+10	1.33092e+10	2.1298e+10	9.43016e+09	1.00953e+10	9.36049e+09	1.81108e+10	1.57546e+10	2.05599e+10	8.28635e+09	1.15875e+10	4.00965e+09	3.53812e+09	4.04893e+09	2.06182e+09	8.59233e+09	8.67394e+09	7.01146e+09	1.02542e+10	8.20404e+09	7.38426e+09
TG(16:0/14:0/18:2)+NH4_49.35	49.35	TG(16:0/14:0/18:2)+NH4	TG	(16:0/14:0/18:2)	(16:0)	(14:0)	(18:2)	820.739	C51 H98 O6 N1	1.90751e+10	8.66479e+09	9.31041e+09	2.76156e+10	2.39363e+10	3.64769e+10	1.26799e+10	1.43314e+10	1.29e+10	2.38746e+10	1.87476e+10	3.04232e+10	1.25167e+10	1.84943e+10	5.11357e+09	3.62468e+09	3.8988e+09	1.3071e+09	1.34589e+10	1.45536e+10	1.0128e+10	1.59193e+10	1.23278e+10	1.16152e+10
TG(16:0/14:4/18:3)+NH4_47.61	47.61	TG(16:0/14:4/18:3)+NH4	TG	(16:0/14:4/18:3)	(16:0)	(14:4)	(18:3)	810.661	C51 H88 O6 N1	6.12524e+07	1.18202e+07	2.23678e+07	3.17374e+08	1.58901e+08	3.81432e+08	2.46571e+07	2.41844e+07	1.7745e+07	5.00538e+07	2.23879e+07	1.1418e+08	4.05823e+07	6.18672e+07	1.38816e+07	4.6015e+06	3.26848e+06	479419	6.49945e+07	1.98977e+08	5.23423e+07	7.94786e+07	1.45418e+08	1.30212e+08
TG(16:0/16:0/16:0)+Na_48.25	48.25	TG(16:0/16:0/16:0)+Na	TG	(16:0/16:0/16:0)	(16:0)	(16:0)	(16:0)	829.726	C51 H98 O6 Na1	3.59398e+08	1.59645e+08	2.00553e+08	4.94339e+08	4.39575e+08	7.19572e+08	2.06924e+08	1.83969e+08	2.95251e+08	3.89779e+08	2.3675e+08	5.01419e+08	5.74135e+08	5.93704e+08	3.18376e+08	2.29611e+08	2.01285e+08	1.14994e+08	4.3244e+08	4.4512e+08	6.47934e+08	4.24843e+08	3.78667e+08	4.42979e+08
TG(16:0/16:0/16:0)+NH4_50.64	50.64	TG(16:0/16:0/16:0)+NH4	TG	(16:0/16:0/16:0)	(16:0)	(16:0)	(16:0)	824.77	C51 H102 O6 N1	1.17252e+10	5.96345e+09	6.1704e+09	1.47967e+10	1.23407e+10	2.12015e+10	1.09156e+10	9.51681e+09	9.63569e+09	2.46376e+10	1.94431e+10	2.37643e+10	7.22482e+09	9.00047e+09	3.39973e+09	3.36114e+09	5.01158e+09	2.84623e+09	6.77277e+09	6.93453e+09	5.81473e+09	9.33538e+09	7.26477e+09	5.41585e+09
TG(16:0/16:0/17:0)+NH4_51.04	51.04	TG(16:0/16:0/17:0)+NH4	TG	(16:0/16:0/17:0)	(16:0)	(16:0)	(17:0)	838.786	C52 H104 O6 N1	1.89599e+09	9.39634e+08	1.16364e+09	2.52766e+09	2.89727e+09	5.55413e+09	1.71903e+09	1.41591e+09	1.48851e+09	4.23264e+09	3.12472e+09	4.34261e+09	1.15524e+09	1.41427e+09	5.82477e+08	4.5555e+08	9.15085e+08	5.29941e+08	1.3686e+09	1.28576e+09	1.07902e+09	1.74095e+09	1.50631e+09	1.17598e+09
TG(16:0/16:0/18:1)+NH4_50.75	50.75	TG(16:0/16:0/18:1)+NH4	TG	(16:0/16:0/18:1)	(16:0)	(16:0)	(18:1)	850.786	C53 H104 O6 N1	4.03399e+10	2.37617e+10	1.95298e+10	5.59501e+10	5.50661e+10	7.20954e+10	31685618628	3.20332e+10	3.30021e+10	6.96255e+10	5.22771e+10	7.54827e+10	2.84439e+10	3.8417e+10	1.45817e+10	2.05611e+10	2.12224e+10	1.49191e+10	3.13888e+10	3.0072e+10	2.56616e+10	3.78709e+10	3.10656e+10	3.28239e+10
TG(16:0/16:0/18:2)+NH4_50.26	50.26	TG(16:0/16:0/18:2)+NH4	TG	(16:0/16:0/18:2)	(16:0)	(16:0)	(18:2)	848.77	C53 H102 O6 N1	6.19841e+10	3.71802e+10	3.23052e+10	1.05539e+11	9.72576e+10	1.2432e+11	4.94277e+10	5.13129e+10	5.12082e+10	9.66166e+10	7.2968e+10	1.08691e+11	4.56762e+10	6.08998e+10	2.22018e+10	2.44975e+10	2.95352e+10	1.23813e+10	5.06055e+10	4.87199e+10	3.92566e+10	6.08672e+10	4.75762e+10	4.62984e+10
TG(16:0/16:0/19:0)+NH4_51.79	51.79	TG(16:0/16:0/19:0)+NH4	TG	(16:0/16:0/19:0)	(16:0)	(16:0)	(19:0)	866.817	C54 H108 O6 N1	1.30023e+09	5.43889e+08	6.70861e+08	2367518069	2.75824e+09	4.07177e+09	9.75613e+08	8.16416e+08	9.17887e+08	3.04367e+09	1.90664e+09	4.00607e+09	8.24045e+08	1.0489e+09	4.30045e+08	4.00244e+08	6.71308e+08	3.76729e+08	1.21833e+09	1.07292e+09	9.116e+08	1.524e+09	1.39742e+09	1.54504e+09
TG(16:0/16:0/23:0)+NH4_53.87	53.87	TG(16:0/16:0/23:0)+NH4	TG	(16:0/16:0/23:0)	(16:0)	(16:0)	(23:0)	922.88	C58 H116 O6 N1	4.95763e+08	4.16067e+07	7.37927e+07	1.71073e+09	1.13187e+09	1.5156e+09	3.10178e+08	2.05014e+08	1.89911e+08	1.4047e+09	7.16604e+08	2.38106e+09	1.17544e+08	2.12466e+08	0	0	0	0	2.02633e+08	1.53222e+08	1.36349e+07	4.85277e+08	3.99114e+08	6.87071e+08
TG(16:0/16:1/18:2)+NH4_49.63	49.63	TG(16:0/16:1/18:2)+NH4	TG	(16:0/16:1/18:2)	(16:0)	(16:1)	(18:2)	846.755	C53 H100 O6 N1	3.25157e+10	1.8122e+10	1.74003e+10	6.21106e+10	6.23958e+10	7.5044e+10	2.34894e+10	2.65378e+10	2.50828e+10	4.10932e+10	3.04609e+10	5.76645e+10	2.56249e+10	3.82519e+10	1.19465e+10	1.16603e+10	1.19638e+10	3.87612e+09	3.15033e+10	3.08743e+10	2.26208e+10	3.41978e+10	2.76559e+10	3.11763e+10
TG(16:0/17:0/18:1)+NH4_51.17	51.17	TG(16:0/17:0/18:1)+NH4	TG	(16:0/17:0/18:1)	(16:0)	(17:0)	(18:1)	864.801	C54 H106 O6 N1	4.55711e+09	2.38023e+09	2.41954e+09	7.20532e+09	8.63466e+09	1.30834e+10	3.31987e+09	3.27133e+09	3.52471e+09	8.3243e+09	5.91465e+09	1.02116e+10	3.28239e+09	4.41585e+09	1.88314e+09	2.17668e+09	2.61062e+09	1.95039e+09	4.75895e+09	4.21685e+09	3.63156e+09	5.28263e+09	4.96038e+09	5.44169e+09
TG(16:0/17:1/18:1)+NH4_50.68	50.68	TG(16:0/17:1/18:1)+NH4	TG	(16:0/17:1/18:1)	(16:0)	(17:1)	(18:1)	862.786	C54 H104 O6 N1	6.46213e+09	4.12918e+09	3.40555e+09	1.03001e+10	1.2305e+10	1.93581e+10	4.5528e+09	4.9333e+09	5.73618e+09	1.1147e+10	8.03805e+09	1.34429e+10	5.0998e+09	7.21885e+09	2.9681e+09	3.27435e+09	3.60684e+09	2.4852e+09	7.97704e+09	6.96734e+09	5.21356e+09	8.04142e+09	7.76411e+09	7.53364e+09
TG(16:0/17:1/22:6)+NH4_50.21	50.21	TG(16:0/17:1/22:6)+NH4	TG	(16:0/17:1/22:6)	(16:0)	(17:1)	(22:6)	908.77	C58 H102 O6 N1	2.92912e+09	1.57978e+09	2.01982e+09	3.51902e+09	2.65439e+09	2.23228e+09	1.86683e+09	2.23872e+09	2.63819e+09	2548791679	1.8275e+09	2.06832e+09	3.94025e+09	3.87933e+09	2.9536e+09	3.32651e+09	1.92832e+09	1.09238e+09	5.58393e+09	5.97676e+09	5.94926e+09	5.19733e+09	6.06607e+09	7.27485e+09
TG(16:0/18:1/18:1)+NH4_51.15	51.15	TG(16:0/18:1/18:1)+NH4	TG	(16:0/18:1/18:1)	(16:0)	(18:1)	(18:1)	876.801	C55 H106 O6 N1	5.59585e+10	3.42734e+10	2.74025e+10	1.02863e+11	1.19458e+11	1.13014e+11	4.0906e+10	4.44549e+10	4.60444e+10	8.45073e+10	6.11002e+10	1.21435e+11	4.59107e+10	6.5295e+10	2.53252e+10	4.47156e+10	3.41997e+10	2.60768e+10	6.30234e+10	5.53332e+10	4.63625e+10	6.44558e+10	5.81585e+10	8.30753e+10
TG(16:0/18:1/18:2)+NH4_50.57	50.57	TG(16:0/18:1/18:2)+NH4	TG	(16:0/18:1/18:2)	(16:0)	(18:1)	(18:2)	874.786	C55 H104 O6 N1	8.72919e+10	6.02467e+10	4.65246e+10	1.67692e+11	1.82215e+11	1.78289e+11	7.08238e+10	7.8633e+10	7.95814e+10	1.17759e+11	9.12075e+10	1.62446e+11	7.83226e+10	1.12642e+11	4.14501e+10	5.55691e+10	5.06724e+10	2.34588e+10	9.59862e+10	8.95038e+10	7.11628e+10	1.0206e+11	8.64338e+10	1.03829e+11
TG(16:0/18:1/20:1)+NH4_51.99	51.99	TG(16:0/18:1/20:1)+NH4	TG	(16:0/18:1/20:1)	(16:0)	(18:1)	(20:1)	904.833	C57 H110 O6 N1	2.4797e+10	1.21661e+10	1.08046e+10	5.64771e+10	5.97108e+10	5.19916e+10	1.45865e+10	1.59607e+10	1.67913e+10	3.53728e+10	2.31651e+10	6.38427e+10	2.01151e+10	2.86955e+10	1.2446e+10	2.02059e+10	1.28402e+10	1.06821e+10	3.93113e+10	3.34693e+10	2.68816e+10	3.74012e+10	4.1208e+10	6.60362e+10
TG(16:0/18:1/20:5)+Na_38.42	38.42	TG(16:0/18:1/20:5)+Na	TG	(16:0/18:1/20:5)	(16:0)	(18:1)	(20:5)	901.726	C57 H98 O6 Na1	0	0	167338	58755.9	7.83708e+06	8597.32	4.55679e+06	104516	0	183546	0	0	135809	0	0	0	0	0	0	0	133186	0	84869.6	149734
TG(16:0/18:1/21:0)+NH4_53.46	53.46	TG(16:0/18:1/21:0)+NH4	TG	(16:0/18:1/21:0)	(16:0)	(18:1)	(21:0)	920.864	C58 H114 O6 N1	1.73478e+09	5.05087e+08	6.1089e+08	5.94924e+09	4.55672e+09	6.0536e+09	1.00006e+09	9.03454e+08	9.10264e+08	3.52094e+09	2.03605e+09	6.37901e+09	9.73383e+08	1.35752e+09	4.4136e+08	4.44979e+08	4.26299e+08	2.49523e+08	1826496693	1.73986e+09	1.3792e+09	2.48647e+09	2.48447e+09	3.37615e+09
TG(16:0/18:1/22:1)+NH4_53.33	53.33	TG(16:0/18:1/22:1)+NH4	TG	(16:0/18:1/22:1)	(16:0)	(18:1)	(22:1)	932.864	C59 H114 O6 N1	1.53054e+10	6.27042e+09	5.88092e+09	5.47934e+10	3.45392e+10	3.65335e+10	8.36105e+09	8.78824e+09	8.91334e+09	2.05078e+10	1.28661e+10	4.21149e+10	1.10714e+10	1.52899e+10	6.45663e+09	7.7226e+09	4.61592e+09	3.37857e+09	2.01004e+10	1.97366e+10	1.52533e+10	2.33935e+10	2.54206e+10	3.73248e+10
TG(16:0/18:1/23:1)+NH4_53.97	53.97	TG(16:0/18:1/23:1)+NH4	TG	(16:0/18:1/23:1)	(16:0)	(18:1)	(23:1)	946.88	C60 H116 O6 N1	2.02585e+09	6.59416e+08	6.53767e+08	8.55523e+09	5.78707e+09	6.83269e+09	1.15505e+09	1.1129e+09	1.09301e+09	3.59498e+09	2.00133e+09	7.17308e+09	1.2815e+09	1.75429e+09	6.14925e+08	6.41169e+08	4.30381e+08	2.4742e+08	2.18639e+09	2.2163e+09	1.64604e+09	2.95906e+09	3.01636e+09	4.36199e+09
TG(16:0/18:1/24:1)+NH4_54.49	54.49	TG(16:0/18:1/24:1)+NH4	TG	(16:0/18:1/24:1)	(16:0)	(18:1)	(24:1)	960.895	C61 H118 O6 N1	6.91598e+09	2.32915e+09	2.32389e+09	3.37357e+10	1.68907e+10	1.84032e+10	3.79329e+09	3.64901e+09	3.65292e+09	1.10427e+10	6.4512e+09	2.42471e+10	4.83794e+09	6.08797e+09	2.51804e+09	2.32638e+09	1.49095e+09	8.09825e+08	7.93373e+09	8.5803e+09	6.39118e+09	1.0463e+10	1.16617e+10	1.81329e+10
TG(16:0/18:2/18:2)+Na_37.98	37.98	TG(16:0/18:2/18:2)+Na	TG	(16:0/18:2/18:2)	(16:0)	(18:2)	(18:2)	877.726	C55 H98 O6 Na1	0	0	0	0	1.78374e+07	2.38266e+06	5.58105e+06	138775	294031	0	0	2.27053e+06	582141	0	0	0	0	46604.3	0	0	0	0	0	0
TG(16:0/18:2/18:2)+NH4_36.67	36.67	TG(16:0/18:2/18:2)+NH4	TG	(16:0/18:2/18:2)	(16:0)	(18:2)	(18:2)	872.77	C55 H102 O6 N1	0	0	0	0	3.58023e+07	3.38527e+07	2.868e+07	2.08735e+06	206565	0	1.41069e+06	0	6.96633e+06	0	487583	0	0	0	0	0	0	0	0	0
TG(16:0/18:2/18:2)+NH4_49.88	49.88	TG(16:0/18:2/18:2)+NH4	TG	(16:0/18:2/18:2)	(16:0)	(18:2)	(18:2)	872.77	C55 H102 O6 N1	8.74343e+10	5.66608e+10	4.73775e+10	1.98381e+11	2.01857e+11	1.94875e+11	7.29718e+10	8.08076e+10	7.85843e+10	1.1162e+11	8.45884e+10	1.48946e+11	8.01528e+10	1.13457e+11	38617839431	3.98161e+10	4.27257e+10	1.13967e+10	9.40549e+10	9.09299e+10	6.7142e+10	1.01471e+11	8.05578e+10	9.234e+10
TG(16:0/18:2/18:3)+NH4_49.61	49.61	TG(16:0/18:2/18:3)+NH4	TG	(16:0/18:2/18:3)	(16:0)	(18:2)	(18:3)	870.755	C55 H100 O6 N1	3.71148e+10	1.90821e+10	1.82794e+10	9.11023e+10	8.84795e+10	8.65025e+10	2.56371e+10	2.86733e+10	2.81099e+10	43085419526	2.65667e+10	5.36364e+10	3.42089e+10	4.71485e+10	1.67222e+10	1.73306e+10	1.39573e+10	3.77127e+09	5.05532e+10	4.75286e+10	3.49642e+10	4.8458e+10	4.38719e+10	5.57326e+10
TG(16:0/18:2/21:0)+K_49.13	49.13	TG(16:0/18:2/21:0)+K	TG	(16:0/18:2/21:0)	(16:0)	(18:2)	(21:0)	939.778	C58 H108 O6 K1	1.77191e+08	3.68588e+07	5.07273e+07	6.49154e+08	2.68774e+08	2.28037e+08	4.75e+07	6.99214e+07	8.21411e+07	9.56349e+07	5.26024e+07	1.91023e+08	1.99169e+08	2.88253e+08	8.82048e+07	9.94932e+07	2.01597e+07	1.53554e+07	2.64111e+08	3.41595e+08	1.9965e+08	3.37359e+08	6.05049e+08	7.33538e+08
TG(16:0/18:2/21:0)+NH4_52.98	52.98	TG(16:0/18:2/21:0)+NH4	TG	(16:0/18:2/21:0)	(16:0)	(18:2)	(21:0)	918.848	C58 H112 O6 N1	3.13296e+09	1.21774e+09	1.29858e+09	8.88206e+09	7.78488e+09	9.63623e+09	1.80895e+09	1.8344e+09	1.91704e+09	4.92529e+09	3.02396e+09	8.61827e+09	2.19833e+09	3.0049e+09	1.29481e+09	1.59781e+09	1.06213e+09	8.63424e+08	4.37211e+09	4.01821e+09	3.24829e+09	4.93888e+09	5.30753e+09	6.88796e+09
TG(16:0/18:2/21:1)+K_47.96	47.96	TG(16:0/18:2/21:1)+K	TG	(16:0/18:2/21:1)	(16:0)	(18:2)	(21:1)	937.762	C58 H106 O6 K1	2.2413e+08	2.96262e+07	7.48403e+07	6.22826e+08	2.72214e+08	1.45445e+08	5.72339e+07	9.05415e+07	9.53683e+07	1.06075e+08	4.19611e+07	2.25628e+08	2.27054e+08	3.28505e+08	9.38967e+07	1.13788e+08	4.03069e+07	2.41101e+07	3.26735e+08	5.02915e+08	3.24894e+08	5.01311e+08	7.83697e+08	1.05212e+09
TG(16:0/18:2/22:6)+NH4_49.97	49.97	TG(16:0/18:2/22:6)+NH4	TG	(16:0/18:2/22:6)	(16:0)	(18:2)	(22:6)	920.77	C59 H102 O6 N1	4.31261e+10	2.28015e+10	2.90044e+10	5.39535e+10	3.54432e+10	2.65618e+10	2.88368e+10	3.50422e+10	3.94978e+10	3.7555e+10	2.48711e+10	2.82144e+10	5.54108e+10	5.52909e+10	3.77859e+10	4.344e+10	2.38453e+10	8.53037e+09	7.33416e+10	8.42218e+10	7.88351e+10	6.96158e+10	7.7881e+10	9.8179e+10
TG(16:0/20:5/22:6)+NH4_49.41	49.41	TG(16:0/20:5/22:6)+NH4	TG	(16:0/20:5/22:6)	(16:0)	(20:5)	(22:6)	942.755	C61 H100 O6 N1	8.08739e+09	3.01925e+09	5.73939e+09	1.05934e+10	4.93432e+09	3.67692e+09	3.9089e+09	4.95426e+09	6.79005e+09	6.60938e+09	3.66834e+09	6.01895e+09	1.3111e+10	1.03266e+10	9.67097e+09	1.38018e+10	3.88163e+09	1.03498e+09	1.70259e+10	2.2245e+10	2.22492e+10	1.46904e+10	1.80401e+10	2.86116e+10
TG(16:0/22:5/22:6)+H_46.98	46.98	TG(16:0/22:5/22:6)+H	TG	(16:0/22:5/22:6)	(16:0)	(22:5)	(22:6)	953.759	C63 H101 O6	1.19559e+08	4.72619e+07	0	6.83489e+08	2.83787e+08	1.89034e+08	0	5.64901e+07	1.25227e+08	2.25528e+08	4.70529e+07	2.70682e+08	5.00907e+08	9.31359e+08	1.6628e+08	4.69782e+07	5.08557e+07	2.55033e+07	4.74378e+08	2.8898e+09	1.08115e+09	1.94974e+09	4.09964e+09	7.42101e+09
TG(16:0/22:5/22:6)+NH4_50.74	50.74	TG(16:0/22:5/22:6)+NH4	TG	(16:0/22:5/22:6)	(16:0)	(22:5)	(22:6)	970.786	C63 H104 O6 N1	5.20809e+09	2.42762e+09	4.06132e+09	3.93095e+09	2.46201e+09	1.51417e+09	2.73166e+09	3.716e+09	5.02771e+09	4.12623e+09	2.54808e+09	3.21578e+09	7.78622e+09	6.317e+09	6.99408e+09	1.16193e+10	4.38275e+09	1.39416e+09	8.08927e+09	1.31814e+10	1.50327e+10	9.47381e+09	1.02611e+10	1.54786e+10
TG(16:0/8:0/12:0)+NH4_45.43	45.43	TG(16:0/8:0/12:0)+NH4	TG	(16:0/8:0/12:0)	(16:0)	(8:0)	(12:0)	656.582	C39 H78 O6 N1	0	0	5.45699e+06	563334	1.44372e+06	177943	0	181704577	908674	379223	1.35683e+06	0	0	0	0	0	0	0	0	0	0	286044	0	0
TG(16:1/12:0/14:0)+NH4_48.2	48.2	TG(16:1/12:0/14:0)+NH4	TG	(16:1/12:0/14:0)	(16:1)	(12:0)	(14:0)	738.661	C45 H88 O6 N1	1.86712e+07	1.74921e+06	3.98466e+06	1.02944e+08	6.92182e+07	1.44096e+08	4.75836e+06	1.85769e+07	4.31907e+06	1.85498e+07	8.95036e+06	4.23595e+07	3.53483e+06	1.15223e+07	28275.4	0	16779.5	0	6.34479e+06	1.31731e+07	607360	6.04141e+06	4.11042e+06	540954
TG(16:1/12:0/18:2)+NH4_48.02	48.02	TG(16:1/12:0/18:2)+NH4	TG	(16:1/12:0/18:2)	(16:1)	(12:0)	(18:2)	790.692	C49 H92 O6 N1	6.47963e+08	1.64485e+08	2.43465e+08	2.47194e+09	1.81688e+09	3.35131e+09	2.79927e+08	3.2865e+08	3.10033e+08	8.44778e+08	4.13492e+08	1.48724e+09	4.00671e+08	8.55485e+08	1.22409e+08	8.97113e+07	5.57933e+07	1.11255e+07	6.08771e+08	8.51103e+08	4.32503e+08	8.49616e+08	6.65662e+08	9.18727e+08
TG(16:1/14:0/18:2)+NH4_48.51	48.51	TG(16:1/14:0/18:2)+NH4	TG	(16:1/14:0/18:2)	(16:1)	(14:0)	(18:2)	818.723	C51 H96 O6 N1	6.20346e+09	1.97054e+09	2.26707e+09	1.50443e+10	1.36135e+10	2.05603e+10	3.061e+09	3.58233e+09	3.80876e+09	7.65431e+09	4.38294e+09	1.21759e+10	4.13611e+09	7.40195e+09	1.38135e+09	1.01074e+09	9.14962e+08	2.31464e+08	5.75306e+09	6.50503e+09	3.92345e+09	6.74778e+09	5.27322e+09	6.37771e+09
TG(16:1/14:3/18:2)+NH4_48.14	48.14	TG(16:1/14:3/18:2)+NH4	TG	(16:1/14:3/18:2)	(16:1)	(14:3)	(18:2)	812.676	C51 H90 O6 N1	2.94354e+08	5.10377e+07	1.15281e+08	1.45777e+09	7.36872e+08	1.70843e+09	1.08963e+08	1.20388e+08	9.3287e+07	2.80761e+08	1.20768e+08	5.16568e+08	1.42526e+08	2.79902e+08	1.97047e+07	1.07748e+07	1.59115e+09	1.14108e+09	2.9486e+08	4.65128e+08	1.73733e+08	2.91102e+08	2.84312e+08	4.65677e+08
TG(16:1/18:2/18:3)+K_56.05	56.05	TG(16:1/18:2/18:3)+K	TG	(16:1/18:2/18:3)	(16:1)	(18:2)	(18:3)	889.668	C55 H94 O6 K1	0	3.17797e+06	0	0	0	0	0	0	0	0	0	0	0	0	0	0	0	0	0	0	0	0	0	0
TG(16:1/18:2/18:3)+K_61.28	61.28	TG(16:1/18:2/18:3)+K	TG	(16:1/18:2/18:3)	(16:1)	(18:2)	(18:3)	889.668	C55 H94 O6 K1	0	2.65669e+07	1.44264e+07	0	0	0	7.76727e+06	0	1.17257e+07	0	2.78227e+07	0	4.41383e+06	0	4.08022e+06	1.85098e+07	0	0	2.13052e+06	0	0	0	0	0
TG(16:1/18:2/18:3)+NH4_48.76	48.76	TG(16:1/18:2/18:3)+NH4	TG	(16:1/18:2/18:3)	(16:1)	(18:2)	(18:3)	868.739	C55 H98 O6 N1	1.49573e+10	5.63536e+09	6.56956e+09	4.49661e+10	3.97849e+10	4.20879e+10	1.0499e+10	9.53812e+09	8.749e+09	1.75641e+10	8.09933e+09	2.20802e+10	1.44475e+10	2.08262e+10	6.45185e+09	5.92102e+09	4.3856e+09	8.85782e+08	2.46687e+10	2.74072e+10	1.73396e+10	2.32239e+10	2.3234e+10	3.20914e+10
TG(16:1/18:2/18:3)+NH4_55.09	55.09	TG(16:1/18:2/18:3)+NH4	TG	(16:1/18:2/18:3)	(16:1)	(18:2)	(18:3)	868.739	C55 H98 O6 N1	5.08226e+09	3.42656e+09	3.79089e+09	9.24838e+09	8.87486e+09	1.00739e+10	5.33149e+09	5.09852e+09	4.79327e+09	5.57762e+09	4.18489e+09	5.35685e+09	5.73572e+09	6.76921e+09	3.82575e+09	3.01653e+09	2.40228e+09	1.28356e+09	6.78213e+09	7.31883e+09	5.85575e+09	6.30216e+09	6.27985e+09	6.18536e+09
TG(16:1/20:5/22:6)+NH4_49.13	49.13	TG(16:1/20:5/22:6)+NH4	TG	(16:1/20:5/22:6)	(16:1)	(20:5)	(22:6)	940.739	C61 H98 O6 N1	2.36113e+09	6.49502e+08	1.34065e+09	5.43202e+09	1.80797e+09	1.69848e+09	9.5185e+08	1.19973e+09	1.76013e+09	2.02899e+09	9.94808e+08	2.21543e+09	4.21385e+09	3.38579e+09	2.4211e+09	3.15846e+09	7.15395e+08	1.4144e+08	7.11143e+09	8.79344e+09	7.45725e+09	5.05944e+09	7.01669e+09	1.29665e+10
TG(17:0/18:1/18:1)+NH4_51.52	51.52	TG(17:0/18:1/18:1)+NH4	TG	(17:0/18:1/18:1)	(17:0)	(18:1)	(18:1)	890.817	C56 H108 O6 N1	4.75789e+09	2.40606e+09	2.36151e+09	9.63757e+09	1.11421e+10	1.38493e+10	3.02705e+09	3.19836e+09	3.53437e+09	7.45559e+09	5.03129e+09	1.12813e+10	3.7124e+09	5.24755e+09	2.31786e+09	3.28118e+09	2.69478e+09	2.23903e+09	7.04924e+09	5.97322e+09	5.02962e+09	7.09057e+09	7.37807e+09	9.22866e+09
TG(17:0/18:1/18:2)+NH4_50.98	50.98	TG(17:0/18:1/18:2)+NH4	TG	(17:0/18:1/18:2)	(17:0)	(18:1)	(18:2)	888.801	C56 H106 O6 N1	5.88038e+09	3.47281e+09	3.05279e+09	1.19252e+10	1.44049e+10	1.72796e+10	4.14412e+09	4.55354e+09	4.96849e+09	7.98545e+09	5.87908e+09	1.20816e+10	5.08281e+09	7.35457e+09	3.03292e+09	4.2927e+09	3.60118e+09	2.21119e+09	8.93644e+09	7.72866e+09	6.22096e+09	8.5522e+09	8.55292e+09	1.05228e+10
TG(17:0/18:1/22:6)+NH4_51.21	51.21	TG(17:0/18:1/22:6)+NH4	TG	(17:0/18:1/22:6)	(17:0)	(18:1)	(22:6)	936.801	C60 H106 O6 N1	1.66084e+09	8.49243e+08	9.80594e+08	1.74173e+09	1.35259e+09	1.07046e+09	8.98434e+08	1.15922e+09	1.50165e+09	1.53844e+09	1.01119e+09	1.36243e+09	2.05733e+09	2096625928	1.63356e+09	2.28669e+09	1.21118e+09	5.65025e+08	3.09152e+09	3.80539e+09	4.00917e+09	3.48858e+09	3.82949e+09	4.84378e+09
TG(17:0/18:2/22:6)+Li_50.15	50.15	TG(17:0/18:2/22:6)+Li	TG	(17:0/18:2/22:6)	(17:0)	(18:2)	(22:6)	923.767	C60 H100 O6 Li1	1.73686e+09	8.11581e+08	8.53485e+08	2.29505e+09	1.06946e+09	1.36955e+09	9.32998e+08	1.22766e+09	1.37476e+09	1.59401e+09	8.49971e+08	1.61669e+09	4.05762e+09	2.9877e+09	9.19523e+08	2.14493e+09	9.48321e+08	3.7388e+08	3.09236e+09	2.7485e+09	3.25046e+09	3.04183e+09	3.2278e+09	3.74388e+09
TG(17:0/20:5/22:6)+Li_49.54	49.54	TG(17:0/20:5/22:6)+Li	TG	(17:0/20:5/22:6)	(17:0)	(20:5)	(22:6)	945.752	C62 H98 O6 Li1	1.49725e+09	4.51384e+08	6.01499e+08	1.41501e+09	9.29282e+08	6.56529e+08	6.21528e+08	9.43654e+08	1.03351e+09	1.23623e+09	5.48356e+08	8.39681e+08	1.34421e+09	1.42393e+09	7.63877e+08	1.13736e+09	3.85217e+08	4.33054e+07	2.44722e+09	3.42618e+09	3.13571e+09	2.72325e+09	2.99976e+09	3.40426e+09
TG(18:0/11:4/20:4)+K_41.18	41.18	TG(18:0/11:4/20:4)+K	TG	(18:0/11:4/20:4)	(18:0)	(11:4)	(20:4)	843.59	C52 H84 O6 K1	1.00484e+08	1.96227e+08	2.04715e+08	8.30201e+07	2.27211e+08	2.85717e+07	1.54498e+08	1.2043e+08	1.64454e+08	1.28181e+08	2.12486e+08	1.50298e+08	1.54712e+08	1.62821e+08	1.54833e+08	2.13367e+08	2.75443e+08	6.13712e+07	2.24044e+08	1.67038e+08	2.01929e+08	2.03285e+08	2.39624e+08	2.37838e+08
TG(18:0/11:4/22:6)+K_41.0	41	TG(18:0/11:4/22:6)+K	TG	(18:0/11:4/22:6)	(18:0)	(11:4)	(22:6)	867.59	C54 H84 O6 K1	1.05243e+09	1.37186e+09	1.4271e+09	6.74523e+08	1.7922e+09	8.03338e+08	9.90523e+08	9.82493e+08	1.01671e+09	8.66922e+08	9.94062e+08	9.50704e+08	2.3086e+09	1.92695e+09	1.75468e+09	1.9327e+09	2.34141e+09	2.55154e+09	2.0392e+09	1.81885e+09	2.45459e+09	2.21095e+09	2.14468e+09	3.9091e+09
TG(18:0/16:0/16:0)+NH4_51.42	51.42	TG(18:0/16:0/16:0)+NH4	TG	(18:0/16:0/16:0)	(18:0)	(16:0)	(16:0)	852.801	C53 H106 O6 N1	1.13523e+10	5.40346e+09	5.35162e+09	1.84638e+10	1.96145e+10	2.34016e+10	9.22729e+09	8.33541e+09	8.63525e+09	2.44407e+10	1.6434e+10	2.95403e+10	7.78571e+09	1.00706e+10	3.74141e+09	4.51786e+09	5.90946e+09	3.28137e+09	8.82572e+09	8.19297e+09	6.98714e+09	1.06073e+10	8.83062e+09	1.0735e+10
TG(18:0/16:0/18:0)+NH4_52.53	52.53	TG(18:0/16:0/18:0)+NH4	TG	(18:0/16:0/18:0)	(18:0)	(16:0)	(18:0)	880.833	C55 H110 O6 N1	5.33495e+09	2.05092e+09	2.26577e+09	1.14201e+10	1.25902e+10	1.19447e+10	3.62487e+09	3.27193e+09	3.48193e+09	1.18686e+10	7.20403e+09	1.86216e+10	3.8202e+09	4.99375e+09	1916576899	2.27304e+09	2.86498e+09	1.44398e+09	5.77868e+09	4.96759e+09	4.04081e+09	6.43909e+09	6.2807e+09	1.12216e+10
TG(18:0/16:0/18:1)+NH4_51.6	51.6	TG(18:0/16:0/18:1)+NH4	TG	(18:0/16:0/18:1)	(18:0)	(16:0)	(18:1)	878.817	C55 H108 O6 N1	2.57392e+10	1.20243e+10	1.08901e+10	4.54125e+10	50079605400	4.91328e+10	1.64228e+10	1.70834e+10	1.76177e+10	4.38189e+10	2.78907e+10	6.12349e+10	1.84055e+10	2.52673e+10	1.00502e+10	1.50428e+10	1.33078e+10	9.12517e+09	2.7616e+10	2.39832e+10	2.0339e+10	2.89171e+10	2.76972e+10	4.25759e+10
TG(18:0/16:0/22:0)+NH4_54.25	54.25	TG(18:0/16:0/22:0)+NH4	TG	(18:0/16:0/22:0)	(18:0)	(16:0)	(22:0)	936.895	C59 H118 O6 N1	1.10717e+09	2.6663e+08	3.02137e+08	4.40579e+09	2.26267e+09	2.74646e+09	6.70172e+08	5.60599e+08	5.57505e+08	2.74545e+09	1.48381e+09	5.25918e+09	5.68263e+08	6.68762e+08	2.33189e+08	1.86459e+08	2.08925e+08	8.5276e+07	9.53864e+08	9.38647e+08	6.5386e+08	1.36663e+09	1.30048e+09	2.40092e+09
TG(18:0/17:0/18:1)+NH4_52.08	52.08	TG(18:0/17:0/18:1)+NH4	TG	(18:0/17:0/18:1)	(18:0)	(17:0)	(18:1)	892.833	C56 H110 O6 N1	2.7477e+09	1.10856e+09	1.23034e+09	5.58914e+09	5.66032e+09	7.58553e+09	1.64358e+09	1.62304e+09	1.72914e+09	4.93303e+09	3.08254e+09	7.35607e+09	1.79785e+09	2.45678e+09	1.09315e+09	1.25929e+09	1.24307e+09	9.11433e+08	3.43397e+09	2.98424e+09	2.55392e+09	3.86035e+09	3.98552e+09	4.99175e+09
TG(18:0/18:0/18:1)+NH4_53.01	53.01	TG(18:0/18:0/18:1)+NH4	TG	(18:0/18:0/18:1)	(18:0)	(18:0)	(18:1)	906.848	C57 H112 O6 N1	1.3449e+10	5.11721e+09	5.1531e+09	3.67503e+10	2.89149e+10	2.95289e+10	7.84936e+09	7.69925e+09	7.7747e+09	2.25782e+10	1.39278e+10	39865739315	9.45836e+09	1.26378e+10	5.28699e+09	6.51283e+09	5.38351e+09	3.44238e+09	1.65315e+10	1.49148e+10	1.20556e+10	1.8454e+10	1.93946e+10	3.25211e+10
TG(18:0/18:0/20:1)+NH4_53.88	53.88	TG(18:0/18:0/20:1)+NH4	TG	(18:0/18:0/20:1)	(18:0)	(18:0)	(20:1)	934.88	C59 H116 O6 N1	6.27775e+09	2.0449e+09	2.1151e+09	2.52796e+10	1.40683e+10	1.58382e+10	3.51227e+09	3.31732e+09	3.328e+09	1.13838e+10	6.6042e+09	2.28243e+10	4.1317e+09	5.11595e+09	2.07678e+09	2.07623e+09	1.64991e+09	8.88098e+08	6.84956e+09	6.85463e+09	5.24635e+09	8.76743e+09	9.21575e+09	1.48232e+10
TG(18:0/18:1/18:2)+NH4_51.48	51.48	TG(18:0/18:1/18:2)+NH4	TG	(18:0/18:1/18:2)	(18:0)	(18:1)	(18:2)	902.817	C57 H108 O6 N1	4.47918e+10	2.53118e+10	2.14013e+10	9.64705e+10	1.10436e+11	8.86702e+10	2.95806e+10	3.34875e+10	3.41864e+10	5.62719e+10	3.98487e+10	9.50405e+10	3.96248e+10	5.87618e+10	2.29274e+10	4.11799e+10	2.49647e+10	1.95189e+10	6.80218e+10	5.89506e+10	4.55054e+10	6.11266e+10	6.38802e+10	9.87281e+10
TG(18:0/18:1/22:6)+NH4_51.84	51.84	TG(18:0/18:1/22:6)+NH4	TG	(18:0/18:1/22:6)	(18:0)	(18:1)	(22:6)	950.817	C61 H108 O6 N1	1.57941e+10	8.08694e+09	8740092205	1.69872e+10	1.43161e+10	9.80291e+09	8.68044e+09	1.13963e+10	1.36518e+10	1.35898e+10	9.14833e+09	1.27798e+10	1.91436e+10	2.04939e+10	1.42765e+10	2.35426e+10	1.23703e+10	6.1675e+09	2.82154e+10	3.71438e+10	3.59391e+10	3.26408e+10	3.65329e+10	5.71931e+10
TG(18:0/18:1/23:1)+NH4_54.87	54.87	TG(18:0/18:1/23:1)+NH4	TG	(18:0/18:1/23:1)	(18:0)	(18:1)	(23:1)	974.911	C62 H120 O6 N1	8.12298e+08	2.16905e+08	2.24647e+08	4.21227e+09	2.15041e+09	2.82659e+09	4.64076e+08	4.08526e+08	4.04466e+08	1.70698e+09	9.01635e+08	3.59864e+09	5.20221e+08	6.3296e+08	2.2754e+08	2.09186e+08	1.3025e+08	5.6721e+07	9.02333e+08	8.85036e+08	6.54015e+08	1.25415e+09	1.3598e+09	2.36788e+09
TG(18:0/20:4/22:6)+NH4_50.86	50.86	TG(18:0/20:4/22:6)+NH4	TG	(18:0/20:4/22:6)	(18:0)	(20:4)	(22:6)	972.801	C63 H106 O6 N1	6.38305e+08	2.21417e+08	3.04041e+09	9.49903e+08	3.12172e+09	8.60189e+08	1.58755e+08	2.33391e+08	1.23966e+08	1.61365e+08	7.04316e+08	3.19912e+08	9.66344e+08	1.0287e+09	8.22674e+08	7.00877e+09	1.29274e+09	4.6277e+07	6.00009e+09	8.93214e+08	1.43799e+09	3.12989e+08	7.12839e+09	1.08902e+10
TG(18:0/22:5/22:5)+H_48.62	48.62	TG(18:0/22:5/22:5)+H	TG	(18:0/22:5/22:5)	(18:0)	(22:5)	(22:5)	983.806	C65 H107 O6	2.75026e+07	5.16093e+06	5.5025e+06	1.32549e+08	5.56297e+07	3.17268e+07	7.04689e+06	9.60262e+06	3.26339e+07	5.03853e+07	9.63068e+06	7.77031e+07	1.99283e+08	2.18974e+08	9.08235e+07	2.06605e+07	1.52134e+07	3.48119e+06	1.27662e+08	7.19994e+08	5.32773e+08	7.48945e+08	1.34726e+09	2.30057e+09
TG(18:0/22:5/22:6)+NH4_53.4	53.4	TG(18:0/22:5/22:6)+NH4	TG	(18:0/22:5/22:6)	(18:0)	(22:5)	(22:6)	998.817	C65 H108 O6 N1	2.28757e+09	1.05437e+09	1.8904e+09	2.63118e+09	2.60471e+09	1.72274e+09	1.07387e+09	1.55852e+09	1.9451e+09	1.80532e+09	1.13459e+09	1.70196e+09	3.34694e+09	2.9301e+09	3.2195e+09	5.06925e+09	2.46721e+09	8.0898e+08	3.2429e+09	6.40471e+09	6.69102e+09	5.04838e+09	5.14965e+09	9.42876e+09
TG(18:1/11:4/22:6)+K_40.28	40.28	TG(18:1/11:4/22:6)+K	TG	(18:1/11:4/22:6)	(18:1)	(11:4)	(22:6)	865.574	C54 H82 O6 K1	5.84529e+08	5.39445e+08	5.38257e+08	3.10966e+08	3.70179e+08	3.33521e+08	3.8857e+08	3.30525e+08	3.37871e+08	4.40699e+08	3.93757e+08	4.56596e+08	9.22713e+08	1.09219e+09	1.00054e+09	1.31048e+09	1.0024e+09	1.36115e+09	7.91948e+08	6.51137e+08	8.76568e+08	7.50557e+08	8.09462e+08	1.06802e+09
TG(18:1/17:1/18:2)+NH4_50.67	50.67	TG(18:1/17:1/18:2)+NH4	TG	(18:1/17:1/18:2)	(18:1)	(17:1)	(18:2)	886.786	C56 H104 O6 N1	6.00403e+09	3.74412e+09	3.36672e+09	1.19366e+10	1.39525e+10	1.59258e+10	4.55009e+09	5.06721e+09	5.24227e+09	7.46318e+09	5.81313e+09	1.05327e+10	5.33676e+09	7.54378e+09	3.17673e+09	3.91281e+09	3.46089e+09	1.49483e+09	8.47998e+09	7.70695e+09	5.89548e+09	7.87647e+09	7.66166e+09	9.43222e+09
TG(18:1/18:1/18:2)+NH4_50.87	50.87	TG(18:1/18:1/18:2)+NH4	TG	(18:1/18:1/18:2)	(18:1)	(18:1)	(18:2)	900.801	C57 H106 O6 N1	6.05139e+10	3.89116e+10	3.13253e+10	1.16861e+11	1.44301e+11	1.09238e+11	4.5507e+10	5.15561e+10	5.09967e+10	7.06792e+10	5.3545e+10	1.04689e+11	5.40955e+10	8.1001e+10	3.03976e+10	4.85566e+10	3.45725e+10	1.78976e+10	8.1835e+10	7.28865e+10	5.55774e+10	7.3036e+10	7.03517e+10	1.05069e+11
TG(18:1/18:1/20:5)+NH4_50.69	50.69	TG(18:1/18:1/20:5)+NH4	TG	(18:1/18:1/20:5)	(18:1)	(18:1)	(20:5)	922.786	C59 H104 O6 N1	3.71158e+10	2.15212e+10	2.35811e+10	4.05527e+10	3.11923e+10	2.17438e+10	2.45456e+10	3.0653e+10	3.53025e+10	3.22018e+10	2.20098e+10	2.5806e+10	4.62652e+10	4.87224e+10	3.39338e+10	5.37272e+10	2.63608e+10	1.42066e+10	6.30201e+10	7.14865e+10	7.17123e+10	6.29148e+10	6.90478e+10	9.3786e+10
TG(18:1/18:1/22:5)+NH4_51.62	51.62	TG(18:1/18:1/22:5)+NH4	TG	(18:1/18:1/22:5)	(18:1)	(18:1)	(22:5)	950.817	C61 H108 O6 N1	1.16583e+10	5.61597e+09	6.13728e+09	1.26044e+10	1.0024e+10	6.89196e+09	6.00549e+09	8.02577e+09	9.69365e+09	9.90504e+09	6.52777e+09	9.49303e+09	1.3932e+10	1.48501e+10	1.03438e+10	1.73121e+10	8.59335e+09	4.06123e+09	2.06716e+10	2.77383e+10	2.66852e+10	2.40908e+10	2.74578e+10	4.167e+10
TG(18:1/18:1/22:6)+NH4_51.21	51.21	TG(18:1/18:1/22:6)+NH4	TG	(18:1/18:1/22:6)	(18:1)	(18:1)	(22:6)	948.801	C61 H106 O6 N1	2.11056e+10	1.14111e+10	1.23663e+10	1.7991e+10	1.42731e+10	8.901e+09	1.27263e+10	1.69932e+10	1.99881e+10	1.77817e+10	1.20773e+10	1.49113e+10	2.55713e+10	2.79189e+10	1.8552e+10	32021122602	1.60971e+10	8.38134e+09	3.43513e+10	4.62637e+10	4.65766e+10	3.8617e+10	4.19525e+10	6.31529e+10
TG(18:1/18:2/18:2)+NH4_50.49	50.49	TG(18:1/18:2/18:2)+NH4	TG	(18:1/18:2/18:2)	(18:1)	(18:2)	(18:2)	898.786	C57 H104 O6 N1	7.42781e+10	4.73639e+10	3.87248e+10	1.41737e+11	1.55044e+11	1.22436e+11	5.7739e+10	6.64937e+10	6.38788e+10	8.17905e+10	6.13383e+10	1.01795e+11	6.70175e+10	9.60084e+10	3.65325e+10	4.48649e+10	3.66693e+10	1.07846e+10	9.05048e+10	8.62723e+10	6.5405e+10	8.62374e+10	7.86755e+10	1.04631e+11
TG(18:1/18:2/18:3)+NH4_49.89	49.89	TG(18:1/18:2/18:3)+NH4	TG	(18:1/18:2/18:3)	(18:1)	(18:2)	(18:3)	896.77	C57 H102 O6 N1	7.07961e+10	4.00065e+10	3.7447e+10	1.50727e+11	1.43894e+11	1.14521e+11	5.27387e+10	6.11679e+10	6.0333e+10	7.55458e+10	5.16103e+10	8.22421e+10	7.20053e+10	9.0806e+10	4.01556e+10	4.86769e+10	3.22974e+10	1.03517e+10	9.57618e+10	9.55476e+10	7.701e+10	9.22035e+10	8.71277e+10	1.10036e+11
TG(18:1/18:2/22:6)+NH4_50.61	50.61	TG(18:1/18:2/22:6)+NH4	TG	(18:1/18:2/22:6)	(18:1)	(18:2)	(22:6)	946.786	C61 H104 O6 N1	2.53078e+10	1.31303e+10	1.54208e+10	1.98787e+10	1.44655e+10	9.01167e+09	1.59151e+10	21509900896	2.3429e+10	2.02729e+10	1.2814e+10	1.41127e+10	2.75582e+10	2.92638e+10	1.99157e+10	2.54707e+10	1.43224e+10	5.01928e+09	3.44558e+10	4.94125e+10	4.92838e+10	3.9495e+10	4.17234e+10	5.55072e+10
TG(18:1/18:2/23:0)+NH4_54.47	54.47	TG(18:1/18:2/23:0)+NH4	TG	(18:1/18:2/23:0)	(18:1)	(18:2)	(23:0)	972.895	C62 H118 O6 N1	1.26124e+09	4.11589e+08	4.06617e+08	6.60351e+09	3.89521e+09	4.35343e+09	7.70322e+08	7.47595e+08	7.28028e+08	1.99663e+09	1.14833e+09	4.56132e+09	9.22709e+08	1.22954e+09	3.97737e+08	4.1529e+08	2.26446e+08	8.85836e+07	1.4612e+09	1.59978e+09	1.11396e+09	1.92914e+09	2.05921e+09	3.2659e+09
TG(18:1/18:2/24:1)+NH4_54.27	54.27	TG(18:1/18:2/24:1)+NH4	TG	(18:1/18:2/24:1)	(18:1)	(18:2)	(24:1)	984.895	C63 H118 O6 N1	2.58341e+09	8.21374e+08	9.56088e+08	2.42044e+10	6.66472e+09	7.78935e+09	6.41982e+08	1.39993e+09	1.49273e+09	2.58453e+09	9.83158e+08	8.67773e+09	2.20608e+09	2.45278e+09	9.7766e+08	4.5451e+08	5.21173e+08	1.55225e+08	3.75284e+09	3.81511e+09	2.38881e+09	4.30126e+09	3.55767e+09	6.48776e+09
TG(18:1/20:3/23:1)+K_60.4	60.4	TG(18:1/20:3/23:1)+K	TG	(18:1/20:3/23:1)	(18:1)	(20:3)	(23:1)	1017.82	C64 H114 O6 K1	147734	0	0	0	0	0	94714.8	0	0	135336	86170.2	0	227662	0	207821	928184	90272.8	192250	507749	192940	342426	386851	1.45936e+06	3.69144e+06
TG(18:1/20:5/22:6)+NH4_50.22	50.22	TG(18:1/20:5/22:6)+NH4	TG	(18:1/20:5/22:6)	(18:1)	(20:5)	(22:6)	968.77	C63 H102 O6 N1	7.36246e+09	3.04368e+09	5.75911e+09	5.75268e+09	2.93314e+09	1.91013e+09	3.65409e+09	4.95663e+09	7.09768e+09	5.70517e+09	3.2477e+09	4.48816e+09	1.10464e+10	8.42063e+09	9.82931e+09	1.49171e+10	5.10625e+09	1.66097e+09	1.15492e+10	1.79247e+10	2.28958e+10	1.29796e+10	1.38343e+10	2.12476e+10
TG(18:1/20:5/24:1)+NH4_59.26	59.26	TG(18:1/20:5/24:1)+NH4	TG	(18:1/20:5/24:1)	(18:1)	(20:5)	(24:1)	1006.88	C65 H116 O6 N1	5.18519e+08	2.44021e+08	3.71618e+08	1.83097e+09	5.24718e+08	3.90003e+08	5.04708e+08	3.19253e+08	6.69127e+08	4.35199e+08	2.17371e+08	7.57214e+08	8.41712e+08	1.10023e+09	6.08428e+08	3.68403e+08	2.90638e+08	1.00893e+08	8.31173e+07	1.81539e+09	3.64915e+08	1822015684	1.94347e+09	1.41734e+09
TG(18:1/21:0/23:0)+NH4_54.76	54.76	TG(18:1/21:0/23:0)+NH4	TG	(18:1/21:0/23:0)	(18:1)	(21:0)	(23:0)	1018.97	C65 H128 O6 N1	6.57806e+06	2.67395e+07	2.47482e+06	3.93659e+08	1.84862e+08	7.72245e+07	1.07694e+07	6.40166e+06	3.21998e+06	3.8395e+08	2.10709e+08	8.73886e+08	9.08893e+07	1.08555e+07	725725	1.0263e+06	302037	291570	1.05332e+07	1.69356e+08	2.8132e+07	1.74455e+08	2.41375e+08	3.83608e+07
TG(18:1/21:0/24:1)+NH4_56.01	56.01	TG(18:1/21:0/24:1)+NH4	TG	(18:1/21:0/24:1)	(18:1)	(21:0)	(24:1)	1030.97	C66 H128 O6 N1	7.89052e+07	1.24984e+06	2.74099e+06	3.91841e+08	1.92339e+08	1.84747e+08	2.88988e+07	1.28263e+07	6.78402e+06	1.2408e+08	1.02329e+08	1.70714e+08	3.83396e+07	7.7368e+06	1.84203e+06	540813	838058	0	6.2554e+06	54645969	5.01529e+07	1.41071e+08	1.59725e+08	2.32681e+08
TG(18:1/22:1/22:1)+NH4_55.52	55.52	TG(18:1/22:1/22:1)+NH4	TG	(18:1/22:1/22:1)	(18:1)	(22:1)	(22:1)	1014.94	C65 H124 O6 N1	9.16704e+08	3.70122e+08	2.73041e+08	6.06243e+09	8.04214e+08	1.48149e+09	6.04915e+08	4.63833e+08	5.2757e+08	1.21373e+09	7.74315e+08	3.81161e+09	4.56468e+08	8.50797e+08	2.30136e+08	2.15554e+08	1.64269e+08	0	5.84622e+08	2.68332e+08	5.10628e+08	2.05109e+09	2.51079e+09	7.79194e+08
TG(18:1/22:1/22:1)+NH4_58.93	58.93	TG(18:1/22:1/22:1)+NH4	TG	(18:1/22:1/22:1)	(18:1)	(22:1)	(22:1)	1014.94	C65 H124 O6 N1	1.81524e+08	6.24703e+07	5.97934e+07	1.15101e+09	6.54817e+08	6.44237e+08	1.80947e+08	1.30009e+08	1.04943e+08	2.57617e+08	1.61739e+08	5.48431e+08	1.85086e+08	1.66394e+08	7.84604e+07	5.21141e+07	2.25912e+07	2.20304e+06	2.17714e+08	2.86579e+08	2.05332e+08	3.36982e+08	4.2752e+08	7.27085e+08
TG(18:1/22:1/24:1)+NH4_56.5	56.5	TG(18:1/22:1/24:1)+NH4	TG	(18:1/22:1/24:1)	(18:1)	(22:1)	(24:1)	1042.97	C67 H128 O6 N1	3.19377e+08	2.82688e+08	7.57934e+07	1.44276e+09	2.08059e+09	2.87471e+08	5.13519e+08	1.17946e+08	8.12173e+07	5.8199e+08	1.52497e+08	3.83394e+08	1.91759e+08	1.44543e+08	5.62909e+07	2.97311e+07	0	0	9.51875e+08	1.3094e+09	2.56242e+08	2.62891e+08	5.85425e+08	6.1573e+08
TG(18:1/22:6/22:6)+H_46.89	46.89	TG(18:1/22:6/22:6)+H	TG	(18:1/22:6/22:6)	(18:1)	(22:6)	(22:6)	977.759	C65 H101 O6	7.59164e+07	9.47301e+06	2.14511e+07	3.51634e+08	1.20797e+08	5.19911e+07	1.10515e+07	3.31222e+07	7.12496e+07	1.18205e+08	1.5373e+07	1.11345e+08	3.05664e+08	4.44739e+08	1.51672e+08	789438	4.91473e+07	0	2.11557e+08	1.82101e+09	1.03696e+09	1.46381e+09	2.30554e+09	4.1576e+09
TG(18:1/22:6/23:1)+NH4_55.11	55.11	TG(18:1/22:6/23:1)+NH4	TG	(18:1/22:6/23:1)	(18:1)	(22:6)	(23:1)	1018.88	C66 H116 O6 N1	4.71688e+08	2.09613e+08	1.55537e+08	8.30419e+08	2.65827e+08	4.22579e+08	1.16112e+08	2.84015e+08	9.01241e+07	2.10088e+08	2.10286e+08	3.48449e+08	3.61905e+08	9.00726e+07	2.23904e+08	2.50161e+07	8.52333e+07	0	4.40716e+08	7.82349e+08	2.07248e+08	1.62116e+08	6.86549e+08	1.05724e+09
TG(18:1/22:6/24:1)+NH4_55.36	55.36	TG(18:1/22:6/24:1)+NH4	TG	(18:1/22:6/24:1)	(18:1)	(22:6)	(24:1)	1032.9	C67 H118 O6 N1	1.47686e+09	4.88576e+07	3.11325e+08	1.28026e+09	5.94584e+08	4.9256e+08	1.38295e+08	4.59878e+08	1.10796e+09	3.82555e+08	8.90359e+08	1.43258e+09	9.3227e+08	1.15129e+09	2.8052e+08	56661280	9.6917e+07	1.91156e+08	7.88893e+08	2.60296e+09	3.07034e+09	2.37774e+09	1.14814e+09	2.31127e+09
TG(18:2/10:1/18:2)+NH4_47.42	47.42	TG(18:2/10:1/18:2)+NH4	TG	(18:2/10:1/18:2)	(18:2)	(10:1)	(18:2)	786.661	C49 H88 O6 N1	9.79087e+07	642912	2.68624e+07	4.61515e+08	2.66294e+08	5.7113e+08	2.76464e+07	3.31662e+07	2.94508e+07	6.49083e+07	1.41202e+07	188448184	5.76187e+07	1.24643e+08	1.2505e+07	6.1922e+06	1.62014e+06	0	7.65156e+07	2.01046e+08	8.37675e+07	1.5882e+08	1.97344e+08	2.4444e+08
TG(18:2/10:1/22:6)+NH4_47.56	47.56	TG(18:2/10:1/22:6)+NH4	TG	(18:2/10:1/22:6)	(18:2)	(10:1)	(22:6)	834.661	C53 H88 O6 N1	5.48475e+07	1.14478e+07	1.86768e+07	2.25049e+08	1.00738e+08	2.37354e+08	2.22276e+07	1.90502e+07	7.88101e+06	4.40813e+07	1.9017e+07	6.0881e+07	3.87355e+07	6.26293e+07	1.06234e+07	2.42971e+06	140321	125938	7.34069e+07	8.60675e+07	5.24332e+07	4.47677e+07	7.93029e+07	1.45015e+08
TG(18:2/11:2/18:2)+NH4_47.76	47.76	TG(18:2/11:2/18:2)+NH4	TG	(18:2/11:2/18:2)	(18:2)	(11:2)	(18:2)	798.661	C50 H88 O6 N1	7.52766e+07	4.35913e+07	5.88715e+07	8.87471e+07	5.78283e+07	1.78869e+08	6.29377e+07	6.9403e+07	6.13728e+07	7.13482e+07	8.14421e+07	8.76063e+07	4.96934e+07	7.69679e+07	2.34549e+07	1.06705e+07	1.79523e+07	6.73062e+06	6.4645e+07	6.14358e+07	3.44883e+07	5.95238e+07	2.06831e+07	3.02234e+07
TG(18:2/11:4/22:6)+K_40.09	40.09	TG(18:2/11:4/22:6)+K	TG	(18:2/11:4/22:6)	(18:2)	(11:4)	(22:6)	863.559	C54 H80 O6 K1	6.43789e+08	6.2208e+08	6.0631e+08	4.15742e+08	4.34478e+08	3.98948e+08	4.81831e+08	4.08176e+08	3.93467e+08	4.53476e+08	4.14804e+08	4.78601e+08	5.39479e+08	6.2913e+08	6.11627e+08	4.7568e+08	5.22813e+08	4.21157e+08	6.26082e+08	4.1294e+08	5.71579e+08	5.19947e+08	5.81507e+08	6.94585e+08
TG(18:2/13:0/18:2)+NH4_48.45	48.45	TG(18:2/13:0/18:2)+NH4	TG	(18:2/13:0/18:2)	(18:2)	(13:0)	(18:2)	830.723	C52 H96 O6 N1	1.45514e+09	5.63195e+08	5.64524e+08	3.71428e+09	3.7621e+09	6.15924e+09	7.4828e+08	3.1728e+08	4.62749e+08	1.94515e+09	1.0628e+09	3.04813e+09	1247731021	1.47247e+09	4.64646e+08	4.29305e+08	3.03714e+08	2.87786e+08	1.82826e+09	1.90739e+09	1.32849e+09	1.84212e+09	1.73236e+09	2.0473e+09
TG(18:2/17:1/18:2)+NH4_49.95	49.95	TG(18:2/17:1/18:2)+NH4	TG	(18:2/17:1/18:2)	(18:2)	(17:1)	(18:2)	884.77	C56 H102 O6 N1	5269418725	2.88452e+09	2.81743e+09	9.28388e+09	9.54175e+09	1.03174e+10	3.63644e+09	4.15477e+09	4.28588e+09	5.9928e+09	4.46907e+09	7.55837e+09	4.66424e+09	6.01863e+09	2.78529e+09	2.87769e+09	2.39026e+09	8.55182e+08	7.83767e+09	7.23509e+09	5.59038e+09	7.0499e+09	7319994844	8.60509e+09
TG(18:2/17:1/22:6)+Li_49.95	49.95	TG(18:2/17:1/22:6)+Li	TG	(18:2/17:1/22:6)	(18:2)	(17:1)	(22:6)	921.752	C60 H98 O6 Li1	3.14631e+09	1.43466e+09	1.73618e+09	5.22618e+09	2.85522e+09	2.31113e+09	1.77497e+09	2.26835e+09	2.47742e+09	2.68205e+09	1.45638e+09	1.98713e+09	2.95417e+09	3.04898e+09	2.00274e+09	2.74309e+09	1.44325e+09	4.03722e+08	5.73098e+09	6.02188e+09	5.62567e+09	5.55755e+09	6.30942e+09	7747249902
TG(18:2/18:2/22:6)+NH4_49.87	49.87	TG(18:2/18:2/22:6)+NH4	TG	(18:2/18:2/22:6)	(18:2)	(18:2)	(22:6)	944.77	C61 H102 O6 N1	1.92741e+10	8.39305e+09	1.21991e+10	1.89096e+10	1.20084e+10	7.78869e+09	1.13101e+10	1.52247e+10	1.63915e+10	1.49583e+10	8.90816e+09	10896050694	2.20919e+10	2.14952e+10	1.51793e+10	1.64458e+10	8.06745e+09	1.89559e+09	2.70892e+10	39497123580	3.63088e+10	2.88525e+10	3.13941e+10	4.18413e+10
TG(18:2/21:1/22:6)+NH4_50.92	50.92	TG(18:2/21:1/22:6)+NH4	TG	(18:2/21:1/22:6)	(18:2)	(21:1)	(22:6)	988.833	C64 H110 O6 N1	1.01384e+07	0	0	1.35912e+07	121753	639314	0	0	28576.4	770533	1.86497e+06	191706	1.56148e+06	2.82351e+06	5.08544e+06	2.48167e+06	0	0	9.79541e+06	1.80487e+07	1.77738e+07	2.26666e+08	5.18895e+06	4.2039e+06
TG(18:2/22:6/22:6)+NH4_50.18	50.18	TG(18:2/22:6/22:6)+NH4	TG	(18:2/22:6/22:6)	(18:2)	(22:6)	(22:6)	992.77	C65 H102 O6 N1	2.58952e+09	8.84887e+08	2.07207e+09	1.96503e+09	1.00076e+09	4.95591e+08	1.17232e+09	1.85074e+09	2.39263e+09	1.7935e+09	8.481e+08	1.19009e+09	3.15867e+09	2.53867e+09	3.00372e+09	3.1107e+09	1.38593e+09	2.98917e+08	2.93884e+09	6.39331e+09	8.25368e+09	4.17035e+09	4.21446e+09	6.23611e+09
TG(18:2/22:6/23:1)+NH4_58.57	58.57	TG(18:2/22:6/23:1)+NH4	TG	(18:2/22:6/23:1)	(18:2)	(22:6)	(23:1)	1016.86	C66 H114 O6 N1	5.44066e+06	1.37803e+07	3.38342e+06	9.91029e+07	5.37738e+07	7.933e+07	2.34809e+07	4.03652e+06	3.72842e+06	2.40256e+07	4.19526e+06	1.27641e+07	2.40786e+07	3.15336e+07	4.24963e+06	639449	1.22015e+06	0	9.50678e+06	1.90411e+07	3.30023e+06	5.10576e+07	8.56627e+07	1.05519e+08
TG(18:3/13:0/18:2)+NH4_48.21	48.21	TG(18:3/13:0/18:2)+NH4	TG	(18:3/13:0/18:2)	(18:3)	(13:0)	(18:2)	828.708	C52 H94 O6 N1	4.03399e+08	2.50926e+08	1.32783e+08	1.60253e+09	1.36173e+09	2.42936e+09	2.106e+08	1.85054e+08	2.63901e+08	7.44966e+08	3.38266e+08	1.09698e+09	4.04804e+08	6.68314e+08	1.24898e+08	9.70611e+07	1.09988e+08	1.12511e+08	6.61243e+08	8.33279e+08	3.58347e+08	7.92601e+08	7.93765e+08	9.45429e+08
TG(18:3/14:1/18:2)+NH4_48.22	48.22	TG(18:3/14:1/18:2)+NH4	TG	(18:3/14:1/18:2)	(18:3)	(14:1)	(18:2)	840.708	C53 H94 O6 N1	3.1647e+09	9.05582e+08	1.22511e+09	1.174e+10	7.64665e+09	1.29282e+10	1.17776e+09	1.40456e+09	1.27122e+09	3.18665e+09	1.17149e+09	4.6966e+09	2.48737e+09	4.12749e+09	8.4413e+08	5.33316e+08	3.64809e+08	1.5651e+08	4.06705e+09	4.9924e+09	2.85721e+09	4.10149e+09	4.01482e+09	6.05939e+09
TG(18:3/14:2/18:2)+NH4_47.96	47.96	TG(18:3/14:2/18:2)+NH4	TG	(18:3/14:2/18:2)	(18:3)	(14:2)	(18:2)	838.692	C53 H92 O6 N1	7.98035e+08	8.04728e+07	3.38357e+08	3.78186e+09	2.09541e+09	3.92255e+09	3.2488e+08	3.62743e+08	3.68553e+08	7.76563e+08	3.93085e+08	1.19732e+09	5.73047e+08	1.08622e+09	1.65337e+08	1.78994e+08	1.906e+08	5.05566e+07	1.17369e+09	1.50416e+09	7.99788e+08	1.10874e+09	1.22089e+09	1.94818e+09
TG(18:3/14:3/18:2)+NH4_45.53	45.53	TG(18:3/14:3/18:2)+NH4	TG	(18:3/14:3/18:2)	(18:3)	(14:3)	(18:2)	836.676	C53 H90 O6 N1	2.09754e+08	1.81665e+08	2.38389e+08	6.32135e+07	8.02759e+07	1.6212e+08	1.83677e+08	1.47863e+08	2.03667e+08	1.82977e+08	9.20906e+07	1.5735e+08	3.17003e+08	2.26e+08	3.0907e+08	3.95698e+08	3.51812e+08	3.6869e+08	3.41761e+08	1.14414e+08	2.64798e+08	1.02034e+08	4.80635e+07	7.90922e+07
TG(18:3/14:3/18:2)+NH4_47.78	47.78	TG(18:3/14:3/18:2)+NH4	TG	(18:3/14:3/18:2)	(18:3)	(14:3)	(18:2)	836.676	C53 H90 O6 N1	1.21894e+08	4.25652e+07	1.09855e+08	8.8065e+08	4.06968e+08	8.43167e+08	4.68318e+07	8.29778e+07	9.05411e+07	1.76025e+08	6.69843e+07	2.75935e+08	1.58472e+08	1.98546e+08	1.34185e+08	2.31562e+07	2.63423e+07	277359	2.7329e+08	2.98159e+08	1.92434e+08	3.81166e+08	3.42941e+08	5.25188e+08
TG(18:3/17:1/18:2)+NH4_49.72	49.72	TG(18:3/17:1/18:2)+NH4	TG	(18:3/17:1/18:2)	(18:3)	(17:1)	(18:2)	882.755	C56 H100 O6 N1	3.65824e+09	1.70914e+09	1.82487e+09	6.43499e+09	5.53981e+09	6.11722e+09	2.23801e+09	2.65899e+09	2.88654e+09	3.98889e+09	2.77986e+09	4.70304e+09	4.00799e+09	4.69497e+09	2.22712e+09	2.0417e+09	1.35659e+09	7.29099e+08	6.27698e+09	6.23673e+09	4.92531e+09	5.72283e+09	6.45413e+09	7.49982e+09
TG(18:3/17:1/20:5)+Li_48.68	48.68	TG(18:3/17:1/20:5)+Li	TG	(18:3/17:1/20:5)	(18:3)	(17:1)	(20:5)	893.72	C58 H94 O6 Li1	7.46992e+08	3.29499e+08	2.74982e+08	6.63646e+08	4.58807e+08	1.27056e+09	9.30577e+07	5.07511e+08	5.35376e+08	7.18011e+08	2.89647e+08	7.43201e+08	1.78189e+08	7.9969e+08	3.43369e+08	3.70329e+08	2.29308e+08	4.57058e+07	1.49282e+08	1.45545e+08	1.16333e+09	1.97877e+08	1.79315e+09	1.46555e+08
TG(18:3/17:1/20:5)+NH4_49.71	49.71	TG(18:3/17:1/20:5)+NH4	TG	(18:3/17:1/20:5)	(18:3)	(17:1)	(20:5)	904.739	C58 H98 O6 N1	1.42471e+09	1.07722e+09	1.02736e+09	1.88262e+09	1.32351e+09	1.14396e+09	1.10475e+09	1.23438e+09	1.30364e+09	1.13531e+09	9.59683e+08	9.68206e+08	1.59034e+09	1.70477e+09	1.12189e+09	1.01735e+09	9.75018e+08	4.51517e+08	2.30938e+09	2.68047e+09	2.12763e+09	2.08264e+09	2.40368e+09	3.39857e+09
TG(18:3/17:1/22:6)+Li_49.39	49.39	TG(18:3/17:1/22:6)+Li	TG	(18:3/17:1/22:6)	(18:3)	(17:1)	(22:6)	919.736	C60 H96 O6 Li1	2.03394e+09	7.71747e+08	9.72359e+08	5.2112e+09	2.65413e+09	2.16697e+09	1.05709e+09	1.27122e+09	1.4215e+09	1.86598e+09	8.76655e+08	1.46194e+09	2.08881e+09	2.20492e+09	1.23432e+09	1.451e+09	6.48664e+08	1.13099e+08	4.77109e+09	4.76427e+09	3.70761e+09	3.91076e+09	4.74282e+09	6.67935e+09
TG(18:3/18:2/18:2)+NH4_49.37	49.37	TG(18:3/18:2/18:2)+NH4	TG	(18:3/18:2/18:2)	(18:3)	(18:2)	(18:2)	894.755	C57 H100 O6 N1	3.27435e+10	1.54903e+10	1.8411e+10	7.76581e+10	5.68969e+10	4.759e+10	2.09028e+10	2.37701e+10	2.60675e+10	3.31773e+10	1.98433e+10	3.24789e+10	4.14102e+10	4.66688e+10	2.38577e+10	2.44445e+10	1.30289e+10	3.91785e+09	6.30378e+10	6.17938e+10	4.88231e+10	5.24213e+10	5.85631e+10	7.55315e+10
TG(18:3/18:2/20:5)+NH4_49.07	49.07	TG(18:3/18:2/20:5)+NH4	TG	(18:3/18:2/20:5)	(18:3)	(18:2)	(20:5)	916.739	C59 H98 O6 N1	5.39459e+09	1.86201e+09	3.19779e+09	1.33695e+10	6.00246e+09	5.39008e+09	2.62853e+09	3.05832e+09	3.85425e+09	4.9121e+09	2.47869e+09	4.64913e+09	8.81859e+09	8.11261e+09	5.17953e+09	5.92079e+09	1.73991e+09	4.80835e+08	1.49862e+10	1.71179e+10	1.2671e+10	1.0769e+10	1.41824e+10	2.33132e+10
TG(18:3/18:2/22:1)+NH4_52.56	52.56	TG(18:3/18:2/22:1)+NH4	TG	(18:3/18:2/22:1)	(18:3)	(18:2)	(22:1)	952.833	C61 H110 O6 N1	9.70368e+09	4.83935e+09	5.19133e+09	1.75318e+10	1.3194e+10	1.02171e+10	5.17303e+09	6.38826e+09	7.29948e+09	8.35675e+09	5.51949e+09	8.98666e+09	1.06505e+10	1.17612e+10	8.10519e+09	1.12235e+10	6.89605e+09	2.9572e+09	1.72541e+10	2.17223e+10	1.93077e+10	2.01347e+10	2.26653e+10	3.66744e+10
TG(18:3/18:2/22:3)+H_47.93	47.93	TG(18:3/18:2/22:3)+H	TG	(18:3/18:2/22:3)	(18:3)	(18:2)	(22:3)	931.775	C61 H103 O6	1.46804e+08	4.28967e+07	3.0872e+07	1.1001e+09	7.28818e+08	5.72166e+08	6.02556e+07	7.57709e+07	1.17758e+08	2.92425e+08	7.97544e+07	5.82375e+08	3.52091e+08	7.46095e+08	1.29557e+08	6.16044e+07	7.62325e+07	1.65714e+07	3.68042e+08	1.25754e+09	6.51369e+08	1.40066e+09	2.07714e+09	3.39337e+09
TG(18:3/18:2/22:4)+H_48.25	48.25	TG(18:3/18:2/22:4)+H	TG	(18:3/18:2/22:4)	(18:3)	(18:2)	(22:4)	929.759	C61 H101 O6	1.67628e+08	5.11141e+07	4.71558e+07	1.42588e+09	7.67558e+08	6.10588e+08	6.12047e+07	8.51311e+07	1.50084e+08	3.421e+08	8.41889e+07	4.95806e+08	5.29165e+08	9.19903e+08	2.30449e+08	8.24172e+07	8.77676e+07	1.50738e+07	5.08174e+08	2.09781e+09	1.12636e+09	2.28789e+09	3.58279e+09	5.48962e+09
TG(18:3/18:3/18:3)+K_60.51	60.51	TG(18:3/18:3/18:3)+K	TG	(18:3/18:3/18:3)	(18:3)	(18:3)	(18:3)	911.653	C57 H92 O6 K1	235352	32655.9	233435	96790.5	0	0	9412.51	231769	69938.2	21131.5	0	0	36069	429303	75907.4	3230.03	0	0	203933	75338.1	18399.1	39113	69955.6	68810.8
TG(18:3/20:5/20:5)+NH4_48.82	48.82	TG(18:3/20:5/20:5)+NH4	TG	(18:3/20:5/20:5)	(18:3)	(20:5)	(20:5)	938.723	C61 H96 O6 N1	2.60692e+08	5.48997e+07	1.32072e+08	7.58621e+08	1.80685e+08	2.01413e+08	8.59716e+07	1.07774e+08	1.62918e+08	2.21113e+08	7.47597e+07	2.61759e+08	4.78904e+08	3.9309e+08	2.48209e+08	3.03744e+08	5.3584e+07	8.5367e+06	8.71133e+08	1.28637e+09	8.74834e+08	5.84141e+08	8.59374e+08	1.98754e+09
TG(18:3/20:5/22:6)+NH4_49.08	49.08	TG(18:3/20:5/22:6)+NH4	TG	(18:3/20:5/22:6)	(18:3)	(20:5)	(22:6)	964.739	C63 H98 O6 N1	4.4737e+08	9.45092e+07	2.32509e+08	7.52801e+08	2.04109e+08	1.51197e+08	1.40563e+08	1.87178e+08	3.12394e+08	3.37258e+08	1.2206e+08	4.16407e+08	7.63575e+08	6.16128e+08	5.01102e+08	7.21038e+08	1.0631e+08	6.21237e+06	1.06789e+09	1.78336e+09	1.49925e+09	8.49287e+08	1.05139e+09	2.68945e+09
TG(18:3/22:1/24:2)+NH4_55.48	55.48	TG(18:3/22:1/24:2)+NH4	TG	(18:3/22:1/24:2)	(18:3)	(22:1)	(24:2)	1036.93	C67 H122 O6 N1	1.61575e+08	8.13177e+07	5.09001e+07	5.62261e+08	2.93013e+08	2.40806e+08	1.02124e+08	9.76437e+07	1.18846e+08	1.84623e+08	1.35593e+08	3.76663e+08	9.50351e+07	1.92225e+08	1.38071e+08	1.30733e+08	4.32906e+07	1.42658e+07	2.23019e+08	3.7055e+08	2.2055e+08	3.8469e+08	4.99957e+08	6.80346e+08
TG(18:4/13:0/18:2)+NH4_48.6	48.6	TG(18:4/13:0/18:2)+NH4	TG	(18:4/13:0/18:2)	(18:4)	(13:0)	(18:2)	826.692	C52 H92 O6 N1	3.81705e+08	2.00032e+08	2.23563e+08	8.15438e+08	5.75059e+08	1.13172e+09	2.50047e+08	2.7142e+08	2.54254e+08	4.22486e+08	3.20103e+08	5.46346e+08	2.59462e+08	3.58183e+08	1.37385e+08	76470863	1.05776e+08	3.83535e+07	3.35262e+08	4.25275e+08	2.79653e+08	3.80141e+08	3.57102e+08	4.5209e+08
TG(18:4/15:0/18:2)+NH4_49.24	49.24	TG(18:4/15:0/18:2)+NH4	TG	(18:4/15:0/18:2)	(18:4)	(15:0)	(18:2)	854.723	C54 H96 O6 N1	1.39746e+09	7.42778e+08	8.10793e+08	3.31838e+09	2.66353e+09	3.86165e+09	9.02968e+08	9.5209e+08	9.91732e+08	1.5868e+09	1.05431e+09	1.90249e+09	1.27108e+09	1.62154e+09	6.65008e+08	4.76066e+08	6.19667e+08	4.18032e+08	2.06486e+09	2.10177e+09	1.42499e+09	1.87391e+09	1968107139	2.50484e+09
TG(18:4/15:0/18:4)+NH4_48.29	48.29	TG(18:4/15:0/18:4)+NH4	TG	(18:4/15:0/18:4)	(18:4)	(15:0)	(18:4)	850.692	C54 H92 O6 N1	4.51209e+08	3.90873e+08	3.80475e+08	6.2816e+08	5.05224e+08	7.39163e+08	4.29302e+08	4.62918e+08	3.92956e+08	4.31219e+08	4.48284e+08	5.81646e+08	4.10437e+08	4.5551e+08	2.59459e+08	1.76915e+08	2.83106e+08	8.90091e+07	3.5012e+08	4.15057e+08	3.07377e+08	4.11146e+08	3.14312e+08	3.90599e+08
TG(18:4/15:0/20:5)+NH4_48.93	48.93	TG(18:4/15:0/20:5)+NH4	TG	(18:4/15:0/20:5)	(18:4)	(15:0)	(20:5)	876.708	C56 H94 O6 N1	5.0261e+08	5.27633e+08	5.14728e+08	7.02539e+08	6.72789e+08	6.73637e+08	5.23269e+08	5.00134e+08	4.74028e+08	5.27393e+08	4.56808e+08	5.02123e+08	5.3407e+08	5.78695e+08	4.78402e+08	3.63014e+08	4.87658e+08	2.21186e+08	5.86824e+08	5.88257e+08	4.92202e+08	5.56581e+08	5.07953e+08	6.68438e+08
TG(18:4/16:0/20:3)+H_38.59	38.59	TG(18:4/16:0/20:3)+H	TG	(18:4/16:0/20:3)	(18:4)	(16:0)	(20:3)	877.728	C57 H97 O6	0	0	0	0	1.79675e+07	5.94148e+06	2.16326e+06	336577	379194	0	128942	2.76826e+06	2.3171e+06	13615	0	0	0	0	0	0	0	0	0	0
TG(18:4/18:1/20:2)+H_47.12	47.12	TG(18:4/18:1/20:2)+H	TG	(18:4/18:1/20:2)	(18:4)	(18:1)	(20:2)	905.759	C59 H101 O6	7.95853e+07	1.52588e+07	0	1.17887e+09	6.72182e+08	6.76409e+08	5.78015e+07	4.19545e+07	7.61405e+07	2.56668e+08	5.89911e+07	5.30953e+08	2.61102e+08	6.24204e+08	7.88137e+07	1.62186e+07	5.85945e+07	0	2.15676e+08	9.42907e+08	3.90137e+08	1.21154e+09	1.54735e+09	2.13336e+09
TG(18:4/18:2/18:2)+NH4_49.13	49.13	TG(18:4/18:2/18:2)+NH4	TG	(18:4/18:2/18:2)	(18:4)	(18:2)	(18:2)	892.739	C57 H98 O6 N1	1.08353e+10	3.67987e+09	5.20715e+09	2.77008e+10	1.72306e+10	1.65671e+10	5.50652e+09	6.74729e+09	7.19802e+09	1.03256e+10	5.03825e+09	1.01199e+10	1.29459e+10	1.54645e+10	6.37705e+09	5.68667e+09	2.54645e+09	6.33288e+08	2.14619e+10	2.43144e+10	1.67842e+10	1.79661e+10	2.07608e+10	3.05598e+10
TG(18:4/18:2/18:3)+NH4_49.04	49.04	TG(18:4/18:2/18:3)+NH4	TG	(18:4/18:2/18:3)	(18:4)	(18:2)	(18:3)	890.723	C57 H96 O6 N1	2.83455e+09	9.39002e+08	1.38402e+09	8.37744e+09	4.15709e+09	4.73605e+09	1.32763e+09	1.56622e+09	1.72467e+09	2.60132e+09	1.18879e+09	2.49673e+09	3.59297e+09	4.29527e+09	1.73284e+09	1.33736e+09	6.25333e+08	2.13945e+08	6.15281e+09	7.4678e+09	4.76995e+09	5.0303e+09	6.08816e+09	1.02979e+10
TG(18:4/18:2/18:4)+NH4_48.83	48.83	TG(18:4/18:2/18:4)+NH4	TG	(18:4/18:2/18:4)	(18:4)	(18:2)	(18:4)	888.708	C57 H94 O6 N1	9.74525e+08	2.73216e+08	5.27272e+08	3.41262e+09	1.16181e+09	1.7184e+09	3.62724e+08	4.37121e+08	5.36091e+08	7.97917e+08	3.15721e+08	8.02186e+08	1.26228e+09	1.38169e+09	6.2265e+08	3.97233e+08	1.36204e+08	5.66316e+07	2.19476e+09	2.9289e+09	1.85836e+09	1.73122e+09	2.25739e+09	4.17261e+09
TG(18:4/18:3/18:4)+NH4_48.41	48.41	TG(18:4/18:3/18:4)+NH4	TG	(18:4/18:3/18:4)	(18:4)	(18:3)	(18:4)	886.692	C57 H92 O6 N1	2.23456e+08	5.29446e+07	1.0163e+08	9.30253e+08	2.26975e+08	4.43436e+08	7.68497e+07	9.08716e+07	1.04161e+08	1.56391e+08	5.69166e+07	1.59603e+08	2.63999e+08	3.05681e+08	1.23193e+08	8.93264e+07	2.72653e+07	2.978e+07	4.56652e+08	6.67623e+08	3.78651e+08	3.53001e+08	4.49047e+08	9.71468e+08
TG(18:4/18:3/20:5)+NH4_48.27	48.27	TG(18:4/18:3/20:5)+NH4	TG	(18:4/18:3/20:5)	(18:4)	(18:3)	(20:5)	912.708	C59 H94 O6 N1	3.43787e+08	5.71894e+06	1.8761e+08	8.74109e+08	1.93549e+08	3.24589e+08	1.17911e+08	1.55521e+08	1.71508e+08	2.64711e+08	8.13657e+07	1.9924e+08	3.55974e+08	3.92656e+08	2.00551e+08	1.34092e+08	6.09947e+07	3.23485e+07	6.21297e+08	1.01081e+09	7.07255e+08	4.96539e+08	6.12748e+08	1.44284e+09
TG(18:4/20:5/20:5)+NH4_48.91	48.91	TG(18:4/20:5/20:5)+NH4	TG	(18:4/20:5/20:5)	(18:4)	(20:5)	(20:5)	936.708	C61 H94 O6 N1	757949	7.43679e+06	2.15519e+07	1.09533e+08	1.79876e+06	1.31788e+06	1.32008e+06	890811	1.03109e+07	1.34034e+06	126630	715683	6.48922e+07	2.14492e+06	3.91107e+07	4.71439e+07	421845	165006	946808	1.92345e+08	7.91962e+06	4.44826e+07	6.52749e+07	3.31348e+08
TG(18:4/20:5/22:6)+NH4_49.14	49.14	TG(18:4/20:5/22:6)+NH4	TG	(18:4/20:5/22:6)	(18:4)	(20:5)	(22:6)	962.723	C63 H96 O6 N1	9.8066e+07	8.33166e+06	5.48555e+07	2.54701e+08	1.78279e+07	2.46913e+07	1.30114e+07	1.7197e+07	4.85831e+07	5.21064e+07	1.13173e+07	1.04803e+08	1.89773e+08	1.09756e+08	1.14069e+08	2.87676e+08	5.33035e+06	415583	3.40268e+08	4.82133e+08	4.29046e+08	1.82542e+08	2.91285e+08	9.44411e+08
TG(19:0/18:1/18:2)+NH4_52.28	52.28	TG(19:0/18:1/18:2)+NH4	TG	(19:0/18:1/18:2)	(19:0)	(18:1)	(18:2)	916.833	C58 H110 O6 N1	3.21698e+09	1.39836e+09	1.39701e+09	7.78986e+09	6.9232e+09	8.2375e+09	1.84275e+09	2.01994e+09	2.14773e+09	4.12669e+09	2.84158e+09	7.22401e+09	2.61348e+09	3.801e+09	1.59241e+09	2.12849e+09	1.18105e+09	9.55028e+08	5.36513e+09	4.9499e+09	3.75536e+09	5.36643e+09	6.02361e+09	7.2326e+09
TG(19:1/18:1/18:2)+NH4_51.58	51.58	TG(19:1/18:1/18:2)+NH4	TG	(19:1/18:1/18:2)	(19:1)	(18:1)	(18:2)	914.817	C58 H108 O6 N1	1.34024e+09	1.09811e+09	1.06216e+09	5.0936e+09	4.66937e+09	5.21321e+09	1.32951e+09	1.57763e+09	1.65712e+09	2.74261e+09	1.95692e+09	4.19712e+09	2.06021e+09	3.03371e+09	1.25757e+09	1.54278e+09	8.59111e+08	3.94156e+08	4.43639e+09	4.17003e+09	2.91124e+09	3.95899e+09	4.61165e+09	5.14514e+09
TG(19:1/18:2/18:2)+NH4_51.12	51.12	TG(19:1/18:2/18:2)+NH4	TG	(19:1/18:2/18:2)	(19:1)	(18:2)	(18:2)	912.801	C58 H106 O6 N1	2.19213e+09	1.20861e+09	1.24118e+09	3.58964e+09	3.15795e+09	3.19151e+09	1.37346e+09	1.57985e+09	1.71268e+09	2.18941e+09	1.64773e+09	2.51342e+09	2.25782e+09	2.73508e+09	1.57471e+09	1.66316e+09	1.24305e+09	4.93002e+08	3.93707e+09	3.86534e+09	3.13831e+09	3.6041e+09	4.07714e+09	4.62295e+09
TG(19:1/18:2/18:3)+NH4_50.87	50.87	TG(19:1/18:2/18:3)+NH4	TG	(19:1/18:2/18:3)	(19:1)	(18:2)	(18:3)	910.786	C58 H104 O6 N1	2.73051e+09	1.60607e+09	1.87381e+09	3.44076e+09	2.87397e+09	2.60434e+09	1.75388e+09	2.02464e+09	2.45945e+09	2.58059e+09	1.8563e+09	2.35176e+09	3.54368e+09	3.57379e+09	2.65625e+09	3.20292e+09	2.07118e+09	1.10294e+09	5.19126e+09	5.30616e+09	5.29391e+09	4.99636e+09	5.52584e+09	6.78299e+09
TG(20:0/16:0/18:2)+K_48.81	48.81	TG(20:0/16:0/18:2)+K	TG	(20:0/16:0/18:2)	(20:0)	(16:0)	(18:2)	925.762	C57 H106 O6 K1	3.87956e+07	2.60093e+06	1.01652e+06	2.16541e+08	4.29541e+07	7.40052e+07	6.23426e+06	1.03805e+07	1.37616e+07	7.5521e+07	4.44141e+07	1.18319e+08	2.97317e+07	8.27117e+07	7.90281e+06	2.11505e+07	0	0	2.81237e+08	2.83735e+08	8.4276e+07	2.01732e+08	4.32046e+08	2.94286e+08
TG(20:0/18:2/22:6)+H_48.01	48.01	TG(20:0/18:2/22:6)+H	TG	(20:0/18:2/22:6)	(20:0)	(18:2)	(22:6)	959.806	C63 H107 O6	1.59266e+07	0	0	1.99416e+08	9.49247e+07	5.68433e+07	2.73756e+06	1.76935e+06	1.01148e+07	3.21792e+07	3.34941e+06	8.64229e+07	7.77887e+07	1.19763e+08	7.2471e+06	1.52532e+06	1.0265e+07	0	5.5401e+07	3.34975e+08	1.60939e+08	3.48899e+08	6.5983e+08	9.859e+08
TG(20:1/11:4/22:6)+K_40.68	40.68	TG(20:1/11:4/22:6)+K	TG	(20:1/11:4/22:6)	(20:1)	(11:4)	(22:6)	893.606	C56 H86 O6 K1	5.0728e+06	1.43804e+07	4.7901e+06	224840	440838	250529	1.4019e+06	3.35856e+06	4.69551e+06	445105	824459	1.13546e+06	8.35872e+07	7.55865e+07	7.64321e+07	5.70413e+07	4.71401e+07	7.07528e+07	7.34577e+07	5.32151e+07	7.38573e+07	4.65051e+07	6.37212e+07	9.3042e+07
TG(20:1/18:1/18:1)+NH4_52.51	52.51	TG(20:1/18:1/18:1)+NH4	TG	(20:1/18:1/18:1)	(20:1)	(18:1)	(18:1)	930.848	C59 H112 O6 N1	1.73616e+10	7.1916e+09	7.82769e+09	6.38363e+10	4.11401e+10	4.11412e+10	7.7019e+09	1.10993e+10	6.8999e+09	1.96737e+10	9.19829e+09	4.3976e+10	8.80858e+09	1.57092e+10	6.50891e+09	1.06166e+10	4.47366e+09	4.67471e+09	1.84316e+10	2.45122e+10	1.64523e+10	2.92224e+10	3.34008e+10	3.69458e+10
TG(20:1/18:1/18:2)+NH4_51.85	51.85	TG(20:1/18:1/18:2)+NH4	TG	(20:1/18:1/18:2)	(20:1)	(18:1)	(18:2)	928.833	C59 H110 O6 N1	1.86658e+10	9.33569e+09	8.96505e+09	4.43808e+10	3.60477e+10	3.37406e+10	1.08266e+10	1.22008e+10	1.23639e+10	1.92458e+10	1.40128e+10	3.10437e+10	1.62124e+10	2.38803e+10	1.05869e+10	1.35822e+10	7.12524e+09	4.69535e+09	3.25348e+10	3.13791e+10	2.1568e+10	2.92802e+10	3.57753e+10	4.22257e+10
TG(20:1/18:1/20:1)+NH4_53.78	53.78	TG(20:1/18:1/20:1)+NH4	TG	(20:1/18:1/20:1)	(20:1)	(18:1)	(20:1)	958.88	C61 H116 O6 N1	9.6419e+09	3.63373e+09	3.53925e+09	45903729441	2.42057e+10	2.4904e+10	4.86881e+09	5.24534e+09	5.19556e+09	1.1961e+10	7.19695e+09	2.71247e+10	6.46005e+09	8.91632e+09	3.53617e+09	3.71892e+09	2.16801e+09	1.18708e+09	1.1026e+10	1.2093e+10	8.7343e+09	1.40621e+10	1.56127e+10	2.18687e+10
TG(20:1/18:1/22:5)+NH4_52.76	52.76	TG(20:1/18:1/22:5)+NH4	TG	(20:1/18:1/22:5)	(20:1)	(18:1)	(22:5)	978.848	C63 H112 O6 N1	3.41495e+09	1.35153e+09	1.50938e+09	5.61311e+09	3.54085e+09	2.7138e+09	1.33012e+09	1.84322e+09	2.27661e+09	2.83259e+09	1.63229e+09	2.85376e+09	3.4294e+09	3.94271e+09	2.55658e+09	3.16149e+09	1.3797e+09	6.22997e+08	4.90777e+09	8.03957e+09	7.12851e+09	7.34955e+09	8.30573e+09	1.17039e+10
TG(20:1/18:1/22:6)+NH4_52.76	52.76	TG(20:1/18:1/22:6)+NH4	TG	(20:1/18:1/22:6)	(20:1)	(18:1)	(22:6)	976.833	C63 H110 O6 N1	7.97383e+09	3.98805e+09	4.74591e+09	1.18958e+10	9.38971e+09	6.91986e+09	4.17112e+09	5.4005e+09	6.51485e+09	7.01943e+09	4.69791e+09	6.26744e+09	8.93275e+09	9.89333e+09	7.50123e+09	1.01255e+10	4.97129e+09	2.73422e+09	1.36343e+10	2.12484e+10	1.91499e+10	1.81758e+10	2.10425e+10	2.91026e+10
TG(20:1/18:2/18:2)+NH4_48.28	48.28	TG(20:1/18:2/18:2)+NH4	TG	(20:1/18:2/18:2)	(20:1)	(18:2)	(18:2)	926.817	C59 H108 O6 N1	1.29969e+07	1.803e+07	1.39989e+07	460135	7.47202e+06	1.43815e+06	2.08259e+07	3.86453e+07	3.37483e+07	8.9815e+06	1.97606e+07	1.89601e+06	1.02615e+07	3.02484e+07	8.66528e+06	675218	8.58509e+06	0	2.65534e+07	1.00237e+06	8.59735e+06	6.51475e+06	344226	548542
TG(20:1/18:2/18:2)+NH4_51.37	51.37	TG(20:1/18:2/18:2)+NH4	TG	(20:1/18:2/18:2)	(20:1)	(18:2)	(18:2)	926.817	C59 H108 O6 N1	1.79333e+10	9.7028e+09	9.5977e+09	3.53707e+10	3.0574e+10	2.57233e+10	1.10197e+10	1.28902e+10	1.2943e+10	1.63519e+10	1.20048e+10	2.02328e+10	1.77047e+10	2.33837e+10	1.18832e+10	1.39926e+10	9.11052e+09	3.78108e+09	3.12054e+10	3.19411e+10	2.29388e+10	2.75928e+10	3.22809e+10	3.95337e+10
TG(20:1/18:2/18:3)+NH4_51.55	51.55	TG(20:1/18:2/18:3)+NH4	TG	(20:1/18:2/18:3)	(20:1)	(18:2)	(18:3)	924.801	C59 H106 O6 N1	2.58242e+10	1.51061e+10	1.55458e+10	2.91032e+10	3.03325e+10	2.08298e+10	1.68625e+10	2.0266e+10	2.28477e+10	2.27676e+10	1.60077e+10	1.81501e+10	3.14047e+10	3.4206e+10	22866813572	3.44124e+10	2.01369e+10	9.81994e+09	4.73004e+10	5.11168e+10	4.71162e+10	4.4953e+10	5.01117e+10	7.26565e+10
TG(20:1/18:2/22:6)+H_49.13	49.13	TG(20:1/18:2/22:6)+H	TG	(20:1/18:2/22:6)	(20:1)	(18:2)	(22:6)	957.791	C63 H105 O6	4.63918e+07	6.2465e+06	1.56873e+07	2.47034e+08	1.29754e+08	6.56904e+07	8.14262e+06	1.59414e+07	4.69928e+07	7.99363e+07	1.59969e+07	1.1454e+08	2.62794e+08	3.23753e+08	1.35215e+08	1.0175e+08	2.61199e+07	1.79684e+06	2.06272e+08	9.11581e+08	6.38455e+08	9.24649e+08	1.63807e+09	2.96752e+09
TG(20:1/18:2/22:6)+NH4_47.87	47.87	TG(20:1/18:2/22:6)+NH4	TG	(20:1/18:2/22:6)	(20:1)	(18:2)	(22:6)	974.817	C63 H108 O6 N1	3.20784e+06	5.73166e+06	1.21326e+07	1.40598e+07	1.33602e+06	4.24186e+06	2.42285e+07	8.34063e+06	3.4121e+06	4.12159e+06	5.89649e+06	2.81713e+06	1.90185e+07	4.26747e+06	2.30052e+06	1.04118e+07	858018	380018	5.09308e+06	7.80267e+06	4.60074e+06	1.49854e+07	2.31748e+08	1.21069e+07
TG(20:1/18:3/22:6)+H_47.49	47.49	TG(20:1/18:3/22:6)+H	TG	(20:1/18:3/22:6)	(20:1)	(18:3)	(22:6)	955.775	C63 H103 O6	103296747	3.13816e+07	0	4.87843e+08	2.33416e+08	1.14555e+08	2.23074e+07	1.27176e+08	108955780	1.8881e+08	3.92289e+07	2.45748e+08	4.96624e+08	7.20254e+08	4.21821e+08	3.16229e+07	4.16314e+07	2.12674e+07	3.64738e+08	2.03807e+09	1.25618e+09	1.99974e+09	3.39317e+09	6.48969e+09
TG(20:1/22:3/22:6)+H_48.69	48.69	TG(20:1/22:3/22:6)+H	TG	(20:1/22:3/22:6)	(20:1)	(22:3)	(22:6)	1011.84	C67 H111 O6	506402	0	0	791217	270754	3.21118e+06	251523	0	0	107079	954162	451537	3.80477e+07	2.16512e+07	9.12176e+06	0	0	0	114176	1.28033e+08	1.07623e+08	1.94733e+08	3.33834e+08	4.2153e+08
TG(20:1/22:4/22:6)+H_48.43	48.43	TG(20:1/22:4/22:6)+H	TG	(20:1/22:4/22:6)	(20:1)	(22:4)	(22:6)	1009.82	C67 H109 O6	1.38229e+07	875496	169178	5.26553e+06	6.8381e+06	671473	5.86085e+06	2.64099e+06	2.70102e+06	1.94435e+06	584633	633659	69669540	6.83045e+07	6.17591e+07	541299	140945	115323	7.49464e+06	312675562	2.38082e+08	3.17167e+08	6.3832e+08	8.01251e+08
TG(20:1/22:5/22:5)+NH4_54.83	54.83	TG(20:1/22:5/22:5)+NH4	TG	(20:1/22:5/22:5)	(20:1)	(22:5)	(22:5)	1026.85	C67 H112 O6 N1	6.31425e+08	2.78896e+08	3.44321e+08	1.42543e+09	7.86971e+08	4.85811e+08	1.64165e+08	3.47801e+08	5.49831e+08	8.94422e+08	2.57551e+08	8.41585e+08	2.28484e+09	1.81127e+09	1.22412e+09	8.29365e+08	3.99844e+08	4.66919e+07	1.28864e+09	2.03988e+09	3.39835e+08	1.6662e+09	1.04774e+09	1.38472e+09
TG(20:1/22:5/22:6)+H_47.88	47.88	TG(20:1/22:5/22:6)+H	TG	(20:1/22:5/22:6)	(20:1)	(22:5)	(22:6)	1007.81	C67 H107 O6	2.19145e+07	1.07187e+07	1.15291e+06	2.77145e+07	3.68249e+07	4.92169e+07	1.87652e+07	1.00566e+07	4.51645e+06	3.8228e+07	6.7886e+06	3.7514e+06	7.64124e+07	8.7265e+07	4.0754e+07	5.53362e+06	1.30682e+06	1.09375e+06	39392005	4.49088e+08	3.56564e+08	3.11957e+08	6.37665e+08	9.65902e+08
TG(20:1/22:5/22:6)+NH4_50.69	50.69	TG(20:1/22:5/22:6)+NH4	TG	(20:1/22:5/22:6)	(20:1)	(22:5)	(22:6)	1024.83	C67 H110 O6 N1	6.58098e+07	6.6186e+06	1.96893e+06	787863	5.78097e+08	1.37505e+06	739901	6.90981e+06	2.2332e+07	2.46121e+06	1.02776e+07	572446	9.68627e+08	8.08518e+08	5.90797e+07	1.07274e+09	1.64572e+07	1.17138e+06	6.90919e+08	2.53542e+06	3.47331e+06	1.2816e+09	1.40266e+09	1.409e+06
TG(20:1/22:6/22:6)+NH4_52.9	52.9	TG(20:1/22:6/22:6)+NH4	TG	(20:1/22:6/22:6)	(20:1)	(22:6)	(22:6)	1022.82	C67 H108 O6 N1	2.52169e+08	2.91243e+08	2.50972e+08	2.10809e+07	3.26642e+08	1.89376e+08	3.21205e+08	2.67397e+08	3.21745e+08	4.57585e+08	3.29171e+08	4.15757e+08	4.35568e+08	2.87721e+08	6.95962e+08	3.86701e+08	2.85943e+08	2.28864e+08	2.67042e+08	1.11922e+09	1.22053e+09	7.69837e+08	9.07925e+08	1.8449e+09
TG(20:1/22:6/22:6)+NH4_55.75	55.75	TG(20:1/22:6/22:6)+NH4	TG	(20:1/22:6/22:6)	(20:1)	(22:6)	(22:6)	1022.82	C67 H108 O6 N1	2.48321e+08	1.13611e+08	1.70826e+08	1.2221e+08	2.65029e+08	2.89356e+08	3.26905e+08	2.78175e+08	1.93915e+08	2.34032e+08	8.16945e+07	5.05585e+08	2.93375e+08	3.22031e+08	2.39846e+08	7.47931e+08	1.94328e+08	1.54405e+08	8.10328e+08	5.57954e+08	7.99496e+08	2.58651e+08	3.70951e+08	7.58186e+08
TG(20:1/22:6/22:6)+NH4_59.46	59.46	TG(20:1/22:6/22:6)+NH4	TG	(20:1/22:6/22:6)	(20:1)	(22:6)	(22:6)	1022.82	C67 H108 O6 N1	2.57782e+08	1.15294e+08	1.68176e+08	3.88279e+08	4.01135e+08	2.74811e+08	1.57893e+08	4.58158e+06	2.76584e+08	2.59899e+08	1.66315e+08	2.37393e+08	4.1857e+08	238293	0	2.01477e+07	0	1.44386e+08	1.30549e+08	3.05511e+08	1.00231e+09	7.01429e+08	6.77039e+08	1.25615e+09
TG(20:2/22:6/22:6)+NH4_50.02	50.02	TG(20:2/22:6/22:6)+NH4	TG	(20:2/22:6/22:6)	(20:2)	(22:6)	(22:6)	1020.8	C67 H106 O6 N1	1.51382e+06	482275	2.83173e+06	1.01895e+07	1.53094e+06	1.12508e+06	1.11433e+06	1.36976e+06	585215	861734	605440	1.13375e+06	6.55312e+06	7.53611e+06	5.08384e+06	1.35338e+08	2.43993e+06	843977	2.66453e+06	2.87338e+06	9.01499e+07	4.766e+06	1.3136e+07	1.97761e+07
TG(20:2/22:6/22:6)+NH4_54.35	54.35	TG(20:2/22:6/22:6)+NH4	TG	(20:2/22:6/22:6)	(20:2)	(22:6)	(22:6)	1020.8	C67 H106 O6 N1	4.43677e+07	4.29659e+07	2.42438e+07	6.30103e+06	1.01731e+08	3.73856e+06	1.32417e+07	5.69489e+07	7.54084e+07	2.87872e+07	6.7057e+06	3.37265e+06	1.08596e+08	1.54236e+08	5.57462e+07	2.10225e+08	2.94871e+08	80836709	1.13139e+08	2.63287e+08	2.66835e+08	7.54781e+07	1.26877e+08	2.55461e+08
TG(20:3/14:3/14:3)+K_48.8	48.8	TG(20:3/14:3/14:3)+K	TG	(20:3/14:3/14:3)	(20:3)	(14:3)	(14:3)	827.559	C51 H80 O6 K1	0	854508	144738	308996	14418.4	0	12508.5	0	17943	0	634557	0	1.87906e+07	4.09975e+06	3.99627e+07	4.27977e+07	1.65624e+07	2.75408e+07	1.13832e+07	628998	2.42064e+07	718624	2.119e+06	0
TG(20:3/22:6/22:6)+H_46.92	46.92	TG(20:3/22:6/22:6)+H	TG	(20:3/22:6/22:6)	(20:3)	(22:6)	(22:6)	1001.76	C67 H101 O6	2.73835e+07	0	2.92243e+06	1.20752e+08	2.99903e+07	5.65628e+06	1.36017e+07	3.99042e+06	4.16065e+07	5.45008e+07	6.45966e+06	5.839e+07	2.26071e+08	2.27289e+08	1.62525e+08	0	1.55068e+07	0	1.45387e+08	1.05955e+09	8.79964e+08	7.39612e+08	1.27934e+09	2.9165e+09
TG(20:3/22:6/22:6)+NH4_54.98	54.98	TG(20:3/22:6/22:6)+NH4	TG	(20:3/22:6/22:6)	(20:3)	(22:6)	(22:6)	1018.79	C67 H104 O6 N1	4.47317e+07	5.81977e+07	7.77741e+07	1.13155e+07	2.36413e+06	457058	5.83591e+07	5.7535e+07	5.90522e+07	692057	4.72215e+07	7.72329e+06	9.17085e+07	6.69785e+07	2.24791e+08	1.7939e+08	6.29962e+07	9.46121e+07	5.66802e+07	1.8419e+08	1.14753e+08	1.1429e+08	1.7844e+08	7.69265e+07
TG(20:4/22:6/22:6)+H_46.67	46.67	TG(20:4/22:6/22:6)+H	TG	(20:4/22:6/22:6)	(20:4)	(22:6)	(22:6)	999.744	C67 H99 O6	2.42936e+06	0	44968.4	2.27697e+07	6.43238e+06	0	266694	57980	2.15656e+06	5.05212e+06	0	3.43611e+06	1.1846e+08	1.85408e+08	4.68356e+07	0	2.0908e+07	213833	5.22813e+07	5.35526e+08	4.03971e+08	4.15185e+08	7.27578e+08	1.36602e+09
TG(20:4/22:6/22:6)+NH4_49.32	49.32	TG(20:4/22:6/22:6)+NH4	TG	(20:4/22:6/22:6)	(20:4)	(22:6)	(22:6)	1016.77	C67 H102 O6 N1	1.29574e+08	8.97053e+06	2.79771e+08	1.10362e+08	2.46156e+06	3.63801e+06	1.20963e+07	1.6504e+07	1.11218e+08	1.11039e+08	1.0455e+07	2.15736e+07	6.86747e+08	2.3451e+08	8.3216e+08	8.89426e+08	2.42231e+08	1.7401e+06	4.07393e+08	2.5239e+08	9.67071e+07	3.30744e+08	4.69662e+08	1.04286e+09
TG(20:4/22:6/22:6)+NH4_55.75	55.75	TG(20:4/22:6/22:6)+NH4	TG	(20:4/22:6/22:6)	(20:4)	(22:6)	(22:6)	1016.77	C67 H102 O6 N1	1.78976e+08	8.23322e+07	1.69233e+08	7.59424e+07	1.06374e+07	4.64652e+06	1.29613e+08	6.07022e+07	9.28431e+07	2.40344e+08	7.82801e+07	2.17057e+07	2.56523e+08	1.39362e+08	5.55137e+08	5.12985e+08	1.9844e+08	9.3939e+07	6.40771e+07	6.48277e+07	2.98095e+08	1.76641e+08	1.45959e+08	2.60162e+08
TG(20:5/10:2/11:3)+Li_38.63	38.63	TG(20:5/10:2/11:3)+Li	TG	(20:5/10:2/11:3)	(20:5)	(10:2)	(11:3)	695.486	C44 H64 O6 Li1	1.01486e+08	8.977e+07	4.97835e+07	1.16281e+08	3.85743e+07	4.74476e+07	3.16417e+07	9.11887e+07	1.00246e+08	1.07395e+08	7.07562e+07	1.19743e+08	5.04761e+07	1.5199e+08	7.19504e+07	4.13119e+07	3.71879e+07	3.40837e+07	3.32134e+07	4.0923e+08	1.16547e+08	1.66891e+08	2.81228e+08	2.49391e+08
TG(20:5/11:3/18:2)+K_48.73	48.73	TG(20:5/11:3/18:2)+K	TG	(20:5/11:3/18:2)	(20:5)	(11:3)	(18:2)	839.559	C52 H80 O6 K1	222789	1.78199e+06	1.16242e+06	540938	439304	232439	1.05622e+06	267959	432206	639303	241479	361783	7.25816e+07	1.24552e+07	1.48285e+08	1.5109e+08	8.45906e+07	1.87382e+08	4.30433e+06	1.27732e+06	7.33077e+07	884489	3.78378e+06	933461
TG(20:5/11:4/22:6)+K_39.54	39.54	TG(20:5/11:4/22:6)+K	TG	(20:5/11:4/22:6)	(20:5)	(11:4)	(22:6)	885.543	C56 H78 O6 K1	3.75417e+09	1.22533e+09	1.50696e+09	1.27314e+09	7.04533e+08	1.22572e+09	1.18837e+09	7.45445e+08	1.47646e+09	1.12328e+09	9.97834e+08	1.55193e+09	1.06732e+09	1.62274e+09	1.28851e+09	1.11656e+09	6.67999e+08	9.13839e+08	2.1908e+09	1.49027e+09	1.50069e+09	9.94955e+08	1.21898e+09	1.20146e+09
TG(20:5/13:0/18:2)+NH4_48.94	48.94	TG(20:5/13:0/18:2)+NH4	TG	(20:5/13:0/18:2)	(20:5)	(13:0)	(18:2)	852.708	C54 H94 O6 N1	5.81187e+08	4.43732e+08	4.59454e+08	1.29394e+09	8.6973e+08	1.3759e+09	4.42193e+08	4.68074e+08	4.44648e+08	6.16004e+08	5.4046e+08	7.56269e+08	5.34678e+08	7.05777e+08	3.69697e+08	2.53136e+08	3.48601e+08	2.40883e+08	7.46192e+08	8.25322e+08	5.4499e+08	6.88389e+08	7.08545e+08	9.44433e+08
TG(20:5/13:0/22:6)+NH4_48.92	48.92	TG(20:5/13:0/22:6)+NH4	TG	(20:5/13:0/22:6)	(20:5)	(13:0)	(22:6)	900.708	C58 H94 O6 N1	3.95429e+08	3.97183e+08	4.71776e+08	4.45597e+08	3.63182e+08	2.76954e+08	3.95403e+08	3.80096e+08	4.14808e+08	3.5391e+08	3.10016e+08	3.05934e+08	6.21852e+08	5.22965e+08	6.62053e+08	4.89222e+08	4.12355e+08	2.06581e+08	5.81667e+08	5.09354e+08	5.32244e+08	4.45542e+08	4.3596e+08	5.50932e+08
TG(20:5/14:1/18:2)+NH4_48.11	48.11	TG(20:5/14:1/18:2)+NH4	TG	(20:5/14:1/18:2)	(20:5)	(14:1)	(18:2)	864.708	C55 H94 O6 N1	2.08213e+09	4.66477e+08	8.79588e+08	9.01461e+09	4844171865	7.69766e+09	8.26727e+08	9.59465e+08	1.00973e+09	2.02638e+09	8.3369e+08	2.63269e+09	1.65244e+09	2.92613e+09	7.10403e+08	4.78449e+08	2.83724e+08	1.10534e+08	3.43991e+09	4.25861e+09	2.30486e+09	3.04282e+09	3.25918e+09	5.50869e+09
TG(20:5/14:2/18:2)+NH4_47.98	47.98	TG(20:5/14:2/18:2)+NH4	TG	(20:5/14:2/18:2)	(20:5)	(14:2)	(18:2)	862.692	C55 H92 O6 N1	5.00707e+08	1.46287e+08	2.15543e+08	2.25567e+09	9.0298e+08	1.65291e+09	2.01223e+08	2.26681e+08	2.29702e+08	4.31268e+08	1.8481e+08	5.43758e+08	5.05409e+08	7.14277e+08	2.70319e+08	1.52526e+08	4.62892e+07	2.67767e+07	8.57946e+08	1.16201e+09	6.33709e+08	7.28289e+08	8.7203e+08	1.65499e+09
TG(20:5/14:2/18:2)+NH4_56.52	56.52	TG(20:5/14:2/18:2)+NH4	TG	(20:5/14:2/18:2)	(20:5)	(14:2)	(18:2)	862.692	C55 H92 O6 N1	3.34319e+07	3.53089e+07	4.42928e+07	6.89935e+07	1.00579e+07	6.25174e+07	2.72133e+07	5.39173e+07	7.16222e+06	8.72184e+06	1.36872e+06	2.79944e+06	3.02736e+07	3.45014e+07	1.28276e+07	2.40178e+07	2.23612e+06	610514	2.80308e+07	5.87414e+07	1.58524e+07	7.58211e+06	3.18897e+07	2.31534e+07
TG(20:5/14:3/18:2)+NH4_48.35	48.35	TG(20:5/14:3/18:2)+NH4	TG	(20:5/14:3/18:2)	(20:5)	(14:3)	(18:2)	860.676	C55 H90 O6 N1	9.95162e+07	2.57858e+07	4.98352e+07	4.1461e+08	1.41347e+08	2.91331e+08	4.18296e+07	4.0934e+07	4.28376e+07	8.09147e+07	3.30813e+07	8.81109e+07	9.71416e+07	1.33399e+08	4.16541e+07	3.06959e+07	1.15669e+07	3.95349e+06	1.74492e+08	2.6224e+08	1.33452e+08	1.47832e+08	1.95143e+08	3.61052e+08
TG(20:5/17:1/20:5)+NH4_49.5	49.5	TG(20:5/17:1/20:5)+NH4	TG	(20:5/17:1/20:5)	(20:5)	(17:1)	(20:5)	928.739	C60 H98 O6 N1	3.75793e+08	3.36691e+08	7.00476e+08	2.26888e+08	2.16642e+08	0	3.01974e+08	3.83907e+08	4.19818e+08	2.58288e+08	1.9059e+08	0	3.55829e+08	3.98765e+08	5.23102e+08	7.20866e+08	4.57574e+08	4.49547e+08	4.23444e+08	0	5.59589e+08	1.19472e+09	2.12694e+08	4.26113e+08
TG(20:5/17:1/22:6)+NH4_50.79	50.79	TG(20:5/17:1/22:6)+NH4	TG	(20:5/17:1/22:6)	(20:5)	(17:1)	(22:6)	954.755	C62 H100 O6 N1	0	2.66594e+07	1.84821e+08	0	0	0	0	1.67579e+08	1.88307e+08	7.84264e+07	0	0	1.75123e+08	2.9481e+08	3.48838e+08	5.74796e+08	2.35145e+08	1.33675e+08	0	0	0	1.96114e+08	6.29353e+07	8.64451e+08
TG(20:5/18:2/18:2)+NH4_49.41	49.41	TG(20:5/18:2/18:2)+NH4	TG	(20:5/18:2/18:2)	(20:5)	(18:2)	(18:2)	918.755	C59 H100 O6 N1	1.73726e+10	7.09436e+09	9.45386e+09	3.86761e+10	2.14078e+10	1.68709e+10	9.95717e+09	1.16903e+10	1.35752e+10	1.65138e+10	9.09101e+09	1.37168e+10	2.33853e+10	2.3902e+10	1.37473e+10	1.39965e+10	6.3375e+09	1.43207e+09	3.92662e+10	4.2471e+10	3.28001e+10	3.15139e+10	3.80522e+10	5.44079e+10
TG(20:5/18:2/22:6)+NH4_49.59	49.59	TG(20:5/18:2/22:6)+NH4	TG	(20:5/18:2/22:6)	(20:5)	(18:2)	(22:6)	966.755	C63 H100 O6 N1	3.81261e+09	1.26467e+09	2.24335e+09	4.4051e+09	1.7468e+09	1.18299e+09	1.68125e+09	2.14944e+09	3.16954e+09	3.06902e+09	1.48537e+09	2.76647e+09	5.69387e+09	4.46697e+09	4.06721e+09	5.15549e+09	1.57728e+09	3.01594e+08	7.11927e+09	1.0682e+10	1.13067e+10	6.78361e+09	8.00437e+09	1.40549e+10
TG(20:5/20:4/22:6)+NH4_49.21	49.21	TG(20:5/20:4/22:6)+NH4	TG	(20:5/20:4/22:6)	(20:5)	(20:4)	(22:6)	990.755	C65 H100 O6 N1	4.32858e+08	8.52178e+07	3.23915e+08	4.65936e+08	8.64892e+07	4.51539e+07	1.11209e+08	2.29928e+08	3.65062e+08	2.57415e+08	8.69295e+07	3.1526e+08	8.35279e+08	5.74932e+08	7.7052e+08	1.28072e+09	1.79729e+08	8.16612e+06	8.42705e+08	1.62267e+09	1.68592e+09	8.27774e+08	1.01606e+09	2.10882e+09
TG(20:5/20:4/22:6)+NH4_55.26	55.26	TG(20:5/20:4/22:6)+NH4	TG	(20:5/20:4/22:6)	(20:5)	(20:4)	(22:6)	990.755	C65 H100 O6 N1	5.36696e+08	2.75441e+08	8.97601e+07	1.89082e+07	9.20553e+06	3.16163e+06	3.07355e+08	3.6868e+07	3.46837e+08	1.49992e+08	8.72927e+07	2.06483e+08	1.0645e+08	5.55631e+07	1.6389e+08	2.42816e+08	1.065e+08	1.11996e+08	2.15274e+08	2.44954e+08	1.35317e+08	3.71254e+07	2.51627e+08	2.60132e+08
TG(20:5/20:5/22:6)+NH4_49.08	49.08	TG(20:5/20:5/22:6)+NH4	TG	(20:5/20:5/22:6)	(20:5)	(20:5)	(22:6)	988.739	C65 H98 O6 N1	2.45733e+08	3.28304e+07	1.59622e+08	4.31921e+08	4.6782e+07	2.88626e+07	4.60889e+07	6.77549e+07	1.66899e+08	1.49859e+08	4.20982e+07	2.87867e+08	6.51884e+08	3.80013e+08	5.38826e+08	1215127115	9.2167e+07	6.67654e+06	7.99338e+08	1.18157e+09	1.1693e+09	4.89899e+08	7.16703e+08	1.88722e+09
TG(20:5/22:1/22:1)+NH4_55.41	55.41	TG(20:5/22:1/22:1)+NH4	TG	(20:5/22:1/22:1)	(20:5)	(22:1)	(22:1)	1034.91	C67 H120 O6 N1	8.93511e+08	2.55994e+08	2.65205e+08	9.02863e+08	2.07672e+08	2.17309e+08	3.06772e+08	3.26302e+08	471166546	6.92703e+08	3.8088e+08	4.50406e+08	5.00567e+08	7.54096e+08	4.34854e+08	2.55633e+08	1.51407e+08	9.50741e+07	6.80141e+08	1.6406e+09	1.00572e+09	1.01392e+09	1.46007e+09	2.50286e+09
TG(20:5/22:1/22:6)+NH4_54.31	54.31	TG(20:5/22:1/22:6)+NH4	TG	(20:5/22:1/22:6)	(20:5)	(22:1)	(22:6)	1024.83	C67 H110 O6 N1	8.38374e+08	6.4112e+08	1.05278e+09	2.91473e+08	1.55953e+09	9.07877e+08	6.57358e+08	2.58235e+08	3.48276e+08	9.49567e+08	2.73375e+08	3.62984e+08	7.87454e+08	1.9871e+09	1.71526e+09	2.17343e+09	1.02003e+09	2.85445e+08	4.4782e+08	4.0883e+09	4.44498e+09	2.69292e+09	3.14923e+09	6.03601e+09
TG(20:5/22:6/22:6)+NH4_49.11	49.11	TG(20:5/22:6/22:6)+NH4	TG	(20:5/22:6/22:6)	(20:5)	(22:6)	(22:6)	1014.75	C67 H100 O6 N1	2.06857e+08	1.3383e+07	2.18547e+08	6.63824e+08	1.14017e+07	2.08122e+06	3.39194e+07	1.08468e+08	2.03996e+08	1.19502e+08	2.88554e+07	2.23954e+08	5.14002e+08	2.75967e+08	5.35931e+08	9.76241e+08	1.15158e+08	853192	5.08997e+08	8.45352e+08	1.35289e+09	5.15561e+08	5.87719e+08	1.42653e+09
TG(20:5/22:6/22:6)+NH4_52.14	52.14	TG(20:5/22:6/22:6)+NH4	TG	(20:5/22:6/22:6)	(20:5)	(22:6)	(22:6)	1014.75	C67 H100 O6 N1	2.23529e+08	8.21083e+06	2.92374e+07	989601	1.14699e+07	1.08679e+06	2.08347e+07	4.64066e+07	8.57712e+06	3.21105e+06	1.28872e+07	482287	3.74651e+08	2.40503e+08	2.5471e+07	4.14873e+07	2.30235e+07	1.45697e+08	3.02416e+08	1.41269e+08	8.46758e+07	1.70045e+07	8.83756e+07	3.41598e+07
TG(20:5/22:6/22:6)+NH4_58.92	58.92	TG(20:5/22:6/22:6)+NH4	TG	(20:5/22:6/22:6)	(20:5)	(22:6)	(22:6)	1014.75	C67 H100 O6 N1	1.62526e+08	9.05509e+07	2.14423e+08	2.10913e+08	1.6033e+07	3.03254e+06	9.06323e+07	1.20682e+08	2.09429e+08	1.47813e+08	9.07034e+07	3.06776e+07	2.58452e+08	2.82007e+08	3.67454e+08	3.79137e+08	1.58466e+08	1.52581e+08	1.93823e+08	3.29493e+08	4.16912e+08	1.13648e+06	8.75497e+07	1.3533e+07
TG(22:1/18:2/22:1)+NH4_60.89	60.89	TG(22:1/18:2/22:1)+NH4	TG	(22:1/18:2/22:1)	(22:1)	(18:2)	(22:1)	1012.93	C65 H122 O6 N1	9.31076e+07	8.84252e+07	3.71358e+07	2.92865e+08	991127501	9.95304e+08	2.69834e+08	1.98882e+08	1.5758e+08	3.25496e+08	2.07272e+08	7.8423e+08	2.44973e+08	2.35205e+08	1.06863e+08	6.74658e+07	3.5434e+07	0	1.84623e+08	4.12173e+08	2.6108e+08	4.24301e+08	0	8.19029e+08
TG(22:1/18:2/22:6)+NH4_54.82	54.82	TG(22:1/18:2/22:6)+NH4	TG	(22:1/18:2/22:6)	(22:1)	(18:2)	(22:6)	1002.85	C65 H112 O6 N1	4.4985e+09	2.0969e+09	2.09644e+09	5.3231e+09	3.12358e+09	2.5206e+09	2.01862e+09	2.81514e+09	3.07217e+09	1.11345e+09	5.10512e+08	2.47884e+09	3.7567e+09	5.05701e+09	2.46223e+09	1.753e+09	9.60705e+08	3.34281e+08	3.39303e+09	6.44258e+09	5.52837e+09	5.42759e+09	4.88505e+09	6.66045e+09
TG(22:1/18:2/23:1)+NH4_55.6	55.6	TG(22:1/18:2/23:1)+NH4	TG	(22:1/18:2/23:1)	(22:1)	(18:2)	(23:1)	1026.94	C66 H124 O6 N1	17334271	0	0	2.36468e+08	1.45125e+08	1.54241e+08	0	0	3.37024e+06	4.70516e+07	0	2.0581e+08	0	0	0	0	0	0	1.35583e+08	7.33186e+06	5.34928e+06	1.48241e+07	3.15668e+07	6.92344e+06
TG(22:1/22:6/22:6)+NH4_55.78	55.78	TG(22:1/22:6/22:6)+NH4	TG	(22:1/22:6/22:6)	(22:1)	(22:6)	(22:6)	1050.85	C69 H112 O6 N1	5.71818e+08	2.13233e+08	3.76543e+08	4.19221e+08	1.00517e+08	7.69271e+06	1.19041e+08	3.50076e+08	9.33581e+07	3.26983e+08	1.38285e+08	1.30475e+08	5.16979e+08	1.37139e+08	2.16894e+08	7.62242e+07	1.93796e+08	5.56469e+07	3.72092e+08	5.44534e+08	9.3554e+08	1.31495e+08	1.77898e+08	5.25544e+08
TG(22:2/22:6/22:6)+NH4_55.83	55.83	TG(22:2/22:6/22:6)+NH4	TG	(22:2/22:6/22:6)	(22:2)	(22:6)	(22:6)	1048.83	C69 H110 O6 N1	5.73417e+06	5.341e+06	3.76311e+07	3.00774e+06	5.52641e+06	2.65412e+06	1.10302e+06	3.23422e+06	8.03147e+06	593439	842016	342232	8.26434e+06	6.79907e+06	3.15148e+07	3.16357e+07	1.67453e+07	403420	4.84257e+06	2.2418e+07	1.13899e+07	3.98785e+07	9.64367e+06	9.28697e+07
TG(22:4/18:2/22:6)+H_47.36	47.36	TG(22:4/18:2/22:6)+H	TG	(22:4/18:2/22:6)	(22:4)	(18:2)	(22:6)	979.775	C65 H103 O6	1.03576e+08	1.7062e+07	5.39503e+07	2.31988e+08	1.35506e+08	7.70043e+07	2.07359e+07	3.95457e+07	9.77272e+07	1.45761e+08	2.8408e+07	1.2925e+08	4.26293e+08	6.56399e+08	1.93461e+08	3.19999e+07	3.38805e+07	9.61584e+06	2.78545e+08	1.88072e+09	1.22665e+09	1.74213e+09	2.93351e+09	5.26249e+09
TG(22:4/18:2/22:6)+Na_61.92	61.92	TG(22:4/18:2/22:6)+Na	TG	(22:4/18:2/22:6)	(22:4)	(18:2)	(22:6)	1001.76	C65 H102 O6 Na1	5.27457e+07	3.51788e+07	6.22177e+07	0	0	0	2.32797e+07	4.49866e+07	6.61099e+07	4.66543e+07	2.96962e+07	1.43825e+07	9.15856e+07	7.84537e+07	1.23035e+08	1.71371e+08	1.19272e+08	6.78805e+07	7.60874e+07	1.49377e+08	2.09142e+08	1.36321e+08	1.27978e+08	1.68095e+08
TG(22:5/18:2/22:6)+NH4_50.78	50.78	TG(22:5/18:2/22:6)+NH4	TG	(22:5/18:2/22:6)	(22:5)	(18:2)	(22:6)	994.786	C65 H104 O6 N1	3.07637e+09	1.15524e+09	2.28994e+09	1.94276e+09	1.12755e+09	6.01643e+08	1.41528e+09	2.262e+09	3.04882e+09	2.26105e+09	1.14586e+09	1.52578e+09	3.77086e+09	3.18589e+09	3.80516e+09	5.74232e+09	2.36121e+09	7.13179e+08	3.46655e+09	7.76772e+09	1.04383e+10	5.46958e+09	5.27509e+09	8.14319e+09
TG(22:5/20:4/22:6)+NH4_49.9	49.9	TG(22:5/20:4/22:6)+NH4	TG	(22:5/20:4/22:6)	(22:5)	(20:4)	(22:6)	1018.79	C67 H104 O6 N1	750894	393354	3.27533e+06	1.63135e+06	714662	0	90881.8	1.77969e+06	1.23939e+07	1.02893e+06	633458	2.20188e+06	5.95871e+07	3.88847e+06	2.66927e+08	4.39011e+08	1.29086e+07	185201	1.99395e+07	3.28028e+08	1.72951e+08	1.92204e+07	4.24944e+07	3.40731e+08
TG(22:5/22:5/22:6)+H_47.24	47.24	TG(22:5/22:5/22:6)+H	TG	(22:5/22:5/22:6)	(22:5)	(22:5)	(22:6)	1027.77	C69 H103 O6	2.7401e+07	4.68025e+06	3.70301e+06	8.64897e+07	7.02007e+06	1.68696e+07	2.92501e+06	1.05186e+07	2.41143e+07	7.39856e+07	1.05774e+07	2.63192e+07	1.11539e+08	1.47385e+08	7.13802e+07	3.35698e+06	2.48953e+06	718444	4.92613e+07	5.51365e+08	4.72307e+08	4.22721e+08	6.31183e+08	1.50188e+09
TG(22:5/22:6/22:6)+H_47.08	47.08	TG(22:5/22:6/22:6)+H	TG	(22:5/22:6/22:6)	(22:5)	(22:6)	(22:6)	1025.76	C69 H101 O6	5.80396e+06	0	1.02329e+07	1.63441e+07	4.79556e+06	645684	4081715	234173	1.26126e+07	5.99544e+06	0	4.29292e+06	1.25097e+08	7.49696e+07	4.59898e+07	217418	5.50918e+06	0	2.49794e+07	4.77188e+08	3.87111e+08	3.69921e+08	5.47806e+08	1.00393e+09
TG(22:5/22:6/22:6)+NH4_49.95	49.95	TG(22:5/22:6/22:6)+NH4	TG	(22:5/22:6/22:6)	(22:5)	(22:6)	(22:6)	1042.79	C69 H104 O6 N1	769867	0	4.17108e+06	1.86071e+06	0	0	60916.9	849435	5.99267e+06	672045	186944	1.01106e+06	2.35274e+07	1.56672e+06	7.7815e+07	3.9006e+08	1.72031e+06	258233	3.34429e+06	4.02976e+08	5.27593e+08	1.01888e+07	8.39571e+06	1.12217e+08
TG(22:6/22:6/22:6)+NH4_47.24	47.24	TG(22:6/22:6/22:6)+NH4	TG	(22:6/22:6/22:6)	(22:6)	(22:6)	(22:6)	1040.77	C69 H102 O6 N1	0	181064	767500	427131	410600	1.85095e+07	3.7663e+06	1.77704e+06	2.0536e+06	1.02099e+07	0	276989	467543	1.5156e+07	394825	35924.8	178624	0	0	1.19164e+07	317921	5.98352e+06	3.44348e+07	1.63189e+07
TG(22:6/22:6/22:6)+NH4_49.62	49.62	TG(22:6/22:6/22:6)+NH4	TG	(22:6/22:6/22:6)	(22:6)	(22:6)	(22:6)	1040.77	C69 H102 O6 N1	1.07125e+06	76296.6	8.28725e+06	786459	779802	6.45293e+06	501815	639810	1.80905e+07	1.96689e+06	542985	910740	3.2186e+07	1.71114e+06	1.68859e+08	2.29795e+08	4.54827e+06	31670.1	6.19148e+06	2.45727e+08	1.15671e+09	1.0805e+07	4.47218e+07	1.37441e+08
TG(22:6/22:6/22:6)+NH4_55.7	55.7	TG(22:6/22:6/22:6)+NH4	TG	(22:6/22:6/22:6)	(22:6)	(22:6)	(22:6)	1040.77	C69 H102 O6 N1	2.56003e+08	9.86517e+07	1.14383e+08	4.52182e+07	4.19494e+06	2.39369e+06	5.06538e+07	2.28876e+08	2.56942e+08	1.3859e+08	1.8923e+07	9.38093e+06	5.74068e+08	2.77935e+08	1.54209e+08	1.83832e+08	85953288	8.34979e+07	2.58318e+08	1.59779e+08	3.72691e+08	1.19917e+08	5.55589e+08	7.5069e+08
TG(24:1/18:2/18:2)+NH4_54.38	54.38	TG(24:1/18:2/18:2)+NH4	TG	(24:1/18:2/18:2)	(24:1)	(18:2)	(18:2)	982.88	C63 H116 O6 N1	3.07374e+09	1.17758e+09	1.28028e+09	1.78442e+10	9.56495e+09	9.23583e+09	1.89888e+09	1.86109e+09	1.82259e+09	3.48903e+09	2.18723e+09	7.10414e+09	2.4482e+09	3.17954e+09	1.44585e+09	1225151541	9.19836e+08	2.59565e+08	4.24816e+09	5.32615e+09	3.50925e+09	5.06298e+09	5.77496e+09	8.33662e+09
TG(24:1/18:2/21:0)+NH4_58.08	58.08	TG(24:1/18:2/21:0)+NH4	TG	(24:1/18:2/21:0)	(24:1)	(18:2)	(21:0)	1028.96	C66 H126 O6 N1	0	0	0	2.37209e+08	9.88716e+07	1.09501e+08	0	0	0	0	0	1.06898e+08	0	0	0	0	0	0	0	280777	0	3.99563e+06	1.19237e+07	7.62833e+07
TG(24:1/18:2/22:1)+NH4_59.6	59.6	TG(24:1/18:2/22:1)+NH4	TG	(24:1/18:2/22:1)	(24:1)	(18:2)	(22:1)	1040.96	C67 H126 O6 N1	3.34554e+06	1775253	733597	3.21402e+08	1.4778e+08	6.40522e+07	3.58917e+07	2.06729e+07	2.67439e+06	9.99653e+06	1.81345e+07	1.1589e+08	5.91622e+06	3.32292e+06	1.83559e+06	682893	503215	0	515121	6.68168e+06	2.04261e+06	4.1205e+07	5.72107e+07	9.0453e+07
TG(24:1/18:2/22:6)+NH4_51.52	51.52	TG(24:1/18:2/22:6)+NH4	TG	(24:1/18:2/22:6)	(24:1)	(18:2)	(22:6)	1030.88	C67 H116 O6 N1	668714	134127	514886	4.6065e+08	8.16402e+06	9.21523e+06	3.96267e+06	497529	405091	1.47663e+08	332514	2.46969e+06	1.25609e+06	633190	2.333e+06	1.94057e+06	738138	63595.1	5.77382e+06	4.02238e+07	9.2598e+07	3.55121e+08	3.7346e+07	898435
TG(24:1/18:2/24:1)+NH4_56.47	56.47	TG(24:1/18:2/24:1)+NH4	TG	(24:1/18:2/24:1)	(24:1)	(18:2)	(24:1)	1068.99	C69 H130 O6 N1	1.03728e+07	131550	858434	3.67049e+08	9.57013e+07	2.4094e+08	1.28007e+07	634045	682619	6.62101e+07	1.4505e+06	1.50949e+08	3.51168e+06	135141	0	3.30814e+06	171192	331927	534783	4.72438e+06	2.1281e+06	5.93847e+06	1.30744e+07	5.56191e+07
TG(24:2/18:2/22:6)+NH4_51.39	51.39	TG(24:2/18:2/22:6)+NH4	TG	(24:2/18:2/22:6)	(24:2)	(18:2)	(22:6)	1028.86	C67 H114 O6 N1	2.56675e+06	542432	655034	5.19052e+08	4.58964e+06	1.70151e+07	302568	1.64102e+06	6.42401e+06	745464	77018506	1.84896e+06	457555	4.57534e+06	4.29457e+06	1.5379e+06	248116	1.22869e+06	3.66472e+06	549628	6.88958e+06	8.21729e+06	4.89387e+08	1.16704e+06
TG(24:2/18:2/22:6)+NH4_55.41	55.41	TG(24:2/18:2/22:6)+NH4	TG	(24:2/18:2/22:6)	(24:2)	(18:2)	(22:6)	1028.86	C67 H114 O6 N1	3.09701e+08	2.13435e+08	1.69277e+08	5.8602e+08	6.06775e+08	4.7642e+08	1.88578e+08	3.02755e+08	1.98133e+08	1.42194e+08	1.55743e+08	3.6677e+08	2.78368e+08	1.34351e+08	2.81254e+08	2.5842e+08	1.42826e+08	7.03957e+07	4.14994e+08	7.04284e+08	4.82361e+08	6.01149e+08	5.49467e+08	8.77723e+08
TG(25:1/18:2/18:2)+NH4_58.5	58.5	TG(25:1/18:2/18:2)+NH4	TG	(25:1/18:2/18:2)	(25:1)	(18:2)	(18:2)	996.895	C64 H118 O6 N1	2.74398e+07	6.10038e+06	4.57789e+06	1.76247e+08	1.0989e+08	1.22297e+08	2.70114e+07	1.72194e+07	1.45854e+07	3.79176e+07	1.71993e+07	7.8599e+07	2.51309e+07	2.88844e+07	2.09756e+06	0	0	0	45780343	6.54452e+07	3.23418e+07	6.42207e+07	7.21181e+07	1.42135e+08
TG(26:1/18:2/18:2)+NH4_55.57	55.57	TG(26:1/18:2/18:2)+NH4	TG	(26:1/18:2/18:2)	(26:1)	(18:2)	(18:2)	1010.91	C65 H120 O6 N1	7.7579e+07	2.92131e+08	3.38377e+08	4.40306e+09	2.35645e+09	1.48132e+09	5.74891e+08	1.44781e+08	4.38934e+08	1.01413e+09	4.73428e+08	2.07005e+09	4.49481e+08	4.93238e+08	125647435	2.39066e+08	1.86126e+08	3.99943e+07	4.84639e+06	1.622e+09	1.06304e+09	1.51336e+09	1.87747e+09	1.52152e+09
TG(26:1/18:2/18:3)+NH4_55.11	55.11	TG(26:1/18:2/18:3)+NH4	TG	(26:1/18:2/18:3)	(26:1)	(18:2)	(18:3)	1008.9	C65 H118 O6 N1	9.82645e+08	6.34954e+08	1.95593e+08	3.47171e+09	2.40921e+09	2.23981e+09	1.30659e+08	1.89403e+08	3.25519e+08	9.36788e+08	1.28213e+08	1.00946e+09	2.91654e+08	1.93866e+09	4.92206e+08	8.50586e+08	4.91969e+08	9.84794e+07	8.94156e+08	1.59934e+09	2.919e+09	7.27562e+08	1018143615	6.73165e+08
TG(27:0/16:0/18:1)+NH4_55.52	55.52	TG(27:0/16:0/18:1)+NH4	TG	(27:0/16:0/18:1)	(27:0)	(16:0)	(18:1)	1004.96	C64 H126 O6 N1	8.48146e+07	6.52638e+06	8.49341e+06	5.95281e+08	2.30769e+08	1.87682e+08	1.11768e+07	2.40219e+07	2.73733e+07	2.44149e+08	1.59566e+08	6.02468e+08	1.88129e+08	1.06138e+07	645611	1.16767e+06	924484	0	9.70673e+07	6.14611e+07	2.7047e+07	3.4699e+08	4.01577e+08	5.34903e+08
TG(29:0/18:1/18:2)+NH4_56.69	56.69	TG(29:0/18:1/18:2)+NH4	TG	(29:0/18:1/18:2)	(29:0)	(18:1)	(18:2)	1056.99	C68 H130 O6 N1	2.5947e+06	120797	112870	2.3476e+08	2.87668e+07	2.99218e+07	637691	681081	165075	2.30894e+07	5.38535e+06	1.88133e+08	637832	223134	112835	0	100717	48003.7	999359	2.04499e+06	1.00656e+06	2.49439e+06	1.44822e+07	8.22272e+06
TG(31:0)+K_39.33	39.33	TG(31:0)+K	TG	(31:0)	(31:0)			607.433	C34 H64 O6 K1	4.3356e+07	4.7703e+07	2.55677e+07	2.28378e+08	9.87462e+07	1.38437e+08	4.71249e+07	9.82759e+07	7.50181e+07	5.99298e+07	4.90711e+07	6.31694e+07	2.60289e+07	1.2563e+08	2.12278e+07	1.26828e+07	1.02855e+06	890375	3.41053e+07	1.99824e+08	2.85592e+07	8.61288e+07	6.50861e+07	9.38696e+07
TG(38:8e)+H_40.1	40.1	TG(38:8e)+H	TG	(38:8e)	(38:8e)			637.483	C41 H65 O5	2.80143e+07	6.04753e+07	1.7295e+07	3.14448e+08	1.42819e+08	9.92131e+07	2.34037e+07	2.05983e+08	9.98349e+07	5.17356e+07	4.17331e+07	8.98465e+07	4.345e+06	1.27557e+08	5.15944e+06	1.26409e+07	4.16515e+06	490368	2.24297e+07	2.94027e+08	7.62144e+06	9.18301e+07	2.06451e+08	1.18106e+08
TG(42:5p)+NH4_45.24	45.24	TG(42:5p)+NH4	TG	(12:0p/8:0/22:5)	(12:0p)	(8:0)	(22:5)	714.603	C45 H80 O5 N1	5.84187e+08	2.56427e+08	2.75111e+08	1.47108e+09	6.62038e+08	6.07271e+08	1.14678e+08	4.48906e+08	6.89744e+08	4.26883e+08	6.32188e+08	6.93825e+08	3.49066e+08	2.84995e+08	5.86226e+06	2.30572e+08	2.91195e+07	2.79209e+07	1.74401e+08	1.17341e+09	3.86132e+08	3.45288e+08	3.95968e+08	9.24906e+08
TG(44:3p)+Na_47.21	47.21	TG(44:3p)+Na	TG	(44:3p)	(44:3p)			751.621	C47 H84 O5 Na1	1.4026e+07	7.8569e+06	6.84212e+06	1.50279e+07	1.35871e+06	6.27356e+06	6.92979e+06	5.19788e+06	4.67524e+07	1.38997e+08	5.29955e+07	2.30434e+08	1.19574e+08	1.34191e+08	1.58724e+08	4.98541e+07	3.62695e+07	1.49238e+06	1.09577e+08	1.30198e+08	2.02134e+08	5.10358e+08	4.72585e+08	7.73929e+08
TG(46:6p)+NH4_47.84	47.84	TG(46:6p)+NH4	TG	(46:6p)	(46:6p)			768.65	C49 H86 O5 N1	1.06397e+08	7.3265e+07	7.14454e+07	9.50045e+07	1.11463e+07	1.49953e+07	3.36693e+07	5.1088e+07	1.77291e+08	1.62399e+08	1.60185e+08	3.85951e+08	3.19726e+08	4.86621e+08	7.93366e+08	3.82208e+08	261715666	3.58241e+07	1.53985e+08	1.00926e+08	1.19982e+09	2.45442e+09	1.73215e+09	1.39835e+09
TG(49:3)+K_55.87	55.87	TG(49:3)+K	TG	(15:0/16:1/18:2)	(15:0)	(16:1)	(18:2)	853.668	C52 H94 O6 K1	85978	12127.6	0	0	0	149982	75290.1	82042.7	43404.8	120868	165648	0	0	0	0	0	0	0	0	328046	0	0	0	0
TG(4:0/11:2/20:4)+H_37.41	37.41	TG(4:0/11:2/20:4)+H	TG	(4:0/11:2/20:4)	(4:0)	(11:2)	(20:4)	613.446	C38 H61 O6	290273	1.37375e+06	419339	1.54535e+06	114723	769216	143781	394604	950513	413672	785377	2.68982e+06	1.26739e+06	5.16604e+06	7.97335e+06	9.03233e+07	1.81049e+08	8.2428e+07	832724	2.99547e+06	1.88495e+06	4.91897e+06	4.80427e+06	2.22293e+06
TG(4:0/18:2/18:3)+H_40.13	40.13	TG(4:0/18:2/18:3)+H	TG	(4:0/18:2/18:3)	(4:0)	(18:2)	(18:3)	685.54	C43 H73 O6	7.6964e+06	842871	135823	1.93139e+08	628911	1.09921e+07	348375	1.16642e+06	3.07776e+06	2.38731e+06	301880	7.19926e+06	1600.35	2.12895e+06	41947.1	346532	2.4904e+06	1.16893e+06	64750.8	3.41348e+06	93354	735180	154250	1.34566e+06
TG(50:10)+K_50.42	50.42	TG(50:10)+K	TG	(50:10)	(50:10)			853.574	C53 H82 O6 K1	464441	0	243309	0	0	0	154525	116925	0	0	168661	0	2.13204e+06	1.17175e+06	2.68502e+06	2.00403e+07	2.0359e+06	1.58356e+08	504281	505151	1.57995e+06	713563	0	0
TG(50:11)+K_48.63	48.63	TG(50:11)+K	TG	(50:11)	(50:11)			851.559	C53 H80 O6 K1	0	6759.12	0	0	0	0	42457.6	45297.5	14451	290746	0	0	479700	249812	5.57389e+06	1.57394e+07	7.64799e+06	6.68549e+07	414263	0	487655	105046	706213	226164
TG(52:4)+H_37.98	37.98	TG(52:4)+H	TG	(16:0/18:2/18:2)	(16:0)	(18:2)	(18:2)	855.744	C55 H99 O6	0	0	0	125.75	1.8786e+06	308049	908142	0	0	0	2549.04	0	152383	0	5797.87	0	0	0	0	92465.9	0	0	0	19189.9
TG(57:7)+K_56.63	56.63	TG(57:7)+K	TG	(17:0/18:1/22:6)	(17:0)	(18:1)	(22:6)	957.731	C60 H102 O6 K1	18113.8	0	0	0	0	58029.2	0	0	1889.58	171972	0	83851.7	635087	2.00723e+06	188448	0	0	0	142168	434173	2.31528e+06	1.06765e+06	5.13161e+06	2.77524e+07
TG(59:8p)+K_49.33	49.33	TG(59:8p)+K	TG	(59:8p)	(59:8p)			967.752	C62 H104 O5 K1	1.66855e+09	4.26217e+08	7.42557e+08	1.93067e+09	8.25845e+08	5.99802e+08	6.09755e+08	8.28586e+08	1.21555e+09	1.40758e+09	5.67278e+08	1.32154e+09	2.26545e+09	1.90597e+09	1.35965e+09	2.01404e+09	4.834e+08	5.15423e+07	3.3014e+09	4.94208e+09	5.12625e+09	3.27807e+09	3.76532e+09	6.40758e+09
TG(61:6p)+K_51.48	51.48	TG(61:6p)+K	TG	(61:6p)	(61:6p)			999.814	C64 H112 O5 K1	7.39409e+08	3.70145e+08	4.88761e+08	4.50306e+08	9.80505e+08	2.88282e+08	3.61089e+08	5.50152e+08	7.00557e+08	664978613	4.35199e+06	4.59699e+08	6.7088e+08	6.73109e+08	4.64234e+08	1.51021e+09	7.18289e+08	2.53617e+08	1.00874e+09	2.34389e+09	2.2156e+09	1.11746e+09	8.81774e+08	2840403647
TG(63:11)+NH4_55.25	55.25	TG(63:11)+NH4	TG	(63:11)	(63:11)			1012.83	C66 H110 O6 N1	3.12387e+07	3.46049e+07	4.4266e+07	4.17453e+06	1.31379e+07	9.92581e+06	2.07454e+07	3.08758e+07	2.96299e+07	1.43093e+07	2.45768e+07	6.9938e+06	4.86186e+07	3.67735e+07	8.02109e+07	1.87511e+07	4.85769e+07	3.21108e+07	1.11643e+08	1.29442e+07	7.70077e+07	1.21645e+08	5.57194e+07	1.55673e+08
TG(6:0/10:1/18:1)+NH4_38.42	38.42	TG(6:0/10:1/18:1)+NH4	TG	(6:0/10:1/18:1)	(6:0)	(10:1)	(18:1)	624.52	C37 H70 O6 N1	3.33526e+06	3.2063e+06	3.76888e+06	8.71688e+07	326504	3.08521e+07	5.72007e+06	8.21854e+06	2.50847e+06	5.35343e+06	2.05993e+07	2.00622e+06	7.03082e+06	1.64981e+07	2.68273e+06	6.17246e+06	6.60377e+06	1.9072e+06	1.88229e+06	2.32501e+07	2.7489e+07	899702	218484	596392
TG(6:0/12:1/18:2)+NH4_39.89	39.89	TG(6:0/12:1/18:2)+NH4	TG	(6:0/12:1/18:2)	(6:0)	(12:1)	(18:2)	650.535	C39 H72 O6 N1	7.4932e+07	3.42337e+07	2.17645e+07	2.24415e+08	4.80285e+07	9.83012e+07	2.63579e+07	5.61023e+07	6.11654e+07	3.59233e+07	1.16681e+07	6.06147e+07	3.76327e+06	6.64494e+07	1.2887e+06	3.84876e+06	4667498	1.00096e+07	7.5426e+06	1.03656e+08	4.08426e+06	2.30095e+07	5.35097e+06	2.16751e+07
TG(6:0/13:0/22:6)+K_45.73	45.73	TG(6:0/13:0/22:6)+K	TG	(6:0/13:0/22:6)	(6:0)	(13:0)	(22:6)	735.496	C44 H72 O6 K1	1.50348e+08	2.0516e+08	2.00169e+08	5.07365e+07	4.48383e+07	2.7863e+07	9.67452e+07	1.71561e+08	1.7765e+08	7.01005e+07	9.3121e+07	3.26939e+07	7.20248e+07	6.42896e+07	8.66076e+07	1.47212e+08	8.44668e+07	7.09969e+07	6.94278e+07	3.2467e+07	1.35085e+08	4.34358e+07	3.44654e+07	3.91183e+07
TG(8:0/11:2/14:1)+Na_37.25	37.25	TG(8:0/11:2/14:1)+Na	TG	(8:0/11:2/14:1)	(8:0)	(11:2)	(14:1)	613.444	C36 H62 O6 Na1	200595	1384011	418155	1.45682e+06	112582	753916	143781	389112	923445	397768	771326	2.54949e+06	1.16396e+06	4.82229e+06	7.67563e+06	8.84142e+07	1.78532e+08	7.83516e+07	807220	2.25658e+06	1.77733e+06	4.72119e+06	4.50328e+06	2.14448e+06
TG(8:0/11:4/18:2)+Li_38.09	38.09	TG(8:0/11:4/18:2)+Li	TG	(8:0/11:4/18:2)	(8:0)	(11:4)	(18:2)	647.486	C40 H64 O6 Li1	6.42468e+07	4.96634e+07	2.42211e+07	2.03739e+08	6.10577e+07	1.13403e+08	3.17325e+07	6.38377e+07	7.89167e+07	1.22874e+08	56499585	1.48461e+08	6.78183e+06	8.09039e+07	1.14245e+06	3.46115e+07	2.47729e+07	9.66713e+06	6.06644e+06	1.70855e+08	4.52964e+06	7.10562e+07	5.00549e+07	4.2549e+07
WE(18:1/18:3)+NH4_47.53	47.53	WE(18:1/18:3)+NH4	WE	(18:1/18:3)	(18:1)	(18:3)		546.524	H68 C36 O2 N1	164011	34724.7	48165.7	3.76553e+08	2.18521e+06	9.68252e+07	48724.9	152684	50110.8	285610	48646	901403	324964	217672	48130.6	229414	194776	29473.9	8.61405e+06	5.76083e+06	1.73274e+06	1.78711e+06	6.12616e+06	1.07181e+07
WE(2:0/17:3)+NH4_25.85	25.85	WE(2:0/17:3)+NH4	WE	(2:0/17:3)	(2:0)	(17:3)		310.274	H36 C19 O2 N1	2.22817e+08	1.15533e+08	1.5437e+08	2.73347e+08	7.33978e+07	3.34963e+08	1.30072e+08	1.08571e+08	1.84491e+08	2.07552e+08	1.30809e+08	2.04612e+08	1.85977e+08	2.65015e+08	2.09016e+08	7.34493e+07	7.53202e+07	6.90792e+07	4.20959e+08	1.00129e+09	2.51976e+08	5.19817e+08	3.85642e+08	4.40743e+08
WE(4:0/12:0)+H_30.54	30.54	WE(4:0/12:0)+H	WE	(4:0/12:0)	(4:0)	(12:0)		257.248	H33 C16 O2	6.09807e+08	1.11298e+08	1.11272e+08	8.924e+08	3.49897e+07	3.97438e+08	4.33505e+08	2.36359e+08	2.10961e+08	8.18208e+08	3.41261e+08	5.97749e+08	1.21485e+07	2.97725e+07	8.54202e+06	1.69295e+07	1.5168e+07	2.22915e+07	1.9728e+07	2.35251e+07	3.33581e+06	1.04539e+07	1.55236e+07	7.77784e+06
WE(5:0/13:0)+H_32.78	32.78	WE(5:0/13:0)+H	WE	(5:0/13:0)	(5:0)	(13:0)		285.279	H37 C18 O2	3.17387e+08	8.77246e+07	9.89635e+07	3.19663e+08	5.52389e+07	1.46333e+08	2.24212e+08	1.33546e+08	1.33317e+08	3.92468e+08	1.66863e+08	2.35427e+08	3.75252e+07	73193927	3.14946e+07	5.29913e+07	4.72662e+07	7.24997e+07	6.29567e+07	4.60906e+07	1.60199e+07	3.35467e+07	4.64809e+07	2.97514e+07
WE(6:0/16:3)+NH4_29.66	29.66	WE(6:0/16:3)+NH4	WE	(6:0/16:3)	(6:0)	(16:3)		352.321	H42 C22 O2 N1	9.27192e+07	8.08827e+07	6.46006e+07	1.37961e+08	1.66216e+08	4.27308e+08	1.5331e+08	2.90906e+08	2.89589e+08	3.31202e+08	2.22001e+08	3.62144e+08	1.6359e+08	1.70968e+08	2.99763e+08	1.59635e+08	1.00366e+08	1.79165e+08	1.45969e+08	1.26379e+08	1.48559e+08	2.47268e+08	2.31134e+08	3.37292e+08
ZyE(22:4)+NH4_50.82	50.82	ZyE(22:4)+NH4	ZyE	(22:4)	(22:4)			716.634	C49 H82 O2 N1	1.30702e+08	2.17169e+08	6.18136e+08	6.56556e+06	1.68774e+06	1.66868e+08	3.61903e+07	1.99074e+07	5.66391e+08	1.12699e+08	3.63001e+07	7.33582e+07	5.72373e+08	4.83761e+08	1.55696e+09	3.38025e+08	1.95631e+09	4.13025e+08	2.81361e+08	3.27297e+07	2.59033e+09	1.35307e+09	3.41461e+08	4.60983e+08
