# Supplementary material for: A point mutation decouples the lipid transfer activities of microsomal triglyceride transfer protein
Source: PLoS Genet. 2020 Aug 6;16(8):e1008941. doi: 10.1371/journal.pgen.1008941 (PMC7444587; doi:10.1371/journal.pgen.1008941)
Supplement: S3 File — (XLSX) [file pgen.1008941.s003.xlsx]

## Sheet: Sheet1
name	class	group	condition	padj	log2FC
Cer(d16:1/24:1)+H_43.11	Cer	Cer	stl_liv	0.195136	-3.72295
CerG1(d18:0+pO/18:0+O)+H_39.46	CerG1	Cer	stl_int	0.199067	2.16026
CerG1(d35:1)+Na_39.68	CerG1	Cer	stl_liv	0.195136	1.53054
DG(34:1p)+Na_50.34	DG	DG	stl_int	0.193912	1.50333
DG(50:1)+K_48.49	DG	DG	stl_int	0.146856	2.53586
DG(53:0)+K_50.87	DG	DG	stl_int	0.146856	1.50708
AcCa(14:0)+H_26.11	AcCa	FA	stl_liv	0.0796642	-1.31241
BisMePA(18:0/20:5)+NH4_41.93	BisMePA	PL	tHet_int	0.0578264	0.665335
LPC(14:0)+H_30.22	LPC	PL	stl_liv	0.183664	1.5398
LPC(14:0p)+H_27.45	LPC	PL	stl_liv	0.0562834	-3.25192
LPC(15:0)+H_31.47	LPC	PL	stl_liv	0.183664	1.3845
LPC(17:0)+H_28.88	LPC	PL	stl_liv	0.195136	-0.971774
LPE(18:0)+H_31.45	LPE	PL	stl_liv	0.183664	1.39047
LPS(18:0)+H_27.73	LPS	PL	stl_liv	0.143336	2.55546
MePC(30:2e)+NH4_39.61	MePC	PL	stl_liv	0.105176	1.2939
MePC(31:2)+Na_39.93	MePC	PL	stl_liv	0.154436	-0.946171
MePC(31:2p)+Na_40.15	MePC	PL	stl_liv	0.0746531	-2.53017
MePC(33:3)+Na_40.18	MePC	PL	stl_liv	0.0562834	-0.787995
MePC(33:4)+Na_39.82	MePC	PL	stl_liv	0.183664	-1.03481
MePC(33:5)+Na_39.55	MePC	PL	stl_liv	0.0746531	-1.48102
MePC(34:3p)+Na_39.54	MePC	PL	stl_liv	0.183664	0.882388
MePC(34:4p)+Na_41.23	MePC	PL	stl_liv	0.138038	0.668189
MePC(35:2p)+Na_43.04	MePC	PL	stl_liv	0.184433	-1.72142
MePC(35:6)+Na_39.6	MePC	PL	stl_liv	0.0935708	-1.13823
MePC(36:0)+Na_44.27	MePC	PL	stl_liv	0.0427073	-2.25228
MePC(36:1)+Na_42.59	MePC	PL	stl_liv	0.0562834	-1.64409
MePC(36:2)+Na_42.54	MePC	PL	stl_liv	0.0746531	-1.11485
MePC(36:4)+Na_41.87	MePC	PL	stl_liv	0.162393	-0.524182
MePC(36:4e)+Na_42.97	MePC	PL	stl_liv	0.0935708	-2.45229
MePC(37:0)+Na_45.41	MePC	PL	stl_liv	0.0746402	-1.80274
MePC(37:2p)+Na_44.69	MePC	PL	stl_liv	0.199868	-1.12235
MePC(37:4)+Na_42.39	MePC	PL	stl_int	0.184574	-0.431789
MePC(37:6)+Na_41.59	MePC	PL	stl_liv	0.183664	-0.454635
MePC(38:1e)+NH4_46.27	MePC	PL	tHet_liv	0.176451	1.63728
MePC(38:2)+Na_44.38	MePC	PL	stl_liv	0.0935708	-1.52801
MePC(38:7)+NH4_43.72	MePC	PL	stl_int	0.18977	-0.656264
MePC(39:0)+Na_47.14	MePC	PL	stl_liv	0.184433	-1.52433
MePC(39:3)+Na_44.23	MePC	PL	stl_liv	0.183664	-0.838696
MePC(39:3p)+Na_44.74	MePC	PL	stl_liv	0.105176	-2.24004
MePC(39:4)+Na_43.87	MePC	PL	stl_liv	0.199868	-0.709522
MePC(40:4)+NH4_47.77	MePC	PL	stl_liv	0.183664	-2.02213
MePC(41:6)+Na_44.4	MePC	PL	stl_int	0.154718	-0.840742
MePC(42:8)+Na_40.8	MePC	PL	stl_liv	0.0562834	-1.10316
MePC(44:7)+NH4_48.16	MePC	PL	stl_int	0.193482	-2.47115
PC(11:0/18:2)+H_38.32	PC	PL	stl_liv	0.105176	-2.40885
PC(14:0/20:5)+H_39.93	PC	PL	stl_liv	0.183664	-0.950306
PC(15:0/22:6)+H_44.72	PC	PL	stl_int	0.199067	2.93186
PC(18:0/20:5)+Na_42.52	PC	PL	stl_liv	0.162393	-0.948249
PC(18:0/20:5)+Na_42.52	PC	PL	tHet_liv	0.176451	-0.675813
PC(18:0/22:6)+H_43.31	PC	PL	stl_int	0.199067	-0.651599
PC(18:1p/22:4)+Na_44.58	PC	PL	stl_int	0.146856	-1.4335
PC(18:1p/22:4)+Na_44.58	PC	PL	stl_liv	0.138038	-1.09649
PC(18:3/22:6)+H_41.67	PC	PL	stl_liv	0.195136	-0.328808
PC(18:4/22:4)+H_40.58	PC	PL	stl_liv	0.159168	-0.929892
PC(18:4/22:4)+H_40.58	PC	PL	tHet_liv	0.176451	-0.655033
PC(19:1/22:6)+H_42.98	PC	PL	stl_liv	0.183664	-0.489682
PC(19:3e)+H_28.78	PC	PL	stl_int	0.146856	-1.93782
PC(19:3e)+H_28.78	PC	PL	stl_liv	0.160258	-1.21496
PC(20:0/20:3)+Na_45.32	PC	PL	stl_liv	0.199234	-0.829585
PC(20:3)+H_26.7	PC	PL	tHet_int	0.17915	2.56477
PC(21:2)+H_30.94	PC	PL	stl_int	0.146856	-3.92686
PC(21:3e)+H_31.78	PC	PL	tHet_liv	0.158786	2.62554
PC(22:2)+H_31.26	PC	PL	stl_int	0.146856	-3.4029
PC(22:3/22:6)+H_44.41	PC	PL	stl_int	0.154718	-0.840324
PC(22:5/18:2)+H_59.42	PC	PL	stl_int	0.153843	-2.74194
PC(22:6/14:2)+H_39.29	PC	PL	stl_liv	0.0562834	-1.62928
PC(24:1/20:5)+H_46.29	PC	PL	stl_liv	0.115815	-1.77222
PC(24:1/22:6)+Na_46.89	PC	PL	stl_int	0.146856	-8.11877
PC(27:1/16:0)+H_47.89	PC	PL	stl_int	0.157273	3.25134
PC(28:6)+Li_31.81	PC	PL	stl_liv	0.168378	1.85728
PC(31:5)+H_37.8	PC	PL	stl_liv	0.186702	-2.52829
PC(33:0p)+H_43.05	PC	PL	stl_liv	0.184433	-3.19047
PC(34:6e)+H_40.15	PC	PL	stl_liv	0.0746531	-2.46279
PC(35:1p)+H_43.26	PC	PL	stl_liv	0.168378	-1.62841
PC(36:2p)+H_43.49	PC	PL	stl_liv	0.183664	0.709263
PC(36:6)+H_40.15	PC	PL	stl_liv	0.0562834	-0.787999
PC(37:1)+H_45.25	PC	PL	tHet_liv	0.158786	0.713714
PC(38:1)+H_45.94	PC	PL	stl_liv	0.0562834	-0.78103
PC(38:6e)+H_43.04	PC	PL	stl_liv	0.184433	-1.72742
PC(38:7p)+H_40.81	PC	PL	stl_liv	0.183664	-2.62892
PC(38:9)+H_39.6	PC	PL	stl_liv	0.0959916	-1.24495
PC(39:1)+H_46.58	PC	PL	stl_liv	0.0562834	-1.35827
PC(39:3)+H_44.37	PC	PL	stl_liv	0.0427073	-2.22128
PC(39:4)+H_42.97	PC	PL	stl_liv	0.0562834	-1.61023
PC(39:5)+H_42.54	PC	PL	stl_liv	0.0746531	-1.11515
PC(39:7)+H_41.87	PC	PL	stl_liv	0.162393	-0.525196
PC(40:1)+H_47.79	PC	PL	stl_liv	0.0854229	-1.29899
PC(40:2)+H_46.63	PC	PL	stl_liv	0.0562834	-1.3691
PC(40:3)+H_45.32	PC	PL	stl_liv	0.0746402	-1.66016
PC(40:6)+H_43.63	PC	PL	stl_int	0.199067	-0.653059
PC(41:5)+H_43.96	PC	PL	stl_liv	0.105176	-1.3407
PC(42:3)+H_47.14	PC	PL	stl_liv	0.184433	-1.53214
PC(42:6e)+H_44.66	PC	PL	stl_liv	0.154436	-3.00815
PC(42:6p)+H_44.74	PC	PL	stl_liv	0.105176	-2.24004
PC(42:7)+H_43.87	PC	PL	stl_liv	0.184433	-0.720363
PC(44:10)+H_43.67	PC	PL	stl_int	0.146856	-0.576047
PC(44:3p)+H_49.78	PC	PL	stl_int	0.146856	-1.66478
PC(44:5)+H_46.83	PC	PL	stl_int	0.146856	-2.65426
PC(45:6)+H_47.68	PC	PL	stl_liv	0.183664	-1.80826
PC(46:7)+H_46.89	PC	PL	stl_liv	0.183664	-2.1187
PE(17:0/18:2)+Na_39.93	PE	PL	stl_liv	0.154436	-0.945349
PE(17:0/20:5)+H_40.02	PE	PL	stl_liv	0.183664	-0.94661
PE(17:0/22:6)+H_39.93	PE	PL	stl_liv	0.0562834	-0.780533
PE(18:0p/22:6)+H_39.76	PE	PL	stl_liv	0.0796642	-1.4974
PE(18:1p/22:6)+H_41.22	PE	PL	stl_liv	0.138038	0.678963
PE(39:6)+Na_39.93	PE	PL	stl_liv	0.0746531	-1.17423
PG(22:6/22:6)+Na_38.04	PG	PL	stl_liv	0.138038	-1.62264
PG(28:1/17:1)+Li_46.47	PG	PL	stl_int	0.146856	2.38742
PI(18:0/20:4)+NH4_40.29	PI	PL	stl_int	0.146856	0.751159
PI(19:0/20:5)+NH4_41.0	PI	PL	stl_liv	0.183664	-1.54508
SM(d16:1/25:1)+H_44.68	SM	SM	stl_liv	0.0974509	-1.25263
SM(d17:1/18:2)+H_39.45	SM	SM	stl_liv	0.154436	-0.863169
SM(d17:1/18:3)+H_39.31	SM	SM	stl_int	0.147914	-0.909425
SM(d17:1/18:3)+H_39.31	SM	SM	stl_liv	0.119478	-0.617657
SM(d18:0+pO/16:1)+H_39.61	SM	SM	stl_liv	0.108946	1.29598
SM(d18:1/18:3)+H_39.54	SM	SM	stl_liv	0.183664	1.58273
SM(d18:1/25:3)+H_44.58	SM	SM	stl_liv	0.0562834	-1.74512
SM(d18:1/26:4)+H_45.37	SM	SM	stl_int	0.152074	-1.00679
SM(d18:1/26:4)+H_45.37	SM	SM	tHet_liv	0.158786	-1.33267
SM(d32:1)+H_38.28	SM	SM	stl_liv	0.108946	-1.05928
SM(d32:1)+H_38.28	SM	SM	tHet_liv	0.176451	0.729146
SM(d33:1)+H_39.51	SM	SM	stl_liv	0.160258	-0.698697
SM(d34:3)+H_39.0	SM	SM	stl_liv	0.138038	-1.98238
SM(d36:1)+H_37.46	SM	SM	stl_liv	0.183664	4.18268
SM(d37:6)+H_35.1	SM	SM	stl_liv	0.0959916	-0.813053
SM(d39:2)+H_43.66	SM	SM	stl_liv	0.0746531	-2.83081
SM(d40:0+pO)+H_44.47	SM	SM	tHet_liv	0.176451	2.96719
SM(d40:2)+H_44.01	SM	SM	stl_liv	0.0959916	-1.5918
SM(d41:0+pO)+H_45.34	SM	SM	tHet_liv	0.0878416	1.88908
SM(d43:0)+H_49.11	SM	SM	stl_int	0.169338	2.95246
SM(d44:1)+H_49.05	SM	SM	stl_int	0.146856	2.25868
SM(d45:2)+H_49.25	SM	SM	stl_int	0.146856	2.23672
SM(d45:4)+H_47.17	SM	SM	stl_int	0.146856	6.75183
SM(d45:7)+H_44.63	SM	SM	stl_liv	0.138038	-2.45315
SM(d46:2)+H_49.16	SM	SM	stl_int	0.146856	2.05583
SM(d46:3)+H_49.11	SM	SM	stl_int	0.146856	2.2614
SM(d47:0)+H_50.54	SM	SM	stl_int	0.146856	1.67268
TG(14:0/18:2/18:2)+NH4_49.26	TG	TG	stl_int	0.146856	2.01345
TG(14:0/18:2/18:3)+NH4_48.98	TG	TG	stl_int	0.146856	2.40091
TG(14:0/18:2/20:5)+NH4_48.39	TG	TG	stl_int	0.146856	2.45649
TG(15:0/18:2/18:2)+NH4_49.67	TG	TG	stl_int	0.154718	1.71296
TG(15:0/18:2/18:3)+NH4_49.33	TG	TG	stl_int	0.146856	1.93664
TG(15:0/18:2/20:5)+NH4_49.4	TG	TG	stl_int	0.155804	2.04249
TG(15:0/18:2/22:6)+Li_49.34	TG	TG	stl_int	0.154718	1.70029
TG(16:0/10:1/18:2)+NH4_47.62	TG	TG	stl_int	0.171412	4.15816
TG(16:0/12:0/14:0)+NH4_48.27	TG	TG	stl_liv	0.183664	-1.9152
TG(16:0/16:0/18:2)+NH4_50.26	TG	TG	stl_int	0.146856	1.31508
TG(16:0/16:0/23:0)+NH4_53.87	TG	TG	stl_int	0.146856	2.8341
TG(16:0/16:1/18:2)+NH4_49.63	TG	TG	stl_int	0.146856	1.55234
TG(16:0/18:1/18:1)+NH4_51.15	TG	TG	stl_int	0.146856	1.5113
TG(16:0/18:1/18:2)+NH4_50.57	TG	TG	stl_int	0.146856	1.44454
TG(16:0/18:1/20:1)+NH4_51.99	TG	TG	stl_int	0.146856	1.81589
TG(16:0/18:1/21:0)+NH4_53.46	TG	TG	stl_int	0.146856	2.53825
TG(16:0/18:1/23:1)+NH4_53.97	TG	TG	stl_int	0.146856	2.66486
TG(16:0/18:2/18:2)+NH4_49.88	TG	TG	stl_int	0.146856	1.63603
TG(16:0/18:2/18:3)+NH4_49.61	TG	TG	stl_int	0.146856	1.83703
TG(16:0/18:2/21:0)+NH4_52.98	TG	TG	stl_int	0.146856	2.21909
TG(16:1/14:0/18:2)+NH4_48.51	TG	TG	stl_int	0.159235	2.23692
TG(16:1/18:2/18:3)+NH4_48.76	TG	TG	stl_int	0.146856	2.22332
TG(16:1/18:2/18:3)+NH4_55.09	TG	TG	stl_int	0.146856	1.19692
TG(17:0/18:1/18:1)+NH4_51.52	TG	TG	stl_int	0.147914	1.86212
TG(17:0/18:1/18:2)+NH4_50.98	TG	TG	stl_int	0.153843	1.81361
TG(18:0/16:0/16:0)+NH4_51.42	TG	TG	stl_int	0.147914	1.47559
TG(18:0/16:0/18:0)+NH4_52.53	TG	TG	stl_int	0.154718	1.89735
TG(18:0/16:0/18:1)+NH4_51.6	TG	TG	stl_int	0.199067	1.5717
TG(18:0/17:0/18:1)+NH4_52.08	TG	TG	stl_int	0.146856	1.88864
TG(18:0/18:0/18:1)+NH4_53.01	TG	TG	stl_int	0.146856	2.00481
TG(18:0/18:1/18:2)+NH4_51.48	TG	TG	stl_int	0.146856	1.69161
TG(18:1/11:4/22:6)+K_40.28	TG	TG	stl_int	0.146856	-0.712115
TG(18:1/17:1/18:2)+NH4_50.67	TG	TG	stl_int	0.146856	1.67281
TG(18:1/18:1/18:2)+NH4_50.87	TG	TG	stl_int	0.146856	1.50226
TG(18:1/18:2/18:2)+NH4_50.49	TG	TG	stl_int	0.146856	1.38632
TG(18:1/18:2/18:3)+NH4_49.89	TG	TG	stl_int	0.146856	1.46457
TG(18:2/11:4/22:6)+K_40.09	TG	TG	stl_int	0.0917052	-0.58375
TG(18:2/17:1/18:2)+NH4_49.95	TG	TG	stl_int	0.155804	1.40941
TG(18:3/14:3/18:2)+NH4_47.78	TG	TG	stl_liv	0.149043	-3.3028
TG(18:4/15:0/18:2)+NH4_49.24	TG	TG	stl_int	0.153843	1.73796
TG(18:4/15:0/20:5)+NH4_48.93	TG	TG	stl_int	0.0917052	0.407315
TG(19:0/18:1/18:2)+NH4_52.28	TG	TG	stl_int	0.146856	1.93253
TG(19:1/18:1/18:2)+NH4_51.58	TG	TG	stl_int	0.0917052	2.09703
TG(20:1/18:1/18:2)+NH4_51.85	TG	TG	stl_int	0.146856	1.62688
TG(20:1/18:2/18:2)+NH4_48.28	TG	TG	stl_int	0.199067	-2.26458
TG(20:1/18:2/18:2)+NH4_51.37	TG	TG	stl_int	0.155846	1.2998
TG(20:1/22:4/22:6)+H_48.43	TG	TG	stl_liv	0.0746531	-7.96825
TG(20:3/22:6/22:6)+H_46.92	TG	TG	stl_liv	0.154436	-5.31169
TG(24:2/18:2/22:6)+NH4_55.41	TG	TG	stl_int	0.146856	1.26947
TG(26:1/18:2/18:2)+NH4_55.57	TG	TG	tHet_liv	0.176451	2.201
TG(26:1/18:2/18:3)+NH4_55.11	TG	TG	stl_int	0.199067	2.16308
TG(44:3p)+Na_47.21	TG	TG	stl_liv	0.117016	-2.23509
TG(6:0/13:0/22:6)+K_45.73	TG	TG	stl_int	0.147914	-2.17046
TG(63:11)+NH4_55.25	TG	TG	stl_int	0.146856	-2.01524
Key:
Genotypes:	wt	wild-type
	stl	stl/stl
	tHet	stl/c655
	c655	c655/c655
Lipid Groups:	TG	triacylglycerol
	DG	diacylglycerol
	MG	monoacylglycerol
	SM	sphingomyelin
	CE	cholesterol ester
	Cer	ceramide
	PL	phospholipid
	FA	free fatty acid
	Other	strerols, sphingosine, sulfatide, zymosteryl, wax esters
adjusted p value < 0.20	padj
intestine	_int
liver	_liv
