# Supplementary material for: A point mutation decouples the lipid transfer activities of microsomal triglyceride transfer protein
Source: PLoS Genet. 2020 Aug 6;16(8):e1008941. doi: 10.1371/journal.pgen.1008941 (PMC7444587; doi:10.1371/journal.pgen.1008941)
Supplement: S4 File — (XLSX) [file pgen.1008941.s004.xlsx]

## Sheet: Figure 1
Figure 1 - Source Data
Figure 1A and Figure 1C: Crossing statistics
		c655 (+/-) x c655 (+/-) crosses								c655 (+/-) x stl (+/-) crosses
		Pair#	Eggs Total	Opaque Yolk	Normal Yolk	% Opaque				Pair#	Eggs Total	Opaque Yolk	Normal Yolk	% Dark
		1	43	12	31	27.9				1	96	19	77	19.8
		2	115	35	80	21.7				2	204	52	152	25.4
		3	194	38	156	19.6				3	94	25	69	26.5
		4	97	27	70	27.8				4	175	35	142	19.7
		5	100	27	73	27				5	217	60	157	27.6498
		6	100	27	73	27				6	296	80	216	27.027
		7	97	30	67	30.9				7	30	8	22	26.6667
		8	99	24	75	24.2				8	182	47	135	25.8242
		9	100	32	68	32				9	290	71	219	24.4828
		10	264	56	208	21.2				10	18	6	12	33.3333
		11	200	49	151	24.5				11	76	19	57	25
		12	86	23	63	26.7				12	82	19	63	23.1707
		13	155	40	115	25.8				Total:	1760	441	1321	25.3795	Mean
		14	108	26	82	24.1								3.45756	SD
		15	330	79	251	23.9
		Total:	2088	525	1563	25.62	Mean
						3.29873	SD

## Sheet: Figure 2
Figure 2 Source Data
Figure 2C & 2D
Figure 2C							Figure 2D
stl/stl		stl/c655		c655/c655			stl/stl			stl/c655			c655/c655
3.093		1.429		0.973			# LD	ROI area	#LD/area	# LD	ROI area	#LD/area	# LD	ROI area	#LD/area
0.349		0.472		10.189			651	2188.26	0.297	288	1259.48	0.229	53	1591.18	0.033
0.415		0.269		160.441			880	2416.99	0.364	421	2455.7	0.171	107	1469.14	0.073
0.562		0.386		8.691			315	2127.9	0.148	652	1953.81	0.334	135	2164.27	0.062
0.162		0.162		0.313			590	3227.41	0.183	348	1720.55	0.202	66	1113.4	0.059
0.029		0.234		0.907			340	1524.52	0.223	442	2219.25	0.199	97	1243.54	0.078
4.219		0.992		0.433			847	2765.71	0.306	233	1462.75	0.159	90	1503.65	0.06
0.107		0.174		101.473			648	1960	0.331	106	1298.7	0.082	28	902.678	0.031
0.964		0.209		83.702			795	2680.93	0.297				29	946.267	0.031
2.558		0.852		1.08									96	1861.78	0.052
0.079		0.667		0.275					0.268625			0.196571			0.0532222	Mean
0.235		0.209		0.089					0.0755531			0.0765569			0.017887	SD
0.246		0.152		0.353
3.188		0.491		0.252
4.61		0.152		2.369
0.352		0.22		1.206
1.295		0.219		0.984
0.294		0.143		136.855
1.243		0.152		0.198
4.796		0.4		0.096
0.079		0.415		27.422
0.955		0.162		7.142
3.721		0.316		8.003
1.119		1.631		2.07
2.217		0.488		1.579
3.615		0.22		0.712
0.206		0.561		1.908
0.344		0.904		0.353
2.956		0.992		0.382
1.366		0.764		0.566
0.365		0.386		2.681
5.039		0.414		105.033
11.882		0.472		100.587
0.951		0.235		0.338
0.112		0.198		1.633
3.464		0.252		0.143
0.533		0.275		1.339
2.861		1.238		2.799
3.934		0.992		6.231
0.561		0.746		0.872
0.996		1.016		0.278
1.031		0.964		107.874
0.624		0.294		0.289
0.213		0.882		0.53
4.086		0.21		1.78
0.209		0.861		3.502
0.365		1.429		18.665
0.741		1.349		1.545
0.365		1.111		0.363
0.955		1.442		4.346
0.288		0.208		5.228
14.402		23.279		28.465
0.926		0.781		4.818
1.649		0.695		1.657
0.228		2.224		1.282
1.659		0.562		1.238
2.509		0.103		1.491
1.495		0.657		0.812
0.228		0.4		0.566
0.191		0.882		0.81
0.264		0.301		0.277
0.444		0.716		3.486
0.151		0.653		0.65
0.472		0.858		0.336
0.939		0.299		0.316
0.512		0.052		0.252
0.048		0.557		0.47
0.19		0.555		0.964
1.031		0.747		0.79
0.586		0.187		0.289
0.209		0.338		48.376
0.955		1.68		2.504
0.197		1.235		0.452
0.207		0.916		1.377
1.799		0.134		8.43
0.235		0.126		4.668
0.079		0.191		0.672
2.582		0.992		0.438
0.197		0.522		19.257
0.481		0.512		0.267
1.062		0.22		1.449
1.102		1.447		7.456
1.334		0.226		0.513
0.252		1.849		6.189
2.31		0.328		82.107
1.556		0.322		7.994
1.126		0.278		0.682
6.358		0.393		3.074
2.551		0.212		10.466
0.063		0.719		0.363
0.252		0.241		2.755
0.411		3.114		1.294
0.432		0.783		0.687
0.992		0.991		0.149
1.42		13.444		6.37
0.064		0.182		0.361
0.055		0.592		1.663
0.04		0.977		5.109
1.181		2.81		0.34
0.219		1.731		2.225
0.349		0.691		1.669
5.053		0.649		0.211
0.026		0.433		0.069
0.064		0.229		0.544
0.298		0.326		53.217
0.136		3.73		2.854
0.112		3.171		1.095
7.991		0.367		15.679
3.339		0.184		5.64
0.94		0.128		0.381
0.825		0.319		0.124
4.672		0.207		7.498
0.096		0.805		1.758
0.252		0.106		3.969
0.365		0.24		0.353
1.306		0.111		0.472
0.762		2.382		1.402
0.264		2.178		2.417
0.432		0.152		1.491
0.062		2.724		0.852
3.26		1.528		0.529
0.114		1.363		0.691
0.269		1.622		2.161
2.51		0.174		1.433
0.352		1.857		24.945
0.176		0.365		2.043
0.143		0.271		0.841
0.176		1.329		0.834
0.125		3.916		159.998
0.125		0.294		0.351
0.136		0.162		0.566
0.066		0.334		0.966
1.741		2.389		1.338
0.32		1.186		1.245
0.209		7.264		18.715
2.804		0.145		5.482
0.611		1.37		2.251
0.253		0.14		2.829
2.553		0.676		6.415
0.538		0.433		1.634
1.943		0.762		21.957
0.209		0.691		2.979
1.475		0.507		0.904
1.81		0.657		0.387
0.452		0.207		0.275
1.985		0.433		3.57
0.336		0.198		0.386
0.096		2.468		0.336
2.275		6.029		108.048
0.791		1.989		2.27
3.416		5.376		0.349
1.039		2.544		1.425
0.4		0.252		4.943
4.795		0.312		0.264
3.006		0.607		0.217
0.055		0.18		0.472
2.252		7.166		2.855
0.116		0.081		8.052
0.139		10.756		2.84
2.195		0.299		11.014
0.762		1.026		1.848
1.337		0.179		0.488
1.607		2.56		1.26
2.603		0.507		1.243
0.289		0.125		2.811
6.376		0.613		0.566
0.152		0.125		0.336
0.848		0.096		0.964
3.188		0.812		0.449
0.966		0.139		1.186
1.067		5.847		1.27
0.643		2.634		0.452
3.317		1.403		1.063
7.574		3.69		0.613
0.299		0.688		1.205
1.633		1.107		0.414
0.082		0.277		0.53
0.191		0.198		3.892
0.114		0.134		1.161
0.386		1.205		2.6
0.235		1.84		0.647
4.389		0.114		178.966
0.064		0.163		2.677
4.389		0.848		1.147
0.073		2.348		68.891
0.586		1.462		102.979
0.079		0.432		1.281
0.163		0.125		6.777
0.653		0.217		0.251
0.414		3.728		0.507
1.429		0.691		0.966
0.411		3.686		0.566
0.04		0.432		1.131
0.209		2.693		0.367
1.016		0.482		1.954
1.188		0.207		0.387
0.073		0.364		0.387
0.077		0.162		1.657
0.139		2.455		5.091
0.197		0.926		3.792
0.688		0.596		0.433
4.004		0.344		1.942
0.088		0.21		6.358
0.073		0.544		0.512
0.68		3.192		0.316
0.47		3.884		2.692
7.754		0.507		2.265
0.094		0.79		4.264
0.122		0.843		1.657
0.764		0.32		3.272
0.073		1.877		3.078
0.089		0.507		3.581
5.806		0.561		0.67
0.452		0.299		0.344
0.055		0.399		0.667
1.308		0.379		1.491
0.657		0.837		7.295
4.011		1.101		4.279
0.122		0.691		6.165
2.07		0.198		2.31
0.129		1.131		0.874
0.289		1.527		0.408
0.301		0.764		2.455
1.954		0.125		0.387
2.059		0.4		0.428
0.992		1.366		0.349
0.837		0.494		2.299
0.152		0.691		4.112
4.639		8.555		0.23
0.198		14.351		1.41
0.198		2.892		1.49
0.114		0.112		0.455
4.092		0.387		11.46
0.29		0.414		181.807
0.089		0.055		3.849
0.055		1.017		0.235
0.096		13.499		0.716
0.176		0.29		1.219
0.294		0.787		0.537
0.613		0.353		0.217
0.143		0.491		0.29
1.014		0.61		1.587
0.125		0.886		1.583
12.057		4.846		4.532
1.206		0.29		5.698
0.472		0.193		2.235
0.171		2.844		0.522
0.066		0.07		0.433
3.594		2.14		0.81
2.981		0.486		1.27
4.852		0.077		0.433
0.139		0.513		1.991
0.143		5.761		0.812
0.132		0.111		1.067
0.206		4.279		10.707
3.717		1.06		5.032
0.741		0.582		2.553
2.819		0.301		0.294
0.106		1.976		0.252
1.528		1.81		1.277
2.036		1.069		3.248
5.053		4.635		0.4
0.852		7.135		0.253
0.624		7.71		1.319
0.143		0.688		6.305
0.336		1.083		0.303
0.082		3.284		0.472
0.29		1.104		2.907
0.275		0.915		2.582
0.367		0.403		0.762
1.157		0.217		0.209
0.264		0.174		2.147
0.432		1.527		3.356
0.367		1.702		5.888
1.203		1.305		3.12
0.926		0.079		11.411
0.588		0.596		0.157
0.615		0.094		5.298
0.136		6.17		0.114
0.064		2.531		0.125
0.268		1.534		1.243
0.634		0.185		3.016
1.149		0.913		4.23
1.423		0.269		0.22
1.067		0.06		12.36
2.119		14.258		4.514
0.09		0.229		1.878
0.561		0.712		0.578
2.247		0.246		0.433
0.059		0.419		1.242
1.213		0.922		5.617
4.911		9.143		2.78
0.313		4.235		9.508
3.738		5.545		5.385
0.512		7.954		2.727
0.047		6.998		0.379
0.143		6.231		0.937
6.165		7.837		2.145
6.307		5.335		70.616
0.129		7.163		3.695
2.49		8.04		1.493
0.275		4.407		2.935
0.848		0.213		0.887
2.028		5.489		2.217
1.423		4.836		2.303
3.376		0.523		0.541
0.277		3.466		2.702
3.421		1.307		2.365
2.854		0.416		6.59
0.529		0.37		8.133
0.209		4.206		0.852
0.334		3.557		0.672
0.171		0.312		0.566
1.908		1.058		1.8
0.349		0.329		58.313
1.466		0.426		78.324
3.093		0.17		0.672
1.873		6.066		4.087
0.219		0.504		0.719
2.064		0.877		0.432
0.125		0.724		2.283
1.462		6.826		0.54
0.059		5.87		2.736
0.134		0.717		4.729
0.787		4.975		0.879
0.064		1.068		1.878
0.428		0.151		1.039
1.008		0.368		0.504
1.399		1.466		2.501
0.064		0.112		7.88
0.088		0.612		3.27
1.69		0.118		0.79
1.088		12.039		0.432
5.098		0.62		3.978
2.068		3.85		0.198
3.69		3.177		1.695
1.319		8.508		5.403
2.428		10.084		4.092
0.079		1.595		2.994
0.064		0.435		0.367
1.333		7.903		0.465
1.734		2.309		0.864
0.511		0.224		1.008
0.235		5.179		0.762
1.363		0.099		0.79
0.217		0.933		0.449
0.624		7.998		8.371
0.253		0.094		1.181
0.022		0.588		0.275
0.472		0.472		1.113
0.264		1.503		0.498
1.528		0.089		0.29
1.363		0.399		6.277
1.295		0.264		0.191
0.53		0.838		1.368
0.353		0.908		6.777
0.4		3.403		7.302
0.449		10.387		1.238
0.264		0.096		0.286
2.164		0.852		1.145
4.157		1.209		1.495
17.884		8.449		0.433
2.635		4.385		3.496
0.488		1.064		0.307
3.042		2.58		1.414
8.628		5.681		7.119
0.861		4.276		8.784
0.252		0.109		3.884
1.245		0.613		3.087
1.973		7.87		0.961
2.77		0.383		3.795
2.299		1.727		0.275
0.964		2.453		3.343
6.622		3.006		4.477
3.839		6.33		0.854
0.433		0.59		5.097
2.553		3.803		1.093
1.561		0.269		1.172
0.206		0.45		1.149
0.841		2.023		25.633
3.686		0.517		0.5
1.418		3.853		0.93
2.551		5.031		0.716
0.913		0.23		0.634
0.162		2.826		1.102
0.162		0.478		1.991
0.207		6.091		0.657
0.861		0.202		6.558
0.198		9.352		1.874
0.512		0.202		0.854
2.916		0.246		1.226
1.659		1.318		15.408
0.649		5.552		0.57
0.632		0.447		2.978
4.738		9.143		0.313
0.352		0.23		16.028
0.125		0.435		6.38
0.103		0.444		1.365
5.466		4.032		9.099
0.114		0.513		6.985
0.21		5.683		0.356
0.198		2.399		0.537
2.553		0.212		1.959
1.188		0.173		4.609
0.209		5.748		0.246
0.264		0.395		0.546
0.235		2.03		0.525
0.449		2.186		0.61
6.23		2.75		0.672
1.849		0.253		5.536
0.22		3.873		1.659
2.551		0.549		63.886
0.112		0.412		1.139
0.064		0.213		1.01
0.837		1.402		3.588
5.906		2.087		93.052
1.073		4.977		0.253
0.757		0.42		0.178
5.508		0.582		1.645
2.299		8.393		7.059
0.741		4.208		0.229
3.248		0.435		4.654
1.588		8.05		12.998
1.684		1.204		7.245
0.19		0.332		14.465
0.136		4.722		1.628
0.129		0.989		0.211
1.042		3.032		2.817
5.783		0.804		8.883
3.174		6.052		4.742
0.258		1.179		2.293
1.126		0.491		1.112
3.952		3.278		0.771
0.301		3.052		1.14
0.136		1.805		1.447
0.198		5.334		0.904
1.947		4.901		1.409
0.139		1.345		1.197
0.29		1.082		2.587
0.106		9.209		0.22
3.504		5.621		0.198
1.352		8.259		3.243
5.267		3.297		1.238
2.916		1.868		0.488
5.249		4.704		0.466
1.242		0.259		0.21
0.228		3.709		0.538
1.927		0.489		1.418
0.116		15.18		4.537
2.225		7.619		0.979
0.457		3.277		2.007
2.806		3.059		1.238
0.206		0.832		0.944
0.419		0.674		0.3
0.073		6.199		0.158
0.158		1.313		0.188
0.376		5.976		1.003
0.151		3.755		0.544
5.425		1.84		2.67
0.152		0.815		0.386
0.096		0.562		0.264
1.466		1.556		0.386
4.934		2.825		0.22
0.334		0.769		0.277
2.498		0.252		2.537
11.074		0.303		0.799
3.54		0.982		0.289
0.386		4.811		0.163
0.634		0.551		0.29
0.242		2.898		0.498
0.299		0.446		0.489
0.79		3.472		0.735
1.895		0.411		4.209
3.486		0.204		0.357
1.12		2.426		0.184
0.264		2.956		4.61
2.597		7.717		1.528
3.248		0.759		0.491
0.619		0.264		1.77
2.309		0.224		0.336
0.334		0.453		7.035
2.902		1.614		0.938
5.264		0.146		0.397
2.41		2.287		6.006
1.102		0.077		5.806
9.998		1.646		0.227
1.84		0.391		0.198
2.416		0.285		4.136
2.916		0.185		0.277
0.512		3.526		0.428
0.419		0.504		1.295
4.782		4.826		0.228
0.073		1.67		0.19
2.792		2.556		0.162
0.469		0.694		1.126
1.486		0.423		0.129
0.379		0.422		0.125
2.064		0.073		4.768
1.186		0.198		0.595
10.891		0.219		0.139
3.637		0.219		2.49
0.336		0.163		0.242
2.758		0.139		0.613
4.702		0.569		42.999
6.443		1.436		1.142
8.243		0.157		0.511
10.556		1.803		0.365
0.931		0.275		5.873
0.395		2.655		4.092
1.878		7.638		0.198
1.991		0.159		0.494
1.067		2.703		0.349
2.551		3.444		0.114
0.735		1.62		0.274
0.268		0.352		0.613
0.125		3.039		2.315
7.129		0.12		8.395
4.279		6.429		14.663
6.511		7.169		0.47
0.433		4.999		1.826
5.377		5.573		5.06
0.939		0.444		19.653
1.067		1.287		1.016
0.351		6.673		0.907
5.908		6.492		0.588
0.077		2.58		0.433
4.736		0.307		0.588
0.879		0.444		4.367
0.294		5.933		11.972
0.29		6.884		0.29
0.197		9.675		2.419
10.556		0.091		0.264
8.541		18.69		4.465
0.619		8.565		66.501
2.499		0.2		33.723
1.622		2.917		0.891
1.126		0.204		130.367
4.782		0.123		0.569
5.816		3.904		0.113
7.361		2.944		0.436
4.086		5.226		11.112
0.106		5.702		2.845
7.147		4.595		1.73
2.351		0.393		1.098
4.974		0.124		8.006
1.368		1.116		0.389
15.1		8.1		138.178
0.757		0.256		0.415
2.419		4.56		58.901
10.033		7.587		118.572
0.382		3.21		0.613
0.176		0.343		0.907
0.191		2.33		0.907
0.206		4.897		0.411
3.248		4.395		0.81
5.425		2.544		0.825
4.209		0.778		2.249
10.795		0.138		0.941
6.648		0.154		0.23
0.252		7.601		1.233
0.242		3.836		0.28
0.882		7.576		9.172
0.264		8.725		36.511
0.22		6.163		0.277
0.472		3.178		1.528
1.213		0.785		0.301
0.613		10.076		3.481
0.984		0.086		3.695
2.461		0.545		1.898
0.174		0.074		1.01
0.162		1.294		0.691
0.79		21.565		0.955
0.613		11.48		1.89
0.967		0.106		4.03
1.81		7.925		0.277
2.175		7.326		0.219
0.198		1.624		0.861
0.114		4.296		1.039
0.219		0.941		0.151
0.125		8.861		0.336
2.499		5.985		0.507
3.522		3.274		0.433
0.106		5.341		0.544
2.059		7.737		0.316
0.116		2.225		0.555
2.549		0.486		4.583
0.096		2.479		0.758
0.826		3.71		122.007
0.907		3.58		0.386
0.126		0.257		1.752
0.264		7.556		0.877
0.344		4.515		1.073
1.513		0.104		0.253
0.242		1.338		0.336
0.198		1.016		45.596
2.725		3.771		0.459
6.094		13.272		1.937
0.073		6.871		0.452
0.382		3.612		37.67
1.337		3.01		0.451
0.718		0.291		1.016
0.472		1.045		1.582
0.327		2.432		3.336
1.031		2.101		1.978
3.948		0.126		89.17
1.447		0.482		0.411
3.289		1.807		1.418
1.679		1.688		0.899
0.174		0.181		0.258
0.134		0.823		1.032
0.064		0.704		1.102
5.08		3.737		0.438
0.264		5.159		0.234
0.116		0.087		0.252
2.388		0.084		0.207
1.12		5.433		0.143
8.626		0.156		0.152
4.105		2.422		1.584
3.903		0.089		1.731
0.145		1.06		1.563
0.062		5.32		1.337
5.682		2.264		0.496
0.139		8.381		3.965
4.797		0.383		0.277
5.387		4.886		3.594
3.293		7.487		0.992
0.716		1.295		22.254
5.655		1.426		1.334
1.062		0.135		0.469
0.184		0.084		29.727
0.344		1.335		27.028
7.438		3.708		0.649
6.924		0.827		0.445
0.264		3.709		127.896
0.367		3.002		78.326
0.274		2.173		0.389
0.411		1.293		0.926
2.821		3.744		0.452
0.19		0.144		0.301
3.721		0.601		3.867
0.352		5.987		1.155
1.657		0.821		0.155
0.19		6.594		5.112
0.219		0.66		0.242
0.088		0.186		0.106
3.95		1.802		0.533
0.657		8.858		4.14
4.125		5.244		0.125
2.869		0.078		0.198
0.444		4.421		0.344
0.791		7.244		0.422
9.051		1.534		1.366
10.16		8.354		0.32
3.792		9.802		2.412
0.67		9.524		13.601
5.265		4.932		0.653
0.522		1.947		1.157
0.206		1.219		0.452
1.601		0.968		1.368
0.432		5.333		0.544
0.449		1.084		1.903
2.746		1.591		0.241
0.859		0.188		0.163
0.98		10.533		0.788
0.269		2.565		0.518
0.481		3.687		5.012
7.008		1.625		2.604
0.542		0.098		0.839
0.073		2.13		0.708
0.511		1.143		0.66
1.067		1.876		0.354
0.264		0.339		1.248
0.252		1.229		29.081
0.059		0.359		1.337
0.209		7.16		11.644
0.632		8.317		3.066
0.352		5.573		102.05
1.878		5.397		1.418
10.019		4.364		3.337
0.146		10.349		128.526
2.111		9.141		0.316
0.163		1.647		109.726
0.044		13.685		4.279
0.077		0.217		0.287
1.647		1.919		8.466
0.064		0.354		0.377
0.073		0.101		1.541
0.067		1.283		0.333
0.515		10.227		3.382
4.176		3.096		0.287
1.466		3.132		1.441
2.692		2.8		12.43
0.275		0.246		0.23
0.191		0.317		0.222
0.209		0.582		0.56
0.125		2.29		1.312
0.81		2.006		1.912
0.139		0.508		0.43
0.064		0.178		0.984
2.028		3.437		2.674
0.094		5.674		0.49
0.228		0.675
0.252		1.425
0.088		3.971
0.544		0.326
0.496		0.278
0.386		7.406
0.334		0.387
0.073		0.94
0.147
0.936
4.974
0.191
0.269
0.992
0.19
0.152
0.313
0.198
0.106
0.301
0.277
2.391
0.613
0.114
0.336
0.089
0.365
0.672
0.918
5.587
1.079
6.097
4.389
0.613
2.167
5.977
0.125
0.848
0.059
0.094
1.947
3.806
0.512
0.059
0.064
3.523
0.096
0.411
5.463
2.601
0.146
0.122
0.408
1.42
2.105
5.315
0.103
0.215
1.188
4.056
0.29
0.264
1.42
0.691
0.162
0.163
0.387
0.209
0.4
0.096
0.163
1.656
1.154
2.84
4.899
0.164
0.119
1.078
6.005
2.978
3.057
2.054
0.138
0.13
0.116
4.837
0.215
1.398
2.335
1.669
0.198
0.118
0.177
0.029
4.864
0.76
5.972
3.439
10.487
1.242
0.879
0.047
0.163
0.126
0.289
0.176
0.32
0.595
0.136
0.079
0.252
3.665
0.909
0.088
0.103
0.812
1.523
0.851
0.134
0.126
0.432
8.415
0.336
0.643
0.365
0.586
1.772
0.387
0.094
7.949
0.358
7.492
3.456
0.327
1.366
0.109
0.571
0.106
0.549
1.242
3.55
0.219
8.427
3.513
3.728
2.014
0.174
0.279
1.462
1.032
5.705
0.301
0.316
0.176
0.126
0.089
0.134
0.055
0.089
0.143
0.126
0.073
0.162
1.277
0.064
0.289
0.064
0.151
0.841
0.209
0.294
0.151
0.096
0.079
0.316
0.162
0.334
0.399
0.209
0.491
0.246
0.114
0.184
0.103
4.279
4.911
0.806
2.582
4.678
0.235
0.163
0.114
0.079
2.917
0.151
0.579
0.388
1.576
7.799
7.068
2.804
0.349
0.19
0.048
0.634
0.264
0.382
0.059
14.531
0.224
0.849
0.763
2.357
5.904
0.353
0.135
0.414
1.877
0.711
0.103
0.239
3.155
0.365
0.088
1.947
0.32
0.79
3.957
2.692
1.337
1.126
1.912
2.145
0.86
4.059
0.079
1.563
0.096
0.103
0.114
1.724
1.392
3.941
3.486
1.324
0.19
2.331
4.136
0.56
0.365
0.498
0.139
0.114
0.613
0.143
0.114
0.691
0.064
1.831
0.277
0.096
0.452
1.495
0.336
0.066
0.19
0.4
0.059
0.913
0.073
0.064
2.266
0.059
0.029
9.289
4.316
0.088
0.252
0.691
0.191
1.838
0.215
1.042
0.913
1.927
0.529
0.491
2.603
0.125
0.176
0.163
0.088
2.343
4.558
0.059
0.103
1.238
0.148
0.457
1.437
0.235
1.81
0.082
4.443
5.012
0.452
0.088
1.016
1.01
0.242
0.176
5.649
2.725
0.637
0.125
0.126
0.413
0.449
1.016
0.125
0.762
2.391
0.209
0.395
0.063
4.275
0.176
1.84
0.964
0.162
0.171
10.16
0.837
0.064
0.055
0.059
0.073
1.366
3.473
0.126
0.134
0.064
0.243
0.256
0.126
0.643
0.19
0.387
0.586
0.184
2.457
0.112
4.994
0.368
0.552
0.079
0.217
0.103
3.423
1.8
0.252
1.368
0.4
0.152
0.198
1.016
0.096
0.198
0.275
0.096
0.103
0.22
0.209
2.674
0.174
0.163
0.246
2.224
0.174
0.252
0.152
0.176
0.152
0.103
0.19
1.885
2.635
2.724
0.2
5.271
1.126
0.107
0.613
4.284
1.015
0.284
0.099
1.351
0.711
4.105
0.51
2.245
6.661
0.258
2.758
0.428
0.702
0.151
2.38
0.44
0.136
7.438
4.209
2.105
0.386
1.161
0.235
1.224
1.849
5.958
3.493
0.367
0.659
0.118
0.056
3.892
4.545
0.089
0.082
7.195
2.357
0.234
0.47
1.493
1.887
1.245
0.113
1.102
0.249
0.993
0.751
4.297
1.157
0.053
0.055
0.033
11.074
0.233
0.087
0.087
0.498
4.679
0.252
0.103
0.411
0.399
0.234
0.122
0.191
0.861
0.04
0.079
1.772
0.984
4.011
0.289
1.103
1.403
0.125
2.646
0.305
2.635
0.79
0.096
0.529
0.274
0.275
0.289
0.561
0.414
0.139
1.423
1.181
0.103
0.106
0.367
0.852
2.819
3.147
1.032
0.258
0.789
1.92
0.289
0.174
0.04
1.157
0.183
0.079
0.089
0.163
0.134
0.176
0.711
0.106
1.27
0.995
0.125
0.163
1.277
3.381
1
0.602
1.843
0.652
3.001
0.718
2.303
5.152
2.224
1.377
0.069
0.656
0.299
0.287
0.291
0.037
0.104
0.122
0.276
0.688
0.729
0.791
0.041
0.354
0.154
0.263
2.943
0.187
0.048
0.588
0.096
0.382
4.674
0.542
0.316
0.659
0.198
0.794
0.291
0.192
0.084
6.588
13.348
2.389
1.849
0.79
4.786
0.245
6.775
5.243
1.693
1.293
0.064
4.514
0.837
0.646
0.304
0.072
2.338
1.63
1.32
0.213
0.769
0.047
0.206
0.8
0.07
0.116
1.256
0.318
7.217
0.752
0.126
1.734
0.051
0.541
1.522
2.56
1.16
0.063
0.114
0.079
0.184
0.79
0.073
0.126
0.198
0.303
0.452
0.259
1.749
0.402
1.423
5.906
0.512
0.316
1.462
0.376
4.185
2.958
0.086
1.592
0.251
0.689
6.024
5.011
1.297
0.491
0.073
0.129
0.387
1.601
0.379
0.561
0.053
0.4
0.228
0.303
0.134
0.219
0.387
0.252
0.632
0.209
0.316
0.414
0.107
0.191
1.462
0.984
0.365
0.496
0.353
9.128
0.334
5.618
3.376
0.424
0.153
0.09
0.112
3.293
0.176
0.209
0.414
1.338
4.56
1.98
2.516
1.799
9.244
5.309
1.509
0.151
0.044
0.082
0.193
0.079
0.116
0.096
2.685
0.567
0.395
0.503
0.82
2.388
0.289
0.452
9.051
0.228
0.152
1.331
3.118
4.679
1.466
1.918
0.185
0.163
1.786
0.808
0.156
0.048
2.127
5.906
6.086
2.596
0.108
0.371
0.023
0.433
0.143
2.268
1.598
3.727
0.217
0.114
0.32
0.114
0.103
0.206
0.103
0.432
0.433
0.259
0.575
3.242
3.345
1.722
0.117
3.147
0.334
0.126
0.143
2.533
1.98
0.879
0.073
0.356
1.62
0.242
0.208
0.301
0.294
0.207
0.253
0.198
0.386
0.586
3.192
1.35
0.219
0.079
0.657
1.873
1.528
0.787
0.624
0.114
0.209
0.077
0.106
1.267
0.075
1.16
2.145
3.903
0.54
0.992
0.316
3.248
0.334
0.217
0.269
0.79
3.566
2.296
0.392
0.075
1.022
0.048
0.139
3.442
0.903
0.392
2.435
0.798
0.059
0.859
0.131
0.239
0.29
0.936
0.367
0.634
0.132
0.039
0.162
0.239
0.957
0.957
0.198
0.157
3.598
0.534
0.781
0.923
9.051
3.128
1.024
0.991
2.132
1.231
1.287
1.746
0.419
0.112
3.238
15.916
5.975
0.316
2.129
0.394
1.543
0.096
0.185
0.444
0.426
0.887
1.082
0.182
0.406
1.545
0.3
0.071
0.298
1.216
0.684
0.084
0.152
1.45491		2.33342		7.53076		Mean
2.12996		3.05127		23.2084		SD

## Sheet: Figure 3
Figure 3 Source Data
Figure 3B, 3C, 3D, 3E
Figure 3B raw values, each value represents an individual fish																Figure 3B processed and graphed values
2dpf WT	2dpf stl	2dpf c655	3dpf WT	3dpf stl	3dpf c655	4dpf WT	4dpf stl	4dpf c655	5dpf WT	5dpf stl	5dpf c655	6dpf WT	6dpf stl	6dpf c655			WT			stl (-/-)			c655 (-/-)
5434642	2759751	5164546	7544994	3111101	5019520	7055726	1618207	5206507	3289609	592787	608385	390382	198402	183243			Mean	SD	N	Mean	SD	N	Mean	SD	N
4988489	2211144	4639315	7921584	3059608	5804654	7128752	1173704	4793958	3109132	516392	693846	851363	171744	216596		2dpf	5039000	856154	30	2464000	391982	30	5278000	574893	33
5909718	2885893	3909515	7182332	3338950	5569557	8301358	1769714	3790677	3885787	873117	456403	583696	146298	711603		3dpf	7365000	610579	30	3069000	379506	30	6109000	524773	33
4963451	2228007	5826494	7336363	3235894	5298109	7089010	2595606	3955502	2812414	1682467	2205074	322035	283948	167039		4dpf	7065000	733107	30	1724000	530227	30	4479000	959234	26
4955603	3310488	4693109	6490683	3099304	5725557	7692261	2301075	4158417	727498	572951	488182	472545	253151	139099		5dpf	3625000	996581	30	1112000	990740	30	1214000	851247	22
5133815	2951454	4224601	7422220	2975601	5337460	6690257	1490780	4107321	3028242	872653	400447	483044	322962	148146		6dpf	952653	745461	27	380440	466921	28	267695	161925	34
5434715	2042662	4668701	8101161	3327860	6753159	7371781	1733935	5118081	2352074	1104736	1224657	484892	118624	562999
6705955	2360370	4467117	8177975	3106973	5404718	5663418	1688576	2590628	2416650	681796	700589	743860	153972	194660
5973935	2961109	5455668	7286030	2961776	5771356	5765384	2042113	6309592	4346190	701581	1207568	270388	169294	368871
6363962	2128347	4607799	7897055	2503565	5775475	7287927	1437544	5550038	1828439	652989	2934838	352283	171941	249689
5946732	2655866	5958246	8295063	3625910	6321740	8125453	3438458	4441709	3232632	2423777	1248522	1820633	1536139	243373
5346859	2317741	5652675	7334415	2761984	6941935	7492019	1255798	4707821	4875199	2713178	2647797	1093148	158273	167157
5167346	2049556	5683656	8280666	3227896	6452967	8422338	1847977	6326501	4804306	1261855	1375552	417637	369095	596308
4984781	2103476	5156693	7839491	3325642	6068382	8293702	1958689	5170140	4930997	4037977	1027905	1629545	237201	233128
3793081	2160720	5297799	7727741	2848670	5728986	7321658	2680908	5039399	4697852	3098570	2817789	768075	1698679	281117
5644000	1989239	5309175	7579855	2977179	6831705	7585924	1311517	4424405	4314925	1012419	671251	348487	246605	274137
5262450	2121076	4918320	6759125	4086025	6353770	7001581	1927594	5906837	2639593	545902	1922894	1819136	180666	579605
4151039	1852449	5843913	8204107	3312362	5959295	6955557	1523846	3710210	3360647	3445698	407651	1321609	186865	683663
6196893	2664238	5597813	8063794	3197613	6788041	6967144	1067247	4431173	4745354	535209	530799	781930	1810710	313538
6278950	2075018	5360427	7761474	3002287	6631670	7010437	1051756	3200114	3869568	594007	2164203	310742	494248	235445
3587964	2742649	5160874	6285013	2838947	6273530	6840620	1811705	4016367	3572252	413172	336384	846051	182324	227266
4633886	2249399	5750158	7091806	2467328	5778626	6613060	1576065	3079486	4280680	620019	637073	702599	232772	266365
3454120	2675111	4949266	6715519	2940101	6949732	7167921	1130254	4876079	4902208	594898		2368906	188797	159196
4198634	3360555	5078223	6188382	2638454	6881019	6663953	2236870	4430979	3372815	589353		2933462	238638	161959
4443385	2636908	4735849	6928667	3217938	6185751	7230913	1436504	3954339	3995310	437993		2459246	158002	202375
4317559	2524498	6150036	6892191	3992352	6637139	7027539	1712157	3146234	4004013	406216		224579	261705	158748
4342835	2674171	5177745	6807243	2667804	6067337	6293671	1871531		3477880	551349		921359	228340	157077
5117972	2715376	5509310	7103096	2772255	5773177	5205498	1220816		4069380	625925			252912	147110
4208324	2203198	5905145	6851767	2813280	6724433	6630469	1502509		3395410	440102				163810
4241355	2298969	6026357	6868147	2631190	5946956	7049065	1307233		4424287	753261				179772
		6048993			6105224									219117
		6064176			5906523									135174
		5180316			5827917									156319
														217933
Figure 3C processed data from each fish (raw values for each fish available upon request)
% of signal in Body (head + trunk)
	WT															stl (-/-)															c655 (-/-)
	1	2	3	4	5	6	7	8	9	10	11	12	13	14	15	1	2	3	4	5	6	7	8	9	10	11	12	13	14	15	1	2	3	4	5	6	7	8	9	10	11	12	13	14	15
2dpf	59.5	60.9	60.2	59.2	60.2	59.1	61.5	62.5	61.1	58.4	65.7	64.9	65	64.4	63.9	42.1	26.7	43.3	31.2	38.9	37.7	26	25	35.8	37.7	37.8	33.5	40.3	27.8	35.8	61.8	62.3	59.4	60.5	62.5	62.8	60.5	61.9	63.9	63.7	67.6	60	62.4	61.5	61.8
3dpf	68.1	70.8	69	71.4	68.8	67.3	71.4	71.1	72.1	70.4	73.2	72.5	73.6	72.9	74.3	58.2	56	50.8	59.4	52.4	43.9	38	42.5	38.5	44.3	50.7	44.3	60.9	40	53.8	67.3	68.1	65.5	64.7	65.5	66	64.6	65.8	69.8	67.6	68.9	71.9	71.4
4dpf	67.8	71.5	71.3	69.4	70	73.5	73.4	72.4	74.5	76.8	76.5	72.1	75.9	75	73.6	60	58	53	56.1	56.1	49.5	48	42.5	34.1	55.7	41.8	40.5	49.1	32.8	50.6	66.6	70.5	66.2	68.1	70.4	73.4	71.5	73.8	73.9	74.7	74.1	73.5	76.2	76.5	70.7
5dpf	89.4	73.4	73.7	76.8	81.9	83.3	79.1	73.7	78.8	75.3	79.1	80	83.1	80.5	78.9	52.6	43.9	56	53.2	56.4	31	32.4	42.1	45	33.5	37.3	39.1	35	32.4	48	68	64.9	57.1	60.7	76.3	70.9	73.1	71.9	82.4	67.9	66.3	70.1	71.5	79.4	65.5
6dpf	74.8	84.6	78	66.6	74.4	79.7	78.8	77	78.1	79.7	84	81.4	81.7	78.3	77.5	56.3	56.2	47.7	55.2	60.3	31.6	38.3	45.5	34.1	32.7	39.2	39.8	38.1	25.1	37.6	49.6	59.7	44.3	48.8	50.2	66.8	75.8	75.3	64	67.6	48.9	68.1	48.3	60.4	69.1
% of signal in viscera
	WT															stl (-/-)															c655 (-/-)
	1	2	3	4	5	6	7	8	9	10	11	12	13	14	15	1	2	3	4	5	6	7	8	9	10	11	12	13	14	15	1	2	3	4	5	6	7	8	9	10	11	12	13	14	15
2dpf	40.5	39.1	39.8	40.8	39.8	40.9	38.5	37.5	38.9	41.6	34.3	35.1	35	35.6	36.1	57.9	73.3	56.7	68.8	61.1	62.3	74	75	64.2	62.3	62.2	66.5	59.7	72.2	64.2	38.2	37.7	40.6	39.5	37.5	37.2	39.5	38.1	36.1	36.3	32.4	40	37.6	38.5	38.2
3dpf	31.9	29.2	31	28.6	31.2	32.7	28.6	28.9	27.9	29.6	26.8	27.5	26.4	27.1	25.7	41.8	44	49.2	40.6	47.6	56.1	62	57.5	61.5	55.7	49.3	55.7	39.1	60	46.2	32.7	31.9	34.5	35.3	34.5	34	35.4	34.2	30.2	32.4	31.1	28.1	28.6
4dpf	32.2	28.5	28.7	30.6	30	26.5	26.6	27.6	25.5	23.2	23.5	27.9	24.1	25	26.4	40	42	47	43.9	43.9	50.5	52	57.5	65.9	44.3	58.2	59.5	50.9	67.2	49.4	33.4	29.5	33.8	31.9	29.6	26.6	28.5	26.2	26.1	25.3	25.9	26.5	23.8	23.5	29.3
5dpf	10.6	26.6	26.3	23.2	18.1	16.7	20.9	26.3	21.2	24.7	20.9	20	16.9	19.5	21.1	47.4	56.1	44	46.8	43.6	69	67.6	57.9	55	66.5	62.7	60.9	65	67.6	52	32	35.1	42.9	39.3	23.7	29.1	26.9	28.1	17.6	32.1	33.7	29.9	28.5	20.6	34.5
6dpf	25.2	15.4	22	33.4	25.6	20.3	21.2	23	21.9	20.3	16	18.6	18.3	21.7	22.5	43.7	43.8	52.3	44.8	39.7	68.4	61.7	54.5	65.9	67.3	60.8	60.2	61.9	74.9	62.4	50.4	40.3	55.7	51.2	49.8	33.2	24.2	24.7	36	32.4	51.1	31.9	51.7	39.6	30.9
Figure 3D processed data from each fish (raw values for each fish available upon request)
% of signal in ZM
	WT									stl (-/-)									c655 (-/-)
	1	2	3	4	5	6	7	8	9	1	2	3	4	5	6	7	8	9	1	2	3	4	5	6	7	8	9
2dpf	29.7	27	28.8	23.1	27.9	23	20.2	21.8	17.4	35.6	34.8	36.8	23.7	23.3	20.2	31.1	29.7	36.8	16.9	25.3	27.2	9.1	7.1	12.1	11.7	15.6	16.1
3dpf	18.9	23.9	22.8	28.5	27.9	28.9	16.8	19.4	19.7	33.5	26.3	23.4	33.1	37.7	31.7	30.4	31.8	35.9	10.7	12	15.6	17.2	18.2	32.6	18.5	23.1	22.7
4dpf	49	47.9	45.1	27	38.1	44.9	35.8	37.6	38.9	42.4	49.1	58.4	43.6	40.4	43.3	40.9	40.2	49.5	30.2	42.5	54	29.8	29.6	39	41.9	41.1	50.5
5dpf	22.8	26.3	22.3	18.7	21.7	20	32.5	23.9	32.5	51.8	50.7	44.4	40.7	36.2	47.4	48.8	70.9	71.8	26	30.6	45.4	29.1	39.8	31.2	41.3	47.6	34.3
6dpf	44	44.2	41.4	17.4	16.5	32.2	23.2	30.6	17.7	59.9	55.2	63.9	47.7	65	55.1	48.9	48.8	46.7	44.6	45	50.5	42.7	54.2	62.3	39.5	38.2	46.6
% of signal in VLDL
	WT									stl (-/-)									c655 (-/-)
	1	2	3	4	5	6	7	8	9	1	2	3	4	5	6	7	8	9	1	2	3	4	5	6	7	8	9
2dpf	54.7	53.2	55.6	57.6	50	53.7	64.3	64.7	63.7	16.1	19.1	18.2	16.3	16.2	20.4	18.1	17.8	15.6	18	25.6	22.6	21	17.5	12.7	12	15.4	17.5
3dpf	42.7	43.5	38.3	37.9	35.1	46.6	51.1	63.8	61.8	19.2	16.6	17.5	16	15.5	19.4	16.5	15.7	15.1	14.3	15.4	14.3	14.8	15.7	21.7	8.6	10.4	11.6
4dpf	13.8	11.1	12.2	20.7	16.8	18.8	27.8	27.4	23	9.6	8.4	7.7	9.9	10.3	11.4	12.6	12.1	10.2	12.2	8.5	11.2	15.2	17.1	14.6	9.1	9.4	12.7
5dpf	25.5	24	13.3	17.9	18.7	16.1	27.3	17.8	16.1	8.9	10.1	9.4	10.2	8.1	9.1	13.3	7.7	7.7	9.6	10.6	9.9	13	10	8.4	12	9.4	9.2
6dpf	11.6	10.9	9.5	6.3	7.7	8.9	15.3	11.6	5.7	10.9	11.8	8.1	7.5	7.1	5.2	11.5	10.7	9.9	5.6	9.4	8.4	9.4	8.2	8.7	9.9	9.4	9.6
% of signal in IDL
	WT									stl (-/-)									c655 (-/-)
	1	2	3	4	5	6	7	8	9	1	2	3	4	5	6	7	8	9	1	2	3	4	5	6	7	8	9
2dpf	14	18	14.1	17.5	19.9	20.8	13.2	11.3	16.1	32.8	32.4	29.5	36.6	38.1	37.1	34.6	35.6	28.8	49	36.3	41.8	58.2	49.3	33.3	40.5	43.1	43.7
3dpf	34.6	29.5	35.3	28.2	29.1	21.1	28.9	14.7	16.2	31.3	33.7	27.5	22.1	21	22.3	26.3	33.2	31.5	32.6	33.3	30.3	21.2	22.4	20.6	20.9	27	21.1
4dpf	19	17.8	24.6	32.8	31.4	24.8	30.1	27.8	30.8	17.5	11.7	12.2	13.7	12	12.8	18.5	22.9	18.4	15.2	13.2	8.3	13.7	18.5	12.3	14.5	14.5	15.1
5dpf	34.7	33.3	37.4	39.4	38.2	41.6	33.2	45.2	36.2	15.6	17.3	16.4	21.3	22.2	14.2	18.4	10.1	10.1	22.2	22.9	18.9	32.6	24.6	32.5	18.3	14.8	18.7
6dpf	17.7	22.3	22.1	20	26.5	24.3	33.8	23.9	24	14.1	17.8	11.6	11.9	9	10.1	16.5	15.3	16.5	14	16.8	17.2	12.5	8.7	12.6	15.1	18.5	17.6
% of signal in LDL
	WT									stl (-/-)									c655 (-/-)
	1	2	3	4	5	6	7	8	9	1	2	3	4	5	6	7	8	9	1	2	3	4	5	6	7	8	9
2dpf	1.5	1.8	1.6	1.7	2.2	2.5	2.3	2.2	2.8	15.6	13.6	15.4	23.4	22.4	22.2	16.2	16.9	18.9	16.1	12.8	8.4	11.7	26	41.8	35.9	26	22.8
3dpf	3.9	3.1	3.6	5.5	7.9	3.4	3.2	2	2.3	16	23.4	31.5	28.8	25.8	26.6	26.9	19.4	17.5	42.5	39.3	39.8	46.9	43.7	25.1	52.1	39.4	44.6
4dpf	18.2	23.1	18.1	19.6	13.8	11.5	6.3	7.2	7.4	30.4	30.9	21.7	32.8	37.2	32.5	28	24.7	21.8	42.4	35.8	26.5	41.3	34.9	34.1	34.5	35	21.7
5dpf	17	16.4	27	24	21.5	22.3	7	13.1	15.2	23.8	21.9	29.8	27.8	33.5	29.3	19.6	11.2	10.4	42.2	35.9	25.7	25.3	25.6	27.9	28.4	28.1	37.8
6dpf	26.6	22.6	27	56.4	49.3	34.6	27.7	34	52.7	15.1	15.3	16.4	32.9	18.9	29.6	23.2	25.1	26.9	35.8	28.9	23.8	35.4	28.8	16.4	35.5	34	26.3
Figure 3E & text, LipoGlo processed data from each fish (raw values for each fish available upon request)
% of signal in Body (head + trunk)
	WT		stl (-/-)		c655 (-/-)
	Body	Viscera	Body	Viscera	Body	Viscera
fish 1	74.2693	25.7307	47.5618	52.4382	73.4943	26.5057
fish 2	63.6668	36.3332	56.7698	43.2302	73.6527	26.3473
fish 3	72.5761	27.4239	53.1751	46.8249	68.4923	31.5077
fish 4	81.7259	18.2741	31.03	68.97	77.945	22.055
fish 5	76	24	34.427	65.573	81.1223	18.8777
fish 6	72.4077	27.5923	40.8321	59.1679	72.972	27.028
fish 7	74.0808	25.9192	43.3879	56.6121	69.692	30.308
fish 8	67.5764	32.4236	41.9174	58.0826	69.0618	30.9382
fish 9	74.0205	25.9795	50.9871	49.0129	68.6845	31.3155
fish 10	73.3	26.7	59.7561	40.2439	70.2261	29.7739
fish 11	72.9701	27.0299	32.174	67.826	71.065	28.935
fish 12	71.8947	28.1053	35.3776	64.6224	73.4683	26.5317
fish 13	71.8472	28.1528	26.4	73.6325	73.8484	26.1516
fish 14	74.7685	25.2315	27.7655	72.2345	75.4054	24.5946
fish 15	75.6518	24.3482	35.7112	64.2888	76.9358	23.0642
Mean	73.117	26.883	41.1515	58.8507	73.0711	26.9289
SD	3.9516	3.9516	10.5767	10.5799	3.68462	3.68462

## Sheet: Figure 4 and S11
Figure 4 and S11 Source Data
Figure 4D & S11
Intestine
TG WT	TG stl	TG c655	TG stl/c655	DG &MG WT	DG&MG stl	DG&MG c655	DG&MG stl/c655	CE WT	CE stl	CE c655	CE stl/c655	PL WT	PL stl	PL c655	PL stl/c655	Cer WT	Cer stl	Cer c655	Cer stl/c655	SM WT	SM stl	SM c655	SM stl/c655	Other WT	Other stl	Other c655	Other stl/c655	FA WT	FA stl	FA c655	FA stl/c655	DG WT	DG stl	DG c655	DG stl/c655	MG WT	MG stl	MG c655	MG stl/c655
1459540000000	2869830000000	990980000000	1764530000000	557595000000	1124150000000	342415000000	578230000000	1702937000	162067400	612321300	1332520000	3090450000000	2555470000000	2714730000000	2915480000000	14802680000	17495000000	9740672000	15208800000	153209000000	214426000000	98511950000	143355000000	3072463000	2989821000	2233678000	3078964000	5193568000	4991666000	7628209000	9261214000	326664000000	840787000000	181586000000	367644000000	230931000000	283360000000	160829000000	210586000000
781619000000	2579240000000	1114920000000	1220910000000	234001000000	419850000000	357298000000	358573000000	2036037000	305449600	362084500	858088100	2588560000000	2536130000000	2470420000000	2692190000000	7147617000	7554995000	8190542000	11547270000	83660970000	156435000000	93320830000	104952000000	1963467000	1393300000	1898986000	2133186000	3531075000	2333008000	4766542000	6258264000	165810000000	378286000000	250982000000	226546000000	68190570000	41563720000	106316000000	132028000000
769872000000	2574390000000	1154400000000	2285820000000	213529000000	568724000000	356207000000	703444000000	5196346000	2642398000	3945611000	1592935000	2719960000000	2781400000000	2671340000000	3103820000000	7922385000	14165480000	9542498000	15906140000	100267000000	205380000000	108186000000	161782000000	2375329000	2548698000	2933898000	2559964000	5030279000	7109118000	4553427000	8865470000	142369000000	430550000000	255722000000	501276000000	71160250000	138175000000	100485000000	202167000000
Figure 4D & S11
Liver
TG WT	TG stl	TG c655	TG stl/c655	DG &MG WT	DG&MG stl	DG&MG c655	DG&MG stl/c655	CE WT	CE stl	CE c655	CE stl/c655	PL WT	PL stl	PL c655	PL stl/c655	Cer WT	Cer stl	Cer c655	Cer stl/c655	SM WT	SM stl	SM c655	SM stl/c655	Other WT	Other stl	Other c655	Other stl/c655	FA WT	FA stl	FA c655	FA stl/c655	DG WT	DG stl	DG c655	DG stl/c655	MG WT	MG stl	MG c655	MG stl/c655
1371290000000	1040950000000	1926610000000	1982020000000	181092000000	187917000000	277683000000	293003000000	4990371000	2818685000	3111883000	9417066000	2196810000000	2172050000000	2406990000000	2225430000000	1966743000	2197189000	3307447000	3985486000	104328000000	98128420000	155860000000	141193000000	2300459000	1745162000	2480586000	3691881000	185601700	217811400	389253700	641418200	160514000000	158024000000	242071000000	271076000000	20578090000	29892630000	35611590000	21926300000
1752310000000	712420000000	2054610000000	1996810000000	297922000000	116724000000	449735000000	295233000000	3825625000	11300580000	774852100	3305555000	2348180000000	2147870000000	2382260000000	2056360000000	2794013000	2664165000	4594837000	4214475000	124638000000	97069850000	168668000000	140214000000	2459176000	3213525000	2956803000	2614562000	568734300	177661800	1498209000	589234600	260672000000	90435740000	419271000000	267899000000	37250680000	26287960000	30464700000	27333630000
810776000000	342005000000	1702690000000	2686410000000	124505000000	81113390000	232866000000	423588000000	11543160000	3241412000	18173530000	5040146000	2239100000000	1869660000000	2666880000000	2529470000000	2707694000	1811658000	3196569000	4558938000	74579590000	65569860000	141035000000	176572000000	3536347000	1541198000	4646477000	2871436000	148311300	186906900	279040500	388938700	105159000000	45089040000	221076000000	404091000000	19345380000	36024350000	11790130000	19496600000
Key:
Genotypes:	wt	wild-type
	stl	stl/stl
	stl/c655	stl/c655
	c655	c655/c655
Lipid Groups:	TG	triacylglycerol
	DG	diacylglycerol
	MG	monoacylglycerol
	SM	sphingomyelin
	CE	cholesterol ester
	Cer	ceramide
	PL	phospholipid
	FA	free fatty acid
	Other	strerols, sphingosine, sulfatide, zymosteryl, wax esters

## Sheet: Figure 5
Figure 5 Source Data
Figure 5C, 5D, 5E, 5F
Figure 5C
pcDNA3	Mtp	stl	c655
15.3486	78.7803	22.9226	43.6704
19.0321	49.687	25.0535	36.4849
8.81619	39.0057	22.3333	36.0583
6.72505	50.124	13.7267	36.8627
12.5224	46.4612	14.4201	36.5418
3.42387	36.0538	7.7262	27.5873
13.2982	41.5992	10.7563	26.9866
Figure 5D
pcDNA3	Mtp	stl	c655
0.257147	0.0974664	0.228127	0.117217
0.248183	0.0912741	0.241973	0.128293
0.195624	0.117983	0.183049	0.143715
0.23217	0.124738	0.224558	0.145663
0.314072	0.186186	0.293973	0.195334
0.301886	0.0764189	0.276053	0.210092
0.269039	0.170876	0.290497	0.218857
Figure 5E
pcDNA3	Mtp	stl	c655
0.747286	4.81963	0.815442	0.645051
0.598802	4.732	0.518475	0.601236
0.912809	4.54457	0.608539	1.30958
Figure 5F
pcDNA3	Mtp	stl	c655
0.208579	2.02383	0.608182	1.73781
0.419489	1.68003	0.389452	1.44284
-0.569688	1.765	-0.268271	1.23778

## Sheet: Figure 6
Figure 6 Source Data
Figure 6C, 6D, 6E, 6F
Figure 6C
pcDNA3	hMTP	G865V
15.3486	69.9905	43.343
19.0321	60.4708	40.9709
8.81619	41.0913	33.7931
6.72505	60.4559	37.3306
12.5224	47.5584	35.471
3.42387	36.8655	38.1222
13.2982	44.1609	40.5228
Figure 6D
pcDNA3	hMTP	G865V
0.257147	0.0912851	0.09903
0.248183	0.0984118	0.111456
0.195624	0.120799	0.136316
0.23217	0.107418	0.145869
0.314072	0.122036	0.12992
0.301886	0.149645	0.11738
0.269039	0.138991	0.116708
Figure 6E
hMTP	hMTP + MTTPi	G865V	G865V + MTTPi
2.50592	1.03823	1.56147	1.05798
2.77412	1.14847	1.68652	1.29327
1.24676	-0.091315	0.215504	0.32021
Figure 6F
hMTP	hMTP + MTTPi	G865V	G865V + MTTPi
3.41961	1.54552	3.27844	1.92398
3.87962	1.7098	2.8513	1.38975
2.76473	0.449841	2.24549	0.60102

## Sheet: Figure S2
Figure S2 Source Data
Clutch Number	Treatment	Fish Number	Blinded Number	Darkness Score (Blinded)
Clutch 1	EGFP-CAAX	1	16	4			1	2	3	4	Total Fish
Clutch 1	EGFP-CAAX	2	29	3
Clutch 1	EGFP-CAAX	3	19	4		EGFP-CAAX	0	2	43	46	91	Number of Fish
Clutch 1	EGFP-CAAX	4	1	4			0	2.1978	47.2527	50.5495	100	% of Fish
Clutch 1	EGFP-CAAX	5	5	4
Clutch 1	EGFP-CAAX	6	40	3		MTP-flag + EGFP-CAAX	9	22	61	10	102	Number of Fish
Clutch 1	EGFP-CAAX	7	4	4			8.82353	21.5686	59.8039	9.80392	100	% of Fish
Clutch 1	EGFP-CAAX	8	26	3
Clutch 1	EGFP-CAAX	9	44	4
Clutch 1	EGFP-CAAX	13	9	4			Key:
Clutch 1	EGFP-CAAX	14	31	3			1	Normal yolk
Clutch 1	EGFP-CAAX	15	36	4			2	Opaque yolk extension (Visible lipid droplets in yolk extension)
Clutch 1	EGFP-CAAX	16	14	3			3	Opaque patches anterior yolk
Clutch 1	EGFP-CAAX	17	32	3			4	Opaque across whole yolk
Clutch 1	EGFP-CAAX	18	41	4
Clutch 1	EGFP-CAAX	19	23	4			Images available upon request
Clutch 1	EGFP-CAAX	20	6	2
Clutch 1	EGFP-CAAX	21	39	3
Clutch 1	EGFP-CAAX	22	13	3
Clutch 1	MTP-flag + EGFP-CAAX	1	10	3
Clutch 1	MTP-flag + EGFP-CAAX	2	11	3
Clutch 1	MTP-flag + EGFP-CAAX	3	20	3
Clutch 1	MTP-flag + EGFP-CAAX	6	28	1
Clutch 1	MTP-flag + EGFP-CAAX	7	15	2
Clutch 1	MTP-flag + EGFP-CAAX	8	30	3
Clutch 1	MTP-flag + EGFP-CAAX	9	3	3
Clutch 1	MTP-flag + EGFP-CAAX	12	34	3
Clutch 1	MTP-flag + EGFP-CAAX	13	17	2
Clutch 1	MTP-flag + EGFP-CAAX	14	33	2
Clutch 1	MTP-flag + EGFP-CAAX	15	8	3
Clutch 1	MTP-flag + EGFP-CAAX	16	43	2
Clutch 1	MTP-flag + EGFP-CAAX	17	18	4
Clutch 1	MTP-flag + EGFP-CAAX	18	24	3
Clutch 1	MTP-flag + EGFP-CAAX	19	42	1
Clutch 1	MTP-flag + EGFP-CAAX	20	2	3
Clutch 1	MTP-flag + EGFP-CAAX	21	35	3
Clutch 1	MTP-flag + EGFP-CAAX	22	25	1
Clutch 1	MTP-flag + EGFP-CAAX	23	21	1
Clutch 1	MTP-flag + EGFP-CAAX	24	7	3
Clutch 1	MTP-flag + EGFP-CAAX	25	22	3
Clutch 1	MTP-flag + EGFP-CAAX	26	37	3
Clutch 1	MTP-flag + EGFP-CAAX	27	38	3
Clutch 1	MTP-flag + EGFP-CAAX	28	12	3
Clutch 1	MTP-flag + EGFP-CAAX	29	27	2
Clutch 2	EGFP-CAAX	1	73	3
Clutch 2	EGFP-CAAX	2	87	4
Clutch 2	EGFP-CAAX	3	59	3
Clutch 2	EGFP-CAAX	4	97	4
Clutch 2	EGFP-CAAX	5	102	3
Clutch 2	EGFP-CAAX	6	74	4
Clutch 2	EGFP-CAAX	7	61	3
Clutch 2	EGFP-CAAX	8	93	4
Clutch 2	EGFP-CAAX	9	94	4
Clutch 2	EGFP-CAAX	10	45	4
Clutch 2	EGFP-CAAX	11	103	4
Clutch 2	EGFP-CAAX	12	65	3
Clutch 2	EGFP-CAAX	13	66	4
Clutch 2	EGFP-CAAX	14	109	3
Clutch 2	EGFP-CAAX	15	60	3
Clutch 2	EGFP-CAAX	16	110	3
Clutch 2	EGFP-CAAX	17	88	4
Clutch 2	EGFP-CAAX	18	75	4
Clutch 2	EGFP-CAAX	19	108	3
Clutch 2	EGFP-CAAX	20	53	4
Clutch 2	EGFP-CAAX	21	107	3
Clutch 2	EGFP-CAAX	22	52	4
Clutch 2	EGFP-CAAX	23	83	4
Clutch 2	EGFP-CAAX	24	79	4
Clutch 2	EGFP-CAAX	25	84	3
Clutch 2	EGFP-CAAX	26	69	3
Clutch 2	EGFP-CAAX	27	99	3
Clutch 2	EGFP-CAAX	28	49	3
Clutch 2	EGFP-CAAX	29	106	3
Clutch 2	EGFP-CAAX	30	86	4
Clutch 2	EGFP-CAAX	31	57	4
Clutch 2	EGFP-CAAX	32	92	3
Clutch 2	EGFP-CAAX	33	63	4
Clutch 2	EGFP-CAAX	34	91	3
Clutch 2	EGFP-CAAX	35	76	3
Clutch 2	EGFP-CAAX	36	46	2
Clutch 2	MTP-flag + EGFP-CAAX	1	62	3
Clutch 2	MTP-flag + EGFP-CAAX	2	80	3
Clutch 2	MTP-flag + EGFP-CAAX	3	54	4
Clutch 2	MTP-flag + EGFP-CAAX	6	98	3
Clutch 2	MTP-flag + EGFP-CAAX	7	58	1
Clutch 2	MTP-flag + EGFP-CAAX	8	67	4
Clutch 2	MTP-flag + EGFP-CAAX	9	47	3
Clutch 2	MTP-flag + EGFP-CAAX	12	70	3
Clutch 2	MTP-flag + EGFP-CAAX	14	50	3
Clutch 2	MTP-flag + EGFP-CAAX	15	100	2
Clutch 2	MTP-flag + EGFP-CAAX	16	81	3
Clutch 2	MTP-flag + EGFP-CAAX	17	68	3
Clutch 2	MTP-flag + EGFP-CAAX	18	82	3
Clutch 2	MTP-flag + EGFP-CAAX	19	111	2
Clutch 2	MTP-flag + EGFP-CAAX	20	48	3
Clutch 2	MTP-flag + EGFP-CAAX	21	71	2
Clutch 2	MTP-flag + EGFP-CAAX	22	101	3
Clutch 2	MTP-flag + EGFP-CAAX	23	85	3
Clutch 2	MTP-flag + EGFP-CAAX	24	56	3
Clutch 2	MTP-flag + EGFP-CAAX	25	105	2
Clutch 2	MTP-flag + EGFP-CAAX	26	89	3
Clutch 2	MTP-flag + EGFP-CAAX	27	51	3
Clutch 2	MTP-flag + EGFP-CAAX	28	96	2
Clutch 2	MTP-flag + EGFP-CAAX	29	55	1
Clutch 2	MTP-flag + EGFP-CAAX	30	90	2
Clutch 2	MTP-flag + EGFP-CAAX	31	72	2
Clutch 2	MTP-flag + EGFP-CAAX	32	95	1
Clutch 2	MTP-flag + EGFP-CAAX	33	64	3
Clutch 2	MTP-flag + EGFP-CAAX	34	104	3
Clutch 2	MTP-flag + EGFP-CAAX	35	77	2
Clutch 2	MTP-flag + EGFP-CAAX	36	78	1
Clutch 3	EGFP-CAAX	1	121	4
Clutch 3	EGFP-CAAX	2	128	4
Clutch 3	EGFP-CAAX	3	138	4
Clutch 3	EGFP-CAAX	4	149	3
Clutch 3	EGFP-CAAX	5	151	4
Clutch 3	EGFP-CAAX	6	112	4
Clutch 3	EGFP-CAAX	7	158	4
Clutch 3	EGFP-CAAX	8	161	3
Clutch 3	EGFP-CAAX	9	116	3
Clutch 3	EGFP-CAAX	10	117	4
Clutch 3	EGFP-CAAX	11	170	4
Clutch 3	EGFP-CAAX	12	172	3
Clutch 3	EGFP-CAAX	13	139	4
Clutch 3	EGFP-CAAX	14	134	3
Clutch 3	EGFP-CAAX	15	176	4
Clutch 3	EGFP-CAAX	16	188	4
Clutch 3	EGFP-CAAX	17	122	4
Clutch 3	EGFP-CAAX	18	150	3
Clutch 3	EGFP-CAAX	19	164	3
Clutch 3	EGFP-CAAX	20	165	3
Clutch 3	EGFP-CAAX	21	190	3
Clutch 3	EGFP-CAAX	22	159	3
Clutch 3	EGFP-CAAX	23	148	4
Clutch 3	EGFP-CAAX	24	193	4
Clutch 3	EGFP-CAAX	25	133	3
Clutch 3	EGFP-CAAX	26	185	4
Clutch 3	EGFP-CAAX	27	183	4
Clutch 3	EGFP-CAAX	28	123	3
Clutch 3	EGFP-CAAX	29	177	4
Clutch 3	EGFP-CAAX	30	179	3
Clutch 3	EGFP-CAAX	31	144	4
Clutch 3	EGFP-CAAX	32	143	3
Clutch 3	EGFP-CAAX	33	175	3
Clutch 3	EGFP-CAAX	34	140	4
Clutch 3	EGFP-CAAX	35	173	3
Clutch 3	EGFP-CAAX	36	127	3
Clutch 3	MTP-flag + EGFP-CAAX	1	124	3
Clutch 3	MTP-flag + EGFP-CAAX	2	152	2
Clutch 3	MTP-flag + EGFP-CAAX	3	171	4
Clutch 3	MTP-flag + EGFP-CAAX	4	141	4
Clutch 3	MTP-flag + EGFP-CAAX	5	153	2
Clutch 3	MTP-flag + EGFP-CAAX	6	113	3
Clutch 3	MTP-flag + EGFP-CAAX	7	178	3
Clutch 3	MTP-flag + EGFP-CAAX	8	142	3
Clutch 3	MTP-flag + EGFP-CAAX	9	180	2
Clutch 3	MTP-flag + EGFP-CAAX	10	129	3
Clutch 3	MTP-flag + EGFP-CAAX	11	130	3
Clutch 3	MTP-flag + EGFP-CAAX	12	160	3
Clutch 3	MTP-flag + EGFP-CAAX	13	182	3
Clutch 3	MTP-flag + EGFP-CAAX	14	162	1
Clutch 3	MTP-flag + EGFP-CAAX	15	131	3
Clutch 3	MTP-flag + EGFP-CAAX	16	184	3
Clutch 3	MTP-flag + EGFP-CAAX	17	163	3
Clutch 3	MTP-flag + EGFP-CAAX	18	125	4
Clutch 3	MTP-flag + EGFP-CAAX	19	186	3
Clutch 3	MTP-flag + EGFP-CAAX	20	132	4
Clutch 3	MTP-flag + EGFP-CAAX	21	189	2
Clutch 3	MTP-flag + EGFP-CAAX	22	154	4
Clutch 3	MTP-flag + EGFP-CAAX	23	155	2
Clutch 3	MTP-flag + EGFP-CAAX	24	135	3
Clutch 3	MTP-flag + EGFP-CAAX	25	156	3
Clutch 3	MTP-flag + EGFP-CAAX	26	191	3
Clutch 3	MTP-flag + EGFP-CAAX	27	120	3
Clutch 3	MTP-flag + EGFP-CAAX	28	192	3
Clutch 3	MTP-flag + EGFP-CAAX	29	114	3
Clutch 3	MTP-flag + EGFP-CAAX	30	166	3
Clutch 3	MTP-flag + EGFP-CAAX	31	167	2
Clutch 3	MTP-flag + EGFP-CAAX	32	187	3
Clutch 3	MTP-flag + EGFP-CAAX	33	136	3
Clutch 3	MTP-flag + EGFP-CAAX	34	181	3
Clutch 3	MTP-flag + EGFP-CAAX	35	137	3
Clutch 3	MTP-flag + EGFP-CAAX	36	126	2
Clutch 3	MTP-flag + EGFP-CAAX	37	157	3
Clutch 3	MTP-flag + EGFP-CAAX	38	168	4
Clutch 3	MTP-flag + EGFP-CAAX	39	174	3
Clutch 3	MTP-flag + EGFP-CAAX	40	147	3
Clutch 3	MTP-flag + EGFP-CAAX	41	169	3
Clutch 3	MTP-flag + EGFP-CAAX	42	115	2
Clutch 3	MTP-flag + EGFP-CAAX	43	146	2
Clutch 3	MTP-flag + EGFP-CAAX	44	118	4
Clutch 3	MTP-flag + EGFP-CAAX	45	145	3
Clutch 3	MTP-flag + EGFP-CAAX	46	119	3

## Sheet: Figure S8
Figure S8 Source Data
Primary Length Data
stl																			c655																			stl/c655
1 week			3 weeks			6 weeks			9 weeks			12 weeks			24 weeks				1 week			3 weeks			6 weeks			9 weeks			12 weeks			24 weeks				1 week				3 weeks				6 weeks
(+/+)	(+/-)	(-/-)	(+/+)	(+/-)	(-/-)	(+/+)	(+/-)	(-/-)	(+/+)	(+/-)	(-/-)	(+/+)	(+/-)	(-/-)	(+/+)	(+/-)	(-/-)		(+/+)	(+/-)	(-/-)	(+/+)	(+/-)	(-/-)	(+/+)	(+/-)	(-/-)	(+/+)	(+/-)	(-/-)	(+/+)	(+/-)	(-/-)	(+/+)	(+/-)	(-/-)		(+/+)	(+/c655)	(+/stl)	(stl/c655)	(+/+)	(+/c655)	(+/stl)	(stl/c655)	(+/+)	(+/c655)	(+/stl)	(stl/c655)
0.3828	0.375	0.3728	0.52	0.5	0.62	1.9	2	1.3	2	2.3	1.6	2.45	2.5	1.4	3.25	3.5	2.7		0.3554	0.3708	0.3606	0.75	0.6	0.7	1.4	1.2	1.6	2.4	2.2	2.15	2.6	2.5	2.6	3.1	3.15	3.1		0.3652	0.3703	0.3673	0.3462	0.8	0.7	0.65	0.58	1.9	1.6	1.8	1.8
0.3703	0.3737	0.3762	0.75	0.75	0.62	1.9	1.8	1.4	2.05	1.6	1.25	2.4	2	1.85	3	3.35	2.15		0.3491	0.3588	0.364	0.7	0.65	0.75	1.8	1.3	1.8	2	1.8	2.3	2.9	2.2	2.6	2.55	3	3.1		0.3743	0.3575	0.3689	0.3672	0.73	0.78	0.8	0.45	1.8	1.7	1	1.5
0.3755	0.3767	0.3804	0.75	0.7	0.55	1.3	1.8	1.2	2.1	2.2	1.15	2.1	2.5	1.25	3.1	2.9	3		0.3548	0.3586	0.3495	0.6	0.65	0.8	1.2	1.5	1.7	1.7	2.6	1.5	2.55	2.55	2.65	3	3	3		0.3702	0.3733	0.3712	0.37	0.7	0.55	0.7	0.68	1.8	1.9	1.7	1.7
0.3753	0.3651	0.3678	0.65	0.8	0.5	1.7	1.8	1	2.5	2.5	1.2	2.4	1.65	2.75	3.15	2.85	2.9		0.3568	0.3545	0.3492	0.75	0.7	0.58	1.2	1.7	1.8	2.1	2.3	2.4	2.35	2.6	2.5	2.75	3	2.9		0.3714	0.3617	0.3675	0.3553	0.7	0.74	0.75	0.85	1.7	1.9	1.8	1.4
0.374	0.3811	0.3658	0.62	0.52	0.65	1.9	1.8	1	2.3	2.1	1.8	2.65	2.5	2.7	3	2.9	2.5		0.3738	0.3808	0.3624	0.82	0.6	0.75	1.6	1	1.5	2.3	2.25	2.2	2.2	2.6	2.6	3.3	2.8	3.15		0.3576	0.3583	0.3662	0.3695	0.75	0.72	0.72	0.5	1.7	1.8	1.1	1.7
0.3704	0.3619	0.3831	0.78	0.8	0.6	1.6	1.9	0.95	1.8	2.5	2.6	2.6	2.05	2.7	3	3	2.75		0.3475	0.3671	0.3481	0.7	0.82	0.45	1.6	1.5	1.8	2.15	2	1.6	2.5	2.15	2.4	2.8	2.85	3.1		0.3758	0.3747	0.3676	0.3655	0.85	0.6	0.7	0.82	1.8	1.6	1.8	1.6
0.3744	0.3762	0.3555	0.66	0.7	0.65	1.7	2.1	1	2.1	2.5	2.25	2.3	2.9	1.75	2.75	3.25	3.2		0.3584	0.3527	0.3587	0.7	0.72	0.6	1.7	1.7	1.3	2.4	1.9	2.4	2.35	2.5	2.65	2.8	2.9	2.95		0.3374	0.3848	0.3696	0.373	0.7	0.81	0.74	0.55	1.8	1.6	1.9	1.8
0.3672	0.3788	0.371	0.7	0.8		1.6	2	1	2.45	2.5	2.4	2.4	2.65	1.8	3.2	2.75	1.7		0.3516	0.3698	0.3677	0.7	0.6	0.7	1.8	1.4	1.45	2.2	2.35	2.4	2.4	2.75	1.8	3	3.2	2.8		0.3838	0.3629	0.3893	0.3675	0.8	0.71	0.8	0.6	1.7	1.6	1.6	1
0.3667	0.3804	0.3682	0.75	0.8		1.6	1.9	1.4	2.1	2.8	1.4	2.1	2.6	1.4	2.95	3.35	1.9		0.3455	0.3578	0.3537	0.7	0.8	0.7	1.5	1.6	1.1	2.2	1.4	2	2.75	2.6	2.8	2.8	3	2.8		0.366	0.3876	0.3927	0.3671	0.85	0.75	0.9	0.5	1.6	1.6	1.8	1.1
0.3843	0.3671	0.3722	0.78	0.82		0.9	1.8	1.6	2.4	2.4	1.4	2.5	2.3	1.5	2.95	3	2.05		0.381	0.3739	0.3494	0.7	0.6	0.6	1.7	1.6	1.65	1.9	2.2	2.4	2.7	2.3	2.3	2.8	2.85	2.9		0.3605	0.3657	0.3606	0.3565	0.78	0.72	0.72	0.6	1.3	1.9	1.9	1.3
0.3632	0.3743	0.3673	0.68	0.68		1.7	1.6	1.8	2.2	2.4		2.6	2.75	1.3	3.15	3.1	1.4		0.3509	0.3779	0.3622	0.7	0.65	0.65	1.6	1.7	1.4	1.9	2.2	2.6	2.5	2.55	2.2	3	2.95	3.15		0.3727	0.3842	0.3736	0.3963	0.8	0.8	0.8	0.7	1.8	1.7	1.8	1.5
0.3774	0.3977	0.3584	0.78	0.8		1.85	1.3	0.85	2.35	2.1		2.5	2.65	1.45	3	3.3	2.3		0.3448	0.3632	0.3635	0.71	0.7	0.65	1.6	1.4	1.9	2	1.7	2.7	2.4	2.4	2.3	2.7	2.95	2.95		0.3841	0.375	0.377	0.3624	0.7	0.7	0.7	0.75	1.55	1.5	1.7	1.6
0.3867	0.3863	0.3784	0.9	0.45		1.2	1.8	0.9	1.9	1.3		2.7	2.8		3.4	3.25			0.3574	0.3589	0.3429	0.71	0.7	0.7	1.6	2	1.5	2.2	2.45		2.5	2.7	2.6	2.7	2.95	3		0.3777	0.37	0.3999	0.377	0.6	0.7	0.72	0.75	1.75	1.7	1.85	1.6
0.3841	0.3858	0.3714	0.65	0.8		1.75	1.6	0.75	2.4	1.5		2.6	2.8		3	3.1			0.3692	0.3638	0.3608	0.75	0.65		1.8	1.8	0.95	2.4	2.3		2.5	1.3		2.8	3.1	2.8		0.3641	0.3588	0.3664	0.3862	0.7	0.8	0.75	0.65	1.6	1.6	1.9	1.2
0.3792	0.3758	0.3769	0.7	0.52		1.9	1.6	1.1	1.8	2.3		2.7	2.8		2.8	3.2			0.3654	0.3672	0.3649	0.62	0.7		1.7	1.5		1.9	2		2.2	2.6		3	3	3.05		0.3984	0.3917	0.3661	0.3522	0.7	0.75	0.6	0.7	1.85	1.6	1.8	1.5
0.3713	0.3797	0.3801	0.75	0.6		2.1	1		2	1.9		1.6	2.6		3.55	3.5			0.3377	0.3674	0.3529	0.7	0.7		1.5	1.8		1.8	2.15		2.55	2.4		2.8	3			0.3732	0.3653	0.3701	0.3543	0.65	0.5	0.78		1.75	1.55	1.4	1.9
0.3756	0.3725	0.3715	0.7	0.74		2	1.8		1.9	2.3		2.3	2.8		3.3	3.3			0.3503	0.3572	0.3495	0.65	0.78		1.1	1.9		2.1	2		2.8	2.8		3.1	2.8			0.374	0.3649		0.3841	0.8	0.7	0.7		1.7	1.7	2.1	1.8
0.3783	0.3836	0.372	0.6	0.84		1.75	1.2		1.3	2.3		2.6	2.9		3.25	3.2			0.3494	0.3778	0.3542	0.8	0.7		1.7	1.7		1.95	1.9		2.6	2.5		3	3			0.3705	0.3702		0.3518	0.8	0.8	0.7		1.55	1.6		1.7
0.3816	0.3836	0.3739	0.7	0.7			1.6		2.4	2.2		2.5	2.65		3.2	3.35			0.3644	0.3494	0.358	0.7	0.7		1.9	1.7		2.1	2.3		2.8	2.6		3.1	2.9			0.3616	0.3645		0.3496	0.7	0.75	0.8		2	1.8		1.8
	0.3716	0.3645	0.7	0.85			1.1		2.4	2.4		2.6	2.75		2.85	3			0.3587	0.3492	0.3652	0.7	0.78		1.3	1.7		2.4	1.4		2.25	2.6		3.1	2.9			0.373	0.3558			0.8	0.7	0.7		1.9	1.6		1.55
	0.3761	0.3632	0.7	0.65			1.9		2.1	2.5		2.7	2.8		3.15	3.05			0.3691	0.3414	0.351	0.55	0.5		1.9	1.4		2.3	2.3		2.75	2.5		3.05	3.35			0.3934	0.3704			0.75	0.6	0.7		1.7	2		1.45
	0.3883	0.3851	0.7	0.7			1.9		2.7	2.5		2.5	2.7		3.1	3.2				0.3463	0.3542	0.75	0.7		1.7	1.8		2.3	2.3		2.5	2.8		3	3.35			0.3899				0.75		0.8		1.8	2.25
	0.3773		0.8	0.8			1.4		1.8	2.5		2.75	2.4		3.3	2.9				0.3698		0.75	0.7		1.85	1.35		2.1	2.3		2.4	2.6		2.75	2.8			0.3528				0.8		0.7		2	1.95
	0.3789		0.7	0.65			1.8		1.6	1.2		1.3	2.8		2.95	3				0.3721		0.6	0.7		1.8	1.9		2.2	2.4		2.1	2.35		3.1	2.85			0.3639				0.9		0.7		2.2
	0.3771		0.75	0.8			1.7		2.5	2.3		2.5	2.4		3.5	3.25				0.3686		0.6	0.7		1.9	1.8		2.5	2		2	2.6		2.85	3.15			0.3578				0.7		0.6		2.2
	0.3735		0.7	0.52			2		1.8	2.2			2.65		2.95	3				0.3379			0.75		1.65	1.7		2.3	2.4		2.65	2.8		2	3							0.75		0.8
	0.379			0.6			1.7		1.5	1.8			2.5		2.15	3.1				0.3668			0.45		1.7	1.85		2.7	2.3		2.7	2.7		3.25	3.1							0.8
	0.3727			0.8			1.65		2.8	1.9			2.4		2.35	3				0.3371			0.75			1.3		2.4	2.7		2	2.6		3.3	3.2							0.8
	0.3965			0.75			1.6		1.9	2.3			2.4		2.5	3.2				0.3634			0.7			1.7		2.2	2.4		3	2.75		3.1	3.3
	0.3818			0.7			1.65		2.4	1.6			2.45		2.4	3.15				0.3618			0.65			1.6		2.4	2.3		2.7	2.65		2.95	3.2
	0.3759			0.7			1.85			1.8			2.5		3	3.2				0.364			0.8			1.8		2.3	2.4		2.75	2.8		3	3
	0.3761			0.6			2			2			2		3.1	3.25				0.3471			0.7			1.3		2.7	2.3		2.75	2.75		3.15	3.1
	0.3873			0.7			1.55			2.3			2.35		2.95	3.2				0.3677			0.75			1.8		2.7	2.6		2.75	2.6		3.1	3.3
	0.3864			0.65			0.9			2.2			2.7		2.95	2.8				0.3676			0.7			1.4		2.6	2.6		3	2.65		2.8	3.1
	0.3682			0.65			1.9			2.7			2.25		2.9	3.25				0.3664			0.7			1.8		2.3	1.7		2.35	2.8		3.2	2.95
	0.3893			0.6			1.7			2.5			2		3	3.4				0.382			0.75			1.9		2.2	2.4		2.55	2.2		2.85	3
	0.3831			0.7			1.8			1.4			2.45			3.35				0.36			0.65			1.5		1.9	2.3			2.6		2.9	2.8
	0.3779			0.7			1.45			2.6			2.7			3.7				0.3527			0.7			1.5		2.5	2.3			3.1		3.3	2.8
	0.3857			0.8			1.9			2.3			2.55			3.3				0.3654			0.7			1.7		2	2.2			2.1		3	3.1
	0.3899			0.7			1.3			2			2.1			3				0.3517			0.65			1.8						2.9		3.2	3
	0.379			0.75			1.35			2.1			2.1			3				0.3591			0.6			1.8						2.6		3	2.8
	0.3787			0.7			1.2			1.6			2.35			3.3							0.7			1.85						2.85		3.1	3
	0.3712			0.75			1.9			2.7			2.5			3.1							0.7			1.8						2.6		2.8	3.2
	0.3796			0.6			1.75			2.5			2.3			3.55							0.55			1.65						3.1		3.1	2.95
	0.3804			0.7			1.15			2.3			2.8			3.1							0.7			1.4						1.8		3.1	2.8
				0.8			1.1			2.2			2.6			3.3							0.8			1.75						2.8		2.85	3.05
				0.6			1.7			2.6			2.4			2.8							0.6									2.5		3.3	3
				0.7			1.2			2.2			2.6			2.8							0.75												2.75
				0.7			1.6			2.3			2.7			3.45							0.6												3
				0.65			1.6			2.6			2.2			3.2							0.75												3.05
				0.7			1.65			2.6			2.95			3.15							0.6												2.9
				0.8			1.6			2.1			2.6			2.9																			3.25
				0.7			0.95			2.1			2.85			2.45																			2.9
				0.65			1.8			2.5			2.8			2.6																			3.05
				0.65			1.75						2.75			3.2																			3.2
				0.5			1.9						2.6			2.8																			3
				0.7			1.5						1.95			2.8																			3.2
				0.6			1.95									3.05																			3
							1.5									2.85																			3.2
							1.7									3.1																			3
																2.9																			3
																2.8																			2.9
																2.8																			3
																3
																3.1
																3
																2.65
																2.9
																3
																3.1
																3.05
																3
																3.25
																3.45
																3.15
																3
																3.2
																3.15
																2.8
																2.9
Primary Mass Data
stl													c655													stl/c655
6 weeks			9 weeks			12 weeks			24 weeks				6 weeks			9 weeks			12 weeks			24 weeks				6 weeks				9 weeks				12 weeks				24 weeks
(+/+)	(+/-)	(-/-)	(+/+)	(+/-)	(-/-)	(+/+)	(+/-)	(-/-)	(+/+)	(+/-)	(-/-)		(+/+)	(+/-)	(-/-)	(+/+)	(+/-)	(-/-)	(+/+)	(+/-)	(-/-)	(+/+)	(+/-)	(-/-)		(+/+)	(+/c655)	(+/stl)	(stl/c655)	(+/+)	(+/c655)	(+/stl)	(stl/c655)	(+/+)	(+/c655)	(+/stl)	(stl/c655)	(+/+)	(+/c655)	(+/stl)	(stl/c655)
0.121	0.135	0.038	0.11	0.197	0.065	0.231	0.233	0.031	0.526	0.945	0.233		0.047	0.028	0.065	0.202	0.224	0.17	0.304	0.256	0.304	0.412	0.522	0.447		0.095	0.064	0.092	0.099	0.196	0.104	0.214	0.064	0.358	0.223	0.33	0.187	0.5	0.609	0.454	0.446
0.102	0.115	0.036	0.133	0.052	0.028	0.243	0.123	0.105	0.566	0.664	0.133		0.095	0.027	0.086	0.128	0.072	0.25	0.432	0.158	0.271	0.319	0.544	0.48		0.087	0.07	0.011	0.049	0.169	0.217	0.213	0.244	0.369	0.242	0.37	0.219	0.656	0.402	0.385	0.418
0.036	0.095	0.026	0.148	0.182	0.02	0.137	0.322	0.025	0.568	0.412	0.482		0.03	0.056	0.076	0.079	0.39	0.049	0.276	0.279	0.271	0.431	0.446	0.388		0.085	0.091	0.078	0.083	0.185	0.281	0.188	0.176	0.256	0.4	0.374	0.224	0.656	0.464	0.483	0.582
0.107	0.103	0.013	0.189	0.233	0.028	0.234	0.079	0.326	0.626	0.35	0.373		0.028	0.087	0.082	0.154	0.178	0.236	0.205	0.295	0.261	0.318	0.429	0.381		0.074	0.091	0.082	0.043	0.233	0.21	0.161	0.097	0.365	0.271	0.204	0.342	0.422	0.375	0.549	0.636
0.119	0.09	0.017	0.193	0.143	0.087	0.306	0.249	0.302	0.422	0.372	0.209		0.068	0.021	0.054	0.194	0.177	0.182	0.175	0.353	0.285	0.691	0.344	0.415		0.074	0.09	0.03	0.068	0.299	0.15	0.266	0.031	0.241	0.208	0.103	0.255	0.437	0.677	0.431	0.579
0.076	0.161	0.015	0.084	0.245	0.34	0.238	0.138	0.339	0.522	0.487	0.3		0.077	0.064	0.11	0.186	0.122	0.063	0.265	0.158	0.211	0.387	0.498	0.474		0.089	0.055	0.089	0.053	0.124	0.101	0.179	0.108	0.201	0.172	0.354	0.191	0.517	0.848	0.392	0.389
0.08	0.164	0.012	0.132	0.231	0.183	0.194	0.374	0.076	0.382	0.781	0.573		0.08	0.093	0.045	0.24	0.088	0.231	0.177	0.275	0.265	0.343	0.399	0.394		0.079	0.054	0.109	0.052	0.085	0.124	0.315	0.039	0.284	0.236	0.294	0.233	0.773	0.455	0.399	0.266
0.061	0.127	0.018	0.208	0.23	0.208	0.182	0.356	0.082	0.504	0.349	0.075		0.108	0.047	0.048	0.155	0.212	0.257	0.233	0.413	0.094	0.454	0.482	0.428		0.083	0.059	0.053	0.01	0.094	0.096	0.126	0.04	0.191	0.208	0.257	0.312	0.473	0.381	0.297	0.423
0.064	0.1	0.046	0.164	0.403	0.035	0.143	0.279	0.035	0.38	0.574	0.103		0.054	0.094	0.022	0.162	0.044	0.145	0.313	0.316	0.36	0.321	0.403	0.459		0.059	0.067	0.09	0.019	0.093	0.096	0.078	0.08	0.377	0.334	0.274	0.127	0.547	0.448	0.547	0.524
0.014	0.1	0.07	0.235	0.204	0.039	0.276	0.171	0.047	0.453	0.564	0.117		0.082	0.079	0.066	0.11	0.169	0.267	0.305	0.175	0.192	0.335	0.345	0.389		0.04	0.101	0.127	0.039	0.127	0.083	0.147	0.102	0.263	0.25	0.229	0.15	0.665	0.452	0.468	0.479
0.083	0.079	0.099	0.176	0.228		0.307	0.347	0.03	0.571	0.467	0.027		0.067	0.075	0.043	0.108	0.163	0.252	0.26	0.253	0.159	0.36	0.424	0.539		0.093	0.075	0.092	0.056	0.315	0.247	0.085	0.126	0.208	0.323	0.412	0.252	0.57	0.694	0.885	0.508
0.102	0.038	0.008	0.24	0.16		0.269	0.265	0.132	0.419	0.661	0.21		0.077	0.038	0.108	0.139	0.075	0.287	0.212	0.245	0.184	0.367	0.475	0.403		0.063	0.046	0.083	0.07	0.215	0.249	0.109	0.072	0.38	0.214	0.326	0.226	0.416	0.353	0.665	0.393
0.026	0.089	0.009	0.109	0.03		0.352	0.33		0.588	0.584			0.072	0.142	0.045	0.161	0.232		0.24	0.284	0.273	0.283	0.478	0.487		0.085	0.065	0.113	0.069	0.318	0.239	0.186	0.167	0.272	0.406	0.304	0.19	0.418	0.431	0.646	0.386
0.074	0.066	0.008	0.26	0.052		0.258	0.355		0.489	0.465			0.095	0.094	0.012	0.33	0.207		0.247	0.185		0.356	0.569	0.356		0.067	0.059	0.11	0.018	0.232	0.145	0.184	0.315	0.144	0.22	0.325	0.313	0.408	0.859	0.479	0.512
0.104	0.075	0.019	0.077	0.174		0.321	0.328		0.352	0.565			0.084	0.053		0.095	0.135		0.162	0.285		0.515	0.486	0.478		0.113	0.066	0.093	0.058	0.174	0.135	0.075	0.271	0.278	0.226	0.317	0.233	0.626	0.492	0.47	0.436
0.163	0.017		0.131	0.097		0.065	0.297		0.788	0.775			0.054	0.106		0.111	0.173		0.269	0.245		0.315	0.536			0.1	0.059	0.032	0.108	0.175	0.303	0.163	0.145	0.241	0.345	0.276	0.313	0.676	0.444	0.541	0.353
0.127	0.117		0.118	0.2		0.169	0.336		0.699	0.582			0.02	0.099		0.142	0.155		0.364	0.39		0.496	0.344			0.076	0.091	0.179	0.11	0.195	0.185	0.218	0.191	0.236	0.314		0.255	0.448	0.717	0.451	0.824
0.086	0.027		0.054	0.183		0.271	0.355		0.583	0.61			0.08	0.081		0.105	0.125		0.305	0.262		0.495	0.416			0.067	0.064		0.093	0.208	0.156	0.362	0.117	0.26	0.357		0.178	0.321	0.623	0.557	0.838
	0.075		0.228	0.172		0.243	0.283		0.481	0.616			0.122	0.083		0.145	0.184		0.308	0.272		0.469	0.412			0.113	0.101		0.088	0.234		0.167		0.309	0.203		0.266	0.55	0.515	0.622	0.635
	0.025		0.23	0.231		0.342	0.278		0.34	0.471			0.038	0.077		0.243	0.048		0.152	0.261		0.446	0.438			0.111	0.057		0.062	0.258		0.126		0.272			0.202	0.442	0.505	0.413	0.384
	0.119		0.169	0.245		0.301	0.319		0.416	0.689			0.117	0.048		0.175	0.206		0.334	0.243		0.443	0.643			0.082	0.121		0.048	0.186		0.199		0.281			0.242	0.35	0.476	0.4	0.517
	0.109		0.26	0.213		0.276	0.29		0.427	0.503			0.079	0.086		0.239	0.192		0.203	0.408		0.442	0.696			0.083	0.21			0.169		0.301		0.333			0.178	0.561	0.516	0.671	0.522
	0.043		0.09	0.241		0.317	0.246		0.541	0.335			0.102	0.073		0.147	0.213		0.226	0.359		0.375	0.337			0.173	0.139			0.256		0.198		0.256			0.369	0.518	0.478	0.493	0.479
	0.107		0.075	0.032		0.028	0.398		0.376	0.385			0.088	0.096		0.144	0.229		0.155	0.197		0.501	0.356			0.201				0.224		0.241		0.38			0.378	0.416	0.539	0.386	0.416
	0.073		0.242	0.209		0.222	0.229		0.775	0.533			0.108	0.111		0.314	0.157		0.132	0.313		0.365	0.547			0.184						0.201		0.302				0.212		0.565	0.567
	0.132		0.082	0.166			0.27		0.402	0.485			0.085	0.063		0.204	0.269		0.278	0.289		0.127	0.423											0.38				0.412		0.417	0.646
	0.073		0.05	0.096			0.323		0.155	0.447			0.078	0.076		0.328	0.205		0.267	0.34		0.639	0.468											0.414				0.382		0.762
	0.063		0.381	0.128			0.21		0.216	0.445				0.071		0.25	0.387		0.134	0.288		0.534	0.46															0.476
	0.063		0.089	0.229			0.229		0.258	0.583				0.097		0.184	0.144		0.526	0.321		0.472	0.695															0.603
	0.066		0.248	0.063			0.258		0.224	0.52				0.035		0.277	0.218		0.348	0.287		0.399	0.59															0.377
	0.095			0.074			0.242		0.518	0.454				0.111		0.232	0.244		0.362	0.385		0.611	0.462															0.735
	0.123			0.114			0.103		0.416	0.527				0.099		0.331	0.212		0.293	0.329		0.523	0.576															0.644
	0.059			0.175			0.191		0.401	0.514				0.07		0.436	0.321		0.311	0.27		0.591	0.643
	0.011			0.185			0.338		0.394	0.357				0.109		0.272	0.269		0.568	0.306		0.453	0.502
	0.1			0.384			0.16		0.367	0.569				0.042		0.246	0.086		0.192	0.364		0.518	0.42
	0.079			0.248			0.131		0.465	0.625				0.077		0.179	0.248		0.273	0.208		0.459	0.426
	0.091			0.046			0.263			0.625				0.064		0.13	0.229			0.28		0.366	0.453
	0.043			0.284			0.322			0.998				0.092		0.288	0.225			0.578		0.595	0.386
	0.106			0.189			0.28			0.556				0.033		0.127	0.176			0.147		0.529	0.522
	0.03			0.123			0.161			0.475				0.076						0.398		0.55	0.482
	0.035			0.116			0.17			0.454				0.044						0.333		0.461	0.38
	0.026			0.055			0.217			0.669				0.088						0.545		0.542	0.429
	0.118			0.246			0.291			0.514				0.095						0.305		0.391	0.581
	0.086			0.252			0.194			0.771				0.06						0.579		0.459	0.417
	0.028			0.235			0.388			0.431				0.045						0.1		0.496	0.393
	0.018			0.164			0.34			0.602				0.074						0.358		0.369	0.419
	0.078			0.249			0.258			0.318				0.092						0.2		0.654	0.407
	0.032			0.152			0.319			0.322				0.085									0.369
	0.069			0.175			0.284			0.685				0.091									0.44
	0.054			0.275			0.156			0.58				0.101									0.451
	0.069			0.289			0.395			0.559				0.068									0.434
	0.061			0.153			0.249			0.478				0.041									0.57
	0.01			0.143			0.426			0.272				0.095									0.367
	0.085			0.267			0.371			0.303													0.44
	0.077						0.319			0.575													0.536
	0.109						0.278			0.358													0.458
	0.054						0.102			0.426													0.665
	0.124									0.485													0.491
	0.048									0.325													0.62
	0.085									0.545													0.453
										0.421													0.505
										0.408													0.431
										0.412													0.503
										0.511
										0.575
										0.481
										0.31
										0.413
										0.501
										0.52
										0.461
										0.441
										0.579
										0.662
										0.485
										0.426
										0.575
										0.435
										0.389
										0.445
Processed Length data for graphs
	stl										c655										stl/c655
	(+/+)			(+/-)			(-/-)				(+/+)			(+/-)			(-/-)				(+/+)			(+/c655)			(+/stl)			(stl/c655)
	Mean	SD	N	Mean	SD	N	Mean	SD	N		Mean	SD	N	Mean	SD	N	Mean	SD	N		Mean	SD	N	Mean	SD	N	Mean	SD	N	Mean	SD	N
1 week	0.3757	0.006513	19	0.379	0.007396	45	0.3716	0.007559	22		0.3567	0.01064	21	0.3616	0.01093	41	0.3565	0.00692	22		0.371	0.01348	24	0.3708	0.01325	25	0.3734	0.011	16	0.3659	0.01347	19
3 weeks	0.7104	0.0734	26	0.6929	0.09485	58	0.5986	0.05521	7		0.6964	0.06396	25	0.6833	0.07496	51	0.6638	0.09124	13		0.7557	0.06608	28	0.7086	0.0835	21	0.7319	0.06639	26	0.6453	0.1193	15
6 weeks	1.686	0.2984	18	1.633	0.2915	60	1.15	0.2952	15		1.622	0.2203	27	1.627	0.218	46	1.532	0.2778	14		1.778	0.1958	25	1.728	0.1821	23	1.703	0.2864	17	1.548	0.2426	21
9 weeks	2.118	0.3522	30	2.206	0.3703	54	1.705	0.533	10		2.223	0.2494	39	2.195	0.2995	39	2.221	0.3652	12		2.296	0.2523	24	2.161	0.2953	18	2.218	0.2402	25	1.925	0.3971	18
12 weeks	2.414	0.3387	25	2.514	0.283	57	1.821	0.5727	12		2.538	0.2548	36	2.56	0.3057	47	2.462	0.2623	13		2.622	0.1987	27	2.613	0.1971	19	2.603	0.2384	16	2.454	0.2126	24
24 weeks	3.003	0.2976	36	3.089	0.2293	80	2.379	0.5561	12		2.964	0.2319	47	3.015	0.1469	63	2.983	0.1249	15		3.075	0.2423	32	3.158	0.1932	24	3.12	0.2049	27	3.023	0.2819	26
Processed Mass data for graphs
	stl										c655										stl/c655
	(+/+)			(+/-)			(-/-)				(+/+)			(+/-)			(-/-)				(+/+)			(+/c655)			(+/stl)			(stl/c655)
	Mean	SD	N	Mean	SD	N	Mean	SD	N		Mean	SD	N	Mean	SD	N	Mean	SD	N		Mean	SD	N	Mean	SD	N	Mean	SD	N	Mean	SD	N
6 weeks	0.08583	0.03748	18	0.07748	0.03705	60	0.02893	0.02591	15		0.07537	0.02673	27	0.07457	0.0258	53	0.06157	0.02897	14		0.09504	0.03837	25	0.08239	0.03619	23	0.08606	0.03966	17	0.06167	0.02828	21
9 weeks	0.1635	0.07828	30	0.1826	0.08152	54	0.1033	0.1065	10		0.1972	0.08073	39	0.1898	0.07833	39	0.1991	0.07896	12		0.1985	0.06535	24	0.1734	0.06986	18	0.1881	0.07178	25	0.1325	0.08166	18
12 weeks	0.237	0.08141	25	0.267	0.08351	57	0.1275	0.1222	12		0.2724	0.09771	36	0.2998	0.1005	47	0.2408	0.06997	13		0.2908	0.06917	27	0.2712	0.07122	19	0.2968	0.075	16	0.2431	0.06649	24
24 weeks	0.4614	0.1416	36	0.513	0.1352	80	0.2363	0.168	12		0.4463	0.109	47	0.4736	0.08748	63	0.4345	0.0509	15		0.5065	0.1292	32	0.5314	0.1398	24	0.5121	0.1308	27	0.5061	0.1341	26
[truncated: 12 more columns]

## Sheet: Figure S9
Figure S9 Source Data
Number of ectopic sprouts
	stl		c655
	(+/+) & (stl/+)	stl/stl	(+/+) & (c655/+)	c655/c655
Fish 1	0	2	0	1
Fish 2	0	4	0	0
Fish 3	0	4	0	0
Fish 4	0	1	0	0
Fish 5	0	3	0	0
Fish 6	0	4	0	0
Fish 7	1	5	0	0
Fish 8	0	1	0	0
Fish 9	0	3	0	0
Fish 10	1	2	0	0
Fish 11	0	3	0	0
Fish 12	0	1	0	0
Fish 13	0	3	0	0
Fish 14	0	2	1	2
Fish 15	0	3	0	1
Fish 16	0	2	0	0
Fish 17	0	1	0	1
Fish 18	0	2	1	0
Fish 19	0	0	0	0
Fish 20	0	4	0	0
Fish 21	0	2	0	1
Fish 22	0	3	1	2
Fish 23	0	1	0	2
Fish 24	0	3	0	2
Fish 25	0	4	0	0
Fish 26	0	2	0	2
Fish 27	2	3	0	0
Fish 28	0	2	0	0
Fish 29	0	6		0
Fish 30	1			0
Fish 31	1			2
Fish 32	0			0
Fish 33	0			1
Fish 34	0			1
Fish 35	0			0
Fish 36				0
	0.171429	2.62069	0.107143	0.5	Mean
	0.452816	1.34732	0.31497	0.774597	SD

## Sheet: Figure S12
Figure S12 Source Data
Figure S12A, S12B
Figure S12A
	pcDNA3			Mtp			stl			c655
Time (Min)
5	0.576895	-0.255586	0.121708	0.396767	0.589066	0.365123	0.338348	0.43328	0.662091	0.326177	-0.107103	0.408938
10	0.0851955	-0.270191	0.365123	1.67226	1.75016	1.17326	0.513607	-0.0608539	0.472226	0.323743	0.284796	0.389465
15	0.657222	0.104669	0.209337	2.79928	2.50962	2.67514	0.355387	0.4917	0.328611	0.87873	0.27506	0.250718
30	0.477095	-0.197167	0.0535514	2.71165	2.79441	2.87717	0.469792	-0.309138	0.452753	0.776496	0.387031	0.34565
45	0.747286	0.598802	0.912809	4.81963	4.732	4.54457	0.815442	0.518475	0.608539	0.645051	0.601236	1.30958
60	1.19274	1.50431	1.22195	6.33611	5.83467	6.10243	1.41181	1.15379	0.934716	1.10754	1.08807	1.64305
Figure S12B
	pcDNA3			Mtp			stl			c655
Time (Min)
0	-0.0092931	-0.535496	-0.102544	0.160048	-0.295196	-0.0290023	0.0154885	-0.444348	-0.119117	-0.202383	-0.307625	-0.218553
60	0.0196188	-0.228906	-0.148119	0.950994	0.484743	0.550008	0.153853	-0.737472	-0.577975	0.595791	0.556211	0.299345
120	-0.187927	0.165724	-0.489932	1.51684	0.925983	1.0099	0.0289119	0.0787189	-0.489932	1.2969	0.991237	0.698127
180	0.208579	0.419489	-0.569688	2.02383	1.68003	1.765	0.608182	0.389452	-0.268271	1.73781	1.44284	1.23778
240	-0.205481	0.299339	-0.932217	2.06927	1.78671	1.91208	-0.0227165	0.328341	-0.899072	1.98666	1.46562	1.40868
